# Supplementary material for: The Esg Gene Is Involved in Nicotine Sensitivity in Drosophila melanogaster
Source: PLoS One. 2015 Jul 29;10(7):e0133956. doi: 10.1371/journal.pone.0133956 (PMC4519288; doi:10.1371/journal.pone.0133956)
Supplement: S4 Table — (XLS) [file pone.0133956.s009.xls]

GeneID	geneLength	Means-control1	Means-sample1	log2Ratio(sample1/control1)	Up-Down-Regulation(sample1/control1)	Probability	Symbol	Description	KEGG Orthology	GO Component	GO Function	GO Process
36275	2211.00	15.125	4.02	-1.91166773587039	Down	0.79586036246907	CG13183	CG13183	K04676|1|6e-06|53.1|cbr:CBG06922|SMAD,	mothers	against	DPP	1/5/8	GO:0044464//cell part	-	GO:0006351//transcription, DNA-dependent
40637	904.00	21.52	19.24	-0.161569278786582	Down	0.405336721728081	CG11999	CG11999	K00728|1|2e-11|69.3|tgu:100227792|dolichyl-phosphate-mannose-protein	mannosyltransferase	[EC:2.4.1.109]	GO:0044464//cell part	-	-
42368	3501.54	10.56	10.025	-0.0750075980161706	Down	0.205209656925032	CG4733	CG4733, isoform E	K11583|1|0.0|1472|dme:Dmel_CG4733|protein	phosphatase	2	(formerly	2A),	regulatory	subunit	B''	-	GO:0046872//metal ion binding	-
42517	1356.00	7.74	7.805	0.0120650658334983	Up	0.0914866581956798	CG3353	CG3353	K11426|1|6e-11|68.9|ptr:457870|SET	and	MYND	domain-containing	protein	-	GO:0046914//transition metal ion binding	-
47251	2056.00	30.985	26.235	-0.240077178328801	Down	0.534809068414365	Gtp-bp	GTP-binding protein	K13431|1|0.0|1076|dme:Dmel_CG2522|signal	recognition	particle	receptor	subunit	alpha	GO:0030867//rough endoplasmic reticulum membrane	GO:0017111//nucleoside-triphosphatase activity;GO:0043021//ribonucleoprotein complex binding;GO:0046914//transition metal ion binding;GO:0032561//guanyl ribonucleotide binding	GO:0048667//cell morphogenesis involved in neuron differentiation;GO:0051046//regulation of secretion;GO:0006613//cotranslational protein targeting to membrane
38756	3501.43	285.865	362.925	0.344337446120938	Up	0.680866715709222	CG10077	CG10077, isoform D	K12823|1|0.0|795|dme:Dmel_CG10077|ATP-dependent	RNA	helicase	DDX5/DBP2	[EC:3.6.4.13]	GO:0015630//microtubule cytoskeleton;GO:0015630//microtubule cytoskeleton	GO:0042623//ATPase activity, coupled;GO:0032559;GO:0042623//ATPase activity, coupled;GO:0032559	-
31922	840.37	86.29	56.82	-0.60279454611161	Down	0.737912124657259	CG9689	CG9689, isoform B	-	-	-	-
42291	726.69	505.775	521.51	0.0441991891594666	Up	0.21233197351702	ATPsyn-d	ATP synthase, subunit d, isoform C	K02138|1|9e-100|362|dme:Dmel_CG6030|F-type	H+-transporting	ATPase	subunit	d	[EC:3.6.3.14]	GO:0005753//mitochondrial proton-transporting ATP synthase complex;GO:0015630//microtubule cytoskeleton;GO:0005753//mitochondrial proton-transporting ATP synthase complex;GO:0015630//microtubule cytoskeleton	GO:0015077//monovalent inorganic cation transmembrane transporter activity;GO:0015662//ATPase activity, coupled to transmembrane movement of ions, phosphorylative mechanism;GO:0015077//monovalent inorganic cation transmembrane transporter activity;GO:0015662//ATPase activity, coupled to transmembrane movement of ions, phosphorylative mechanism	GO:0006818//hydrogen transport;GO:0006754//ATP biosynthetic process;GO:0006818//hydrogen transport;GO:0006754//ATP biosynthetic process
38255	2757.83	30.97	29.15	-0.0873754995868043	Down	0.297699458302682	CG5687	CG5687, isoform B	K03307|1|2e-96|353|ptr:467108|solute:Na+	symporter,	SSS	family	GO:0031224//intrinsic to membrane	-	GO:0030001//metal ion transport
34047	1927.00	3.015	5.095	0.756924144265729	Up	0.564602420918879	CG13793	CG13793	K05040|1|9e-32|138|ptr:471694|solute	carrier	family	6	(neurotransmitter	transporter,	L-proline)	member	7	GO:0016021//integral to membrane	GO:0015291//secondary active transmembrane transporter activity;GO:0005326//neurotransmitter transporter activity	GO:0006810//transport
42345	3356.27	20.675	24.395	0.23869815386739	Up	0.515448405002341	CG6184	CG6184, isoform F	-	-	-	-
35097	3059.49	40.5	35.005	-0.210360901368079	Down	0.518758777502842	Fas3	fasciclin 3, isoform G	K06783|1|2e-06|55.1|ptr:456096|immunoglobulin	superfamily,	member	4C	GO:0043296//apical junction complex;GO:0031224//intrinsic to membrane;GO:0043296//apical junction complex;GO:0031224//intrinsic to membrane;GO:0043296//apical junction complex;GO:0031224//intrinsic to membrane;GO:0043296//apical junction complex;GO:0031224//intrinsic to membrane;GO:0043296//apical junction complex;GO:0031224//intrinsic to membrane	GO:0004175//endopeptidase activity;GO:0004175//endopeptidase activity;GO:0004175//endopeptidase activity;GO:0004175//endopeptidase activity;GO:0004175//endopeptidase activity	GO:0016337//cell-cell adhesion;GO:0006935//chemotaxis;GO:0019538//protein metabolic process;GO:0007409//axonogenesis;GO:0008039//synaptic target recognition;GO:0003006//developmental process involved in reproduction;GO:0008306//associative learning;GO:0016337//cell-cell adhesion;GO:0006935//chemotaxis;GO:0019538//protein metabolic process;GO:0007409//axonogenesis;GO:0008039//synaptic target recognition;GO:0003006//developmental process involved in reproduction;GO:0008306//associative learning;GO:0016337//cell-cell adhesion;GO:0006935//chemotaxis;GO:0019538//protein metabolic process;GO:0007409//axonogenesis;GO:0008039//synaptic target recognition;GO:0003006//developmental process involved in reproduction;GO:0008306//associative learning;GO:0016337//cell-cell adhesion;GO:0006935//chemotaxis;GO:0019538//protein metabolic process;GO:0007409//axonogenesis;GO:0008039//synaptic target recognition;GO:0003006//developmental process involved in reproduction;GO:0008306//associative learning;GO:0016337//cell-cell adhesion;GO:0006935//chemotaxis;GO:0019538//protein metabolic process;GO:0007409//axonogenesis;GO:0008039//synaptic target recognition;GO:0003006//developmental process involved in reproduction;GO:0008306//associative learning
14462500	618.00	0.14	0.295	1.07528812730424	Up	0.192269109877617
40145	1501.00	46.75	39.01	-0.261122366637799	Down	0.578011101451214	Oat	ornithine aminotransferase precursor	K00819|1|0.0|862|dme:Dmel_CG8782|ornithine--oxo-acid	transaminase	[EC:2.6.1.13]	GO:0031980	GO:0048037//cofactor binding;GO:0008483//transaminase activity	GO:0006520//cellular amino acid metabolic process
318655	1399.00	2.96	0.01	-8.20945336562895	Down	0.809837490804521	CG31274	CG31274	-	-	GO:0005488//binding	-
40392	2439.00	0.13	0.01	-3.70043971814109	Down	0.221694643215408	CG7173	CG7173	-	-	-	-
38720	920.00	45.495	39.85	-0.191128274467493	Down	0.499498428409015	CG13298	CG13298	K12833|1|3e-66|251|dya:Dyak_GE20495|pre-mRNA	branch	site	protein	p14	GO:0005681//spliceosomal complex	GO:0005488//binding	GO:0000278//mitotic cell cycle;GO:0000377
318995	1623.00	0.075	1.485	4.30742852519225	Up	0.61512739918411	CG31874	CG31874	K01679|1|0.0|977|dme:Dmel_CG31874|fumarate	hydratase,	class	II	[EC:4.2.1.2]	GO:0031224//intrinsic to membrane;GO:0043234//protein complex;GO:0044424//intracellular part	GO:0017111//nucleoside-triphosphatase activity;GO:0015405;GO:0016836//hydro-lyase activity;GO:0032559	GO:0006810//transport;GO:0043648//dicarboxylic acid metabolic process;GO:0009060//aerobic respiration
47765	2594.00	2.635	3.37	0.354945629544644	Up	0.339396776566575	c(3)G	crossover suppressor on 3 of gowen, isoform C	K12478|1|4e-27|123|cfa:475424|early	endosome	antigen	1	GO:0000794//condensed nuclear chromosome;GO:0000794//condensed nuclear chromosome;GO:0000794//condensed nuclear chromosome	-	-
39513	4453.06	11.445	11.435	-0.00126109714401431	Down	0.0775095298602287	CG10732	CG10732, isoform D	-	-	-	-
33919	647.00	0.53	1.61	1.60299642355142	Up	0.492242359392764	CG11043	CG11043	K02265|1|8e-76|282|dme:Dmel_CG11043|cytochrome	c	oxidase	subunit	Vb	[EC:1.9.3.1]	GO:0005746//mitochondrial respiratory chain	GO:0015002//heme-copper terminal oxidase activity	GO:0022904//respiratory electron transport chain
43350	3184.15	54.83	52.765	-0.0553841930971881	Down	0.247107603825319	CG5508	minotaur, isoform E	K00629|1|0.0|1497|dme:Dmel_CG5508|glycerol-3-phosphate	O-acyltransferase	1/2	[EC:2.3.1.15]	GO:0031966//mitochondrial membrane;GO:0031966//mitochondrial membrane;GO:0031966//mitochondrial membrane	GO:0016747//transferase activity, transferring acyl groups other than amino-acyl groups;GO:0016747//transferase activity, transferring acyl groups other than amino-acyl groups;GO:0016747//transferase activity, transferring acyl groups other than amino-acyl groups	GO:0016044//cellular membrane organization;GO:0006644//phospholipid metabolic process;GO:0016044//cellular membrane organization;GO:0006644//phospholipid metabolic process;GO:0016044//cellular membrane organization;GO:0006644//phospholipid metabolic process
36053	3870.00	17.805	23.06	0.373110077288709	Up	0.612151407744265	CG1371	CG1371	-	-	GO:0005488//binding;GO:0008238//exopeptidase activity	-
42503	1000.00	17.77	15.675	-0.180978238339277	Down	0.41446532468401	CG17282	bride of doubletime	-	-	-	-
43492	1044.00	77.71	75.005	-0.0511134896511829	Down	0.228917274125594	CG7582	CG7582, isoform B	-	GO:0031224//intrinsic to membrane	-	GO:0007166//cell surface receptor signaling pathway
40717	1897.00	91.97	53.185	-0.790143926963016	Down	0.769143315722597	Rpn5	regulatory particle non-ATPase 5	K03035|1|0.0|885|dse:Dsec_GM10840|26S	proteasome	regulatory	subunit	N5	GO:0005838//proteasome regulatory particle	GO:0070011//peptidase activity, acting on L-amino acid peptides	GO:0019538//protein metabolic process
41183	1560.00	7.005	3.195	-1.13256911948382	Down	0.681401725406273	alphaTub85E	alpha-Tubulin at 85E	K07374|1|0.0|859|dya:Dyak_GE24741|tubulin	alpha	GO:0043234//protein complex;GO:0015630//microtubule cytoskeleton	GO:0017111//nucleoside-triphosphatase activity;GO:0032561//guanyl ribonucleotide binding;GO:0005198//structural molecule activity	GO:0045841//negative regulation of mitotic metaphase/anaphase transition;GO:0043623//cellular protein complex assembly;GO:0007017//microtubule-based process
37917	1719.00	0.03	0.01	-1.58496250072116	Down	0.103825319333913	Ir60e	ionotropic receptor 60e	-	-	-	-
41261	1001.00	7.44	7.19	-0.0493108506687335	Down	0.143081655855012	CG12818	CG12818	-	-	-	-
42537	1449.00	0.385	0.39	0.0186156781673471	Up	0.0791814351635123	bap	bagpipe	K09995|1|7e-172|603|dme:Dmel_CG7902|homeobox	protein	Nkx-3.2	GO:0030130//clathrin coat of trans-Golgi network vesicle	GO:0000981//sequence-specific DNA binding RNA polymerase II transcription factor activity;GO:0022892;GO:0003677//DNA binding	GO:0006357//regulation of transcription from RNA polymerase II promoter;GO:0006901//vesicle coating;GO:0048333//mesodermal cell differentiation;GO:0007517//muscle organ development;GO:0001708//cell fate specification;GO:0015031//protein transport;GO:0048565//digestive tract development;GO:0001505//regulation of neurotransmitter levels
38504	3753.71	20.145	28.65	0.508113333495668	Up	0.681134220557748	tipE	temperature-induced paralytic E, isoform B	-	GO:0016021//integral to membrane;GO:0016021//integral to membrane	GO:0016247//channel regulator activity;GO:0005272//sodium channel activity;GO:0016247//channel regulator activity;GO:0005272//sodium channel activity	GO:0008049//male courtship behavior;GO:0009408//response to heat;GO:0010765//positive regulation of sodium ion transport;GO:0008049//male courtship behavior;GO:0009408//response to heat;GO:0010765//positive regulation of sodium ion transport
36506	2230.39	39.445	38.61	-0.0308678832879672	Down	0.164615796161305	CG6145	CG6145, isoform F	K00858|1|0.0|815|dsi:Dsim_GD25753|NAD+	kinase	[EC:2.7.1.23]	GO:0044424//intracellular part;GO:0044424//intracellular part;GO:0044424//intracellular part;GO:0044424//intracellular part;GO:0044424//intracellular part	GO:0016301//kinase activity;GO:0043169//cation binding;GO:0016301//kinase activity;GO:0043169//cation binding;GO:0016301//kinase activity;GO:0043169//cation binding;GO:0016301//kinase activity;GO:0043169//cation binding;GO:0016301//kinase activity;GO:0043169//cation binding	-
37957	1451.00	1.795	0.45	-1.99598693749338	Down	0.544974252658329	CG3880	CG3880	-	-	-	-
3885597	633.00	0.075	0.145	0.951090399519054	Up	0.140774426536481	CG34005	CG34005, isoform C	-	-	-	-
40155	3826.19	81.905	72.435	-0.17726456156645	Down	0.507222630910185	HLH106	helix loop helix protein 106, isoform D	K07197|1|4e-119|429|bfo:BRAFLDRAFT_117231|sterol	regulatory	element-binding	transcription	factor	1	GO:0043231//intracellular membrane-bounded organelle;GO:0043231//intracellular membrane-bounded organelle;GO:0043231//intracellular membrane-bounded organelle	GO:0001071//nucleic acid binding transcription factor activity;GO:0001071//nucleic acid binding transcription factor activity;GO:0001071//nucleic acid binding transcription factor activity	GO:0006633//fatty acid biosynthetic process;GO:0006909//phagocytosis;GO:0010468//regulation of gene expression;GO:0055088//lipid homeostasis;GO:0010557//positive regulation of macromolecule biosynthetic process;GO:0006633//fatty acid biosynthetic process;GO:0006909//phagocytosis;GO:0010468//regulation of gene expression;GO:0055088//lipid homeostasis;GO:0010557//positive regulation of macromolecule biosynthetic process;GO:0006633//fatty acid biosynthetic process;GO:0006909//phagocytosis;GO:0010468//regulation of gene expression;GO:0055088//lipid homeostasis;GO:0010557//positive regulation of macromolecule biosynthetic process
4379911	1483.00	0.355	0.415	0.225292311842243	Up	0.118203704942152	CG17672	CG17672	-	GO:0030529//ribonucleoprotein complex	GO:0005198//structural molecule activity	GO:0010467//gene expression
44703	1457.51	77.47	74.81	-0.050406608782961	Down	0.228750083595265	lolal	lola like, isoform H	K02174|1|1e-32|140|dme:Dmel_CG11491|broad;K09237|2|7e-32|137|nvi:100122117|Cys2His2	zinc	finger	developmental/cell	cycle	regulator,	other	GO:0043231//intracellular membrane-bounded organelle;GO:0043231//intracellular membrane-bounded organelle;GO:0043231//intracellular membrane-bounded organelle;GO:0043231//intracellular membrane-bounded organelle;GO:0043231//intracellular membrane-bounded organelle	GO:0046914//transition metal ion binding;GO:0003702//RNA polymerase II transcription factor activity;GO:0046914//transition metal ion binding;GO:0003702//RNA polymerase II transcription factor activity;GO:0046914//transition metal ion binding;GO:0003702//RNA polymerase II transcription factor activity;GO:0046914//transition metal ion binding;GO:0003702//RNA polymerase II transcription factor activity;GO:0046914//transition metal ion binding;GO:0003702//RNA polymerase II transcription factor activity	GO:0016458//gene silencing;GO:0007431//salivary gland development;GO:0007424//open tracheal system development;GO:0016458//gene silencing;GO:0007431//salivary gland development;GO:0007424//open tracheal system development;GO:0016458//gene silencing;GO:0007431//salivary gland development;GO:0007424//open tracheal system development;GO:0016458//gene silencing;GO:0007431//salivary gland development;GO:0007424//open tracheal system development;GO:0016458//gene silencing;GO:0007431//salivary gland development;GO:0007424//open tracheal system development
49260	2203.00	116.77	131.83	0.175009044376779	Up	0.519193472881696	Pp1-87B	protein phosphatase 1 at 87B	K06269|1|4e-179|628|dya:Dyak_GE24518|protein	phosphatase	1,	catalytic	subunit	[EC:3.1.3.16]	GO:0008287//protein serine/threonine phosphatase complex;GO:0044424//intracellular part	GO:0004722//protein serine/threonine phosphatase activity	GO:0048731;GO:0006909//phagocytosis;GO:0007626//locomotory behavior;GO:0007052//mitotic spindle organization;GO:0007632//visual behavior;GO:0008306//associative learning;GO:0000070//mitotic sister chromatid segregation;GO:0006935//chemotaxis;GO:0007292//female gamete generation;GO:0006464//cellular protein modification process
12798088	1040.00	21.595	11.68	-0.886657042327005	Down	0.740720925566776	CG43341	CG43341	-	-	-	-
38711	595.00	0.365	0.59	0.692818490481824	Up	0.208988162910453	CG13297	CG13297	-	-	-	-
42292	6526.00	39.62	16.31	-1.2804720981776	Down	0.798033839363338	CG6040	CG6040	-	-	-	-
35309	2519.82	33.02	24.405	-0.436163368519574	Down	0.664916739115896	CG10947	CG10947, isoform D	-	-	-	-
40682	3187.00	1.81	1.625	-0.155549979167389	Down	0.159265699190798	asl	asterless	K10352|1|4e-28|127|mmu:17880|myosin	heavy	chain	GO:0005813//centrosome	-	GO:0031023//microtubule organizing center organization;GO:0007600//sensory perception;GO:0009566//fertilization;GO:0042384//cilium assembly;GO:0003006//developmental process involved in reproduction
37725	1200.00	0.04	0.115	1.52356195605701	Up	0.155253126462917	Gr59e	gustatory receptor 59e	K08471|1|0.0|762|dme:Dmel_CG33151|gustatory	receptor	GO:0031224//intrinsic to membrane	GO:0004930//G-protein coupled receptor activity	GO:0007166//cell surface receptor signaling pathway;GO:0007606//sensory perception of chemical stimulus;GO:0023060
40037	1629.54	13.925	10.105	-0.462608005847659	Down	0.607001939410152	Cyp12c1	Cyp12c1, isoform B	K00517|1|3e-130|465|dme:Dmel_CG6042|	[EC:1.14.-.-];K07436|5|1e-49|197|ecb:100053452|cytochrome	P450,	family	24,	subfamily	A	(25-hydroxyvitamin	D3	24-hydroxylase)	GO:0043231//intracellular membrane-bounded organelle	GO:0016491//oxidoreductase activity;GO:0005506//iron ion binding	GO:0008152//metabolic process;GO:0009636//response to toxic substance
42066	6012.31	27.11	23.095	-0.231244566988675	Down	0.514879957199224	cher	cheerio, isoform N	K04437|1|0.0|2031|spu:579510|filamin	GO:0035324//female germline ring canal;GO:0035324//female germline ring canal	GO:0008092//cytoskeletal protein binding;GO:0030246//carbohydrate binding;GO:0008092//cytoskeletal protein binding	GO:0007293//germarium-derived egg chamber formation;GO:0007015//actin filament organization;GO:0035171//lamellocyte differentiation;GO:0010259//multicellular organismal aging;GO:0043063//intercellular bridge organization;GO:0033036;GO:0008306//associative learning;GO:0007293//germarium-derived egg chamber formation;GO:0007015//actin filament organization;GO:0035171//lamellocyte differentiation;GO:0010259//multicellular organismal aging;GO:0043063//intercellular bridge organization;GO:0033036;GO:0008306//associative learning
12798226	978.01	2.905	3.055	0.0726342164142005	Up	0.126964488731358
39508	2534.00	9.935	8.365	-0.248154427211317	Down	0.419848859760583	CG10713	CG10713	-	-	-	-
39588	2784.30	38.85	37.475	-0.0519861204598505	Down	0.214940145790142	CG9238	CG9238, isoform C	K07189|1|9e-62|238|aga:AgaP_AGAP001520|protein	phosphatase	1,	regulatory	(inhibitor)	subunit	3	-	GO:0019888//protein phosphatase regulator activity;GO:0019888//protein phosphatase regulator activity	-
35717	3116.00	0.11	0.095	-0.211504105193712	Down	0.0931920016050291	tor	torso, isoform D	K12378|1|0.0|1768|dme:Dmel_CG1389|tyrosine-protein	kinase	receptor	torso	[EC:2.7.10.1]	GO:0031224//intrinsic to membrane;GO:0031224//intrinsic to membrane	GO:0004871//signal transducer activity;GO:0005515//protein binding;GO:0004713//protein tyrosine kinase activity;GO:0032559;GO:0004871//signal transducer activity;GO:0005515//protein binding;GO:0004713//protein tyrosine kinase activity;GO:0032559	GO:0008354//germ cell migration;GO:0048812//neuron projection morphogenesis;GO:0045165//cell fate commitment;GO:0045137//development of primary sexual characteristics;GO:0010259//multicellular organismal aging;GO:0006796//phosphate-containing compound metabolic process;GO:0007169//transmembrane receptor protein tyrosine kinase signaling pathway;GO:0003002//regionalization;GO:0045927//positive regulation of growth;GO:0016197//endosomal transport;GO:0000578//embryonic axis specification;GO:0006464//cellular protein modification process;GO:0033554//cellular response to stress;GO:0016049//cell growth;GO:0035264//multicellular organism growth;GO:0048598//embryonic morphogenesis;GO:0007584//response to nutrient;GO:0042254//ribosome biogenesis;GO:0044248//cellular catabolic process;GO:0008354//germ cell migration;GO:0048812//neuron projection morphogenesis;GO:0045165//cell fate commitment;GO:0045137//development of primary sexual characteristics;GO:0010259//multicellular organismal aging;GO:0006796//phosphate-containing compound metabolic process;GO:0007169//transmembrane receptor protein tyrosine kinase signaling pathway;GO:0003002//regionalization;GO:0045927//positive regulation of growth;GO:0016197//endosomal transport;GO:0000578//embryonic axis specification;GO:0006464//cellular protein modification process;GO:0033554//cellular response to stress;GO:0016049//cell growth;GO:0035264//multicellular organism growth;GO:0048598//embryonic morphogenesis;GO:0007584//response to nutrient;GO:0042254//ribosome biogenesis;GO:0044248//cellular catabolic process
36581	1774.00	7.015	5.385	-0.381496759075692	Down	0.469838828328763	CG8503	CG8503	K11848|1|1e-179|630|dsi:Dsim_GD11032|ubiquitin	carboxyl-terminal	hydrolase	20/33	[EC:3.1.2.15];K11426|2|2e-10|67.8|rno:498295|SET	and	MYND	domain-containing	protein	GO:0043231//intracellular membrane-bounded organelle	GO:0030528//transcription regulator activity;GO:0070011//peptidase activity, acting on L-amino acid peptides;GO:0016790//thiolester hydrolase activity;GO:0046914//transition metal ion binding	GO:0019941//modification-dependent protein catabolic process;GO:0006350
42123	1383.00	0.06	0.065	0.115477217419936	Up	0.0751688624356316	CG14325	CG14325	K09257|1|1e-05|51.6|cin:100180616|nuclear	factor	of	kappa	light	polypeptide	gene	enhancer	in	B-cells	inhibitor-like	2	-	-	-
3885620	967.00	0.01	0.315	4.97727992349992	Up	0.352002942553334	CG34049	CG34049	-	-	-	-
40472	998.00	28.155	17.405	-0.693889336828348	Down	0.718986156624089	CG11425	CG11425	K01080|1|1e-152|538|dme:Dmel_CG11425|phosphatidate	phosphatase	[EC:3.1.3.4]	GO:0044464//cell part	GO:0016791//phosphatase activity	GO:0006796//phosphate-containing compound metabolic process
43573	524.46	778.365	822.315	0.079244306312681	Up	0.326255600882766	RpL32	ribosomal protein L32, isoform D	K02912|1|9e-74|276|dvi:Dvir_GJ10385|large	subunit	ribosomal	protein	L32e	GO:0015934//large ribosomal subunit;GO:0015934//large ribosomal subunit;GO:0015934//large ribosomal subunit;GO:0015934//large ribosomal subunit	GO:0005198//structural molecule activity;GO:0005198//structural molecule activity;GO:0005198//structural molecule activity;GO:0005198//structural molecule activity	GO:0007052//mitotic spindle organization;GO:0010467//gene expression;GO:0007052//mitotic spindle organization;GO:0010467//gene expression;GO:0007052//mitotic spindle organization;GO:0010467//gene expression;GO:0007052//mitotic spindle organization;GO:0010467//gene expression
39685	1423.85	31.37	32.18	0.0367787968798435	Up	0.183107068815622	CG7427	CG7427, isoform E	-	-	GO:0046872//metal ion binding	-
32523	1243.00	23.19	22.93	-0.01626646506521	Down	0.122818163579215	mRpL3	mitochondrial ribosomal protein L3	-	GO:0030529//ribonucleoprotein complex	GO:0005198//structural molecule activity	GO:0010467//gene expression
2768983	410.00	0.22	0.12	-0.874469117916141	Down	0.158964756236207	CG33269	CG33269, isoform B	-	-	-	-
14462392	381.00	0.605	0.4	-0.596935142387232	Down	0.198522035711897
42996	807.00	92.335	87.01	-0.0856963931843708	Down	0.333444793686886	bai	baiser	K01529|1|5e-07|54.7|mcc:709884|	[EC:3.6.1.-]	GO:0031224//intrinsic to membrane	-	GO:0007310//oocyte dorsal/ventral axis specification;GO:0006810//transport
19834930	3099.00	1.16	1.595	0.459431618637297	Up	0.27723533739049	-	pre-mod(mdg4)-I	-	-	-	-
19836155	1182.00	0.01	0.115	3.52356195605701	Up	0.201464589045676
33244	2549.00	0.01	0.1	3.32192809488736	Up	0.191834414498763	CG2839	CG2839	K06560|1|4e-09|63.9|gga:771876|mannose	receptor,	C	type;K06563|3|4e-09|63.9|mmu:170780|CD209	antigen	-	-	-
7354418	1983.00	0.08	0.025	-1.67807190511264	Down	0.141643817294188	Ir7f	ionotropic receptor 7f	-	-	-	-
46158	2469.00	7.69	9.525	0.308735494418858	Up	0.470808533404668	l(3)04053	lethal (3) 04053	-	-	-	-
34494	1263.00	0.065	0.045	-0.53051471669878	Down	0.0978398983481576	CG17134	CG17134	K01379|1|9e-123|440|dme:Dmel_CG6508|cathepsin	D	[EC:3.4.23.5];K06002|1|9e-123|440|dme:Dmel_CG6508|pepsin	A	[EC:3.4.23.1]	-	GO:0004175//endopeptidase activity	GO:0019538//protein metabolic process
42355	1831.00	1.555	0.89	-0.805037339164205	Down	0.367518223767806	CG11453	CG11453	K01904|1|8e-49|195|spu:581911|4-coumarate--CoA	ligase	[EC:6.2.1.12];K01896|5|8e-25|115|gga:426992|medium-chain	acyl-CoA	synthetase	[EC:6.2.1.2]	-	-	-
317880	913.00	0.05	2.23	5.47897180503294	Up	0.726910987761653	CG32141	CG32141	-	-	-	-
42399	2188.00	0.01	0.175	4.12928301694497	Up	0.255801511402394	CG10887	CG10887	-	-	-	-
33505	6351.50	17.37	19.5	0.16687636992658	Up	0.408680532334649	Chd1	Chromodomain-helicase-DNA-binding protein 1, isoform C	K11367|1|0.0|2877|dme:Dmel_CG3733|chromodomain-helicase-DNA-binding	protein	1	[EC:3.6.1.-]	GO:0044427//chromosomal part;GO:0005700//polytene chromosome	GO:0017111//nucleoside-triphosphatase activity;GO:0003676//nucleic acid binding;GO:0000166//nucleotide binding	GO:0007472//wing disc morphogenesis;GO:0007292//female gamete generation;GO:0043486//histone exchange;GO:0010467//gene expression
32854	3357.97	13.195	14.65	0.150909313983342	Up	0.352738580886779	CG6659	CG6659, isoform B	K13145|1|2e-07|58.5|ptr:464291|integrator	complex	subunit	8	GO:0031224//intrinsic to membrane;GO:0031224//intrinsic to membrane	-	-
318012	1221.00	0.035	0.01	-1.8073549220576	Down	0.103825319333913	Or65b	odorant receptor 65b	K08471|1|9e-40|164|dme:Dmel_CG13206|gustatory	receptor	GO:0031224//intrinsic to membrane	GO:0004930//G-protein coupled receptor activity;GO:0005488//binding	GO:0007166//cell surface receptor signaling pathway;GO:0007606//sensory perception of chemical stimulus;GO:0023060
38815	653.00	27.985	31.03	0.149009949133067	Up	0.416304420517622	Srp19	signal recognition particle protein 19	K03105|1|2e-80|297|dme:Dmel_CG4457|signal	recognition	particle	subunit	SRP19	GO:0048500//signal recognition particle	GO:0003723//RNA binding	GO:0006613//cotranslational protein targeting to membrane
33090	1338.63	0.4	1.585	1.98641093525204	Up	0.517588443790544	CG1503	CG1503, isoform B	K08597|1|6e-12|72.0|nve:NEMVE_v1g238848|sentrin-specific	protease	8	[EC:3.4.22.-]	-	GO:0070011//peptidase activity, acting on L-amino acid peptides	GO:0019538//protein metabolic process
10178957	422.00	7.215	2.19	-1.72006852489002	Down	0.737377114960209	CG42751	CG42751	-	-	-	-
31359	1039.26	124.375	86.045	-0.531533259594669	Down	0.730789808065271	cib	ciboulot, isoform E	-	GO:0044444//cytoplasmic part;GO:0044444//cytoplasmic part;GO:0044444//cytoplasmic part	GO:0003779//actin binding;GO:0003779//actin binding;GO:0003779//actin binding	GO:0002165//instar larval or pupal development;GO:0006996//organelle organization;GO:0002165//instar larval or pupal development;GO:0006996//organelle organization;GO:0002165//instar larval or pupal development;GO:0006996//organelle organization
39238	2221.87	11.695	16.565	0.502246341728587	Up	0.63947034039992	Mocs1	molybdenum cofactor synthesis 1 ortholog, isoform C	K03637|1|2e-69|264|dya:Dyak_GE21784|molybdenum	cofactor	biosynthesis	protein	C	GO:0043234//protein complex;GO:0043234//protein complex	GO:0043169//cation binding;GO:0051536//iron-sulfur cluster binding;GO:0043169//cation binding;GO:0051536//iron-sulfur cluster binding	GO:0009108//coenzyme biosynthetic process;GO:0009108//coenzyme biosynthetic process
5740714	848.00	100.485	61.745	-0.702585938047306	Down	0.756436835417642	CG34327	CG34327	-	-	-	-
318574	2073.00	0.775	1.41	0.863426947124556	Up	0.363137831873203	CG31055	CG31055, isoform C	-	-	-	-
31038	602.00	21.225	22.565	0.0883222247720861	Up	0.280278205042466	MED22	mediator complex subunit 22	-	-	-	-
37727	1607.02	84.25	41.98	-1.00497451966443	Down	0.793419380726276	wmd	wing morphogenesis defect, isoform B	K13137|1|0.0|653|dse:Dsec_GM15531|serine-threonine	kinase	receptor-associated	protein	GO:0015630//microtubule cytoskeleton;GO:0015630//microtubule cytoskeleton	GO:0004871//signal transducer activity;GO:0016772//transferase activity, transferring phosphorus-containing groups;GO:0004871//signal transducer activity;GO:0016772//transferase activity, transferring phosphorus-containing groups	GO:0007472//wing disc morphogenesis;GO:0007472//wing disc morphogenesis
19835712	512.00	0.945	0.52	-0.861802706079981	Down	0.300541697318264
40117	1674.66	9.895	12.045	0.283662781190959	Up	0.480304955527319	CG9449	CG9449, isoform K	K01078|1|7e-134|477|dme:Dmel_CG9452|acid	phosphatase	[EC:3.1.3.2]	-	GO:0016791//phosphatase activity;GO:0016791//phosphatase activity	GO:0006909//phagocytosis;GO:0006909//phagocytosis
44498	1055.00	9.3	10.825	0.219064403618693	Up	0.40202634922758	Surf1	surfeit 1	-	-	GO:0051184	GO:0043623//cellular protein complex assembly;GO:0002164//larval development;GO:0007610//behavior;GO:0009416//response to light stimulus
32552	7386.29	34.55	48.92	0.501738693251766	Up	0.703403999197485	CG8909	CG8909, isoform D	K03068|1|0.0|915|cfa:477692|low	density	lipoprotein	receptor-related	protein	5/6	GO:0031224//intrinsic to membrane;GO:0031224//intrinsic to membrane	GO:0046872//metal ion binding;GO:0046872//metal ion binding	-
34468	648.59	46.435	47.485	0.0322592186682211	Up	0.168160235404267	CG7299	CG7299, isoform C	-	-	-	-
31326	1777.11	3.76	4.23	0.169925001442312	Up	0.236975857687421	CG2875	CG2875, isoform C	-	-	-	-
38813	1875.00	37.47	23	-0.704102116497376	Down	0.733498294656591	CG8596	CG8596, isoform C	K12307|1|0.0|1045|dme:Dmel_CG8596|MFS	transporter,	ceroid-lipofuscinosis	neuronal	protein	7	-	-	GO:0006810//transport
39205	334.00	0.86	65.405	6.24892045925329	Up	0.958102053099712	CG18628	CG18628	-	-	-	-
40737	823.00	7.07	1.85	-1.93418494429309	Down	0.745836955794824	Obp83a	Odorant-binding protein 83a, isoform C	-	GO:0044421//extracellular region part	GO:0008144//drug binding;GO:0005549//odorant binding	GO:0051234//establishment of localization
31274	1106.00	0.075	0.045	-0.736965594166207	Down	0.10740319668294	CG14417	CG14417	-	-	-	-
36643	4061.61	52.025	66.515	0.354474663891274	Up	0.658697251387681	Spred	Sprouty-related protein with EVH-1 domain, isoform C	K04703|1|0.0|864|dan:Dana_GF13513|sprouty-related,	EVH1	domain	containing	GO:0044464//cell part	-	GO:0032501//multicellular organismal process;GO:0007165//signal transduction
36858	2200.00	20.94	11.295	-0.890577171537724	Down	0.739216210793821	CG8303	CG8303, isoform D	K13356|1|5e-69|262|ame:551233|fatty	acyl-CoA	reductase	[EC:1.2.1.-]	-	-	-
12798381	608.00	0.075	0.89	3.56884283535788	Up	0.48732695780111	CG43183	CG43183	-	-	-	-
37371	462.00	0.82	0.865	0.077076223018641	Up	0.0988096034240621	CG15649	CG15649, isoform B	-	-	-	-
37635	888.00	40.145	37.265	-0.107399053751979	Down	0.353340466795961	CG3501	CG3501	-	GO:0015630//microtubule cytoskeleton	-	-
42267	2879.69	147.45	134.8	-0.129405325879878	Down	0.434595064535545	Xrp1	Xrp1, isoform G	-	-	GO:0003676//nucleic acid binding;GO:0003676//nucleic acid binding;GO:0003676//nucleic acid binding;GO:0003676//nucleic acid binding;GO:0003676//nucleic acid binding	GO:0007635//chemosensory behavior;GO:0006996//organelle organization;GO:0008283//cell proliferation;GO:0007635//chemosensory behavior;GO:0006996//organelle organization;GO:0008283//cell proliferation;GO:0007635//chemosensory behavior;GO:0006996//organelle organization;GO:0008283//cell proliferation;GO:0007635//chemosensory behavior;GO:0006996//organelle organization;GO:0008283//cell proliferation;GO:0007635//chemosensory behavior;GO:0006996//organelle organization;GO:0008283//cell proliferation
318904	1710.00	0.01	0.07	2.8073549220576	Up	0.157961613054237	CG31702	CG31702	-	GO:0043231//intracellular membrane-bounded organelle	GO:0003676//nucleic acid binding	GO:0006351//transcription, DNA-dependent;GO:0006464//cellular protein modification process
318840	933.00	0.14	0.325	1.21501289097085	Up	0.21109476359259	CG33062	CG33062, isoform B	-	-	-	-
34348	4324.66	1.44	2.05	0.509555098063133	Up	0.328629706413429	CG4839	CG4839, isoform B	K07376|1|0.0|1875|dme:Dmel_CG4839|protein	kinase,	cGMP-dependent	[EC:2.7.11.12]	-	GO:0004672//protein kinase activity;GO:0032559;GO:0004672//protein kinase activity;GO:0032559	GO:0006464//cellular protein modification process;GO:0006464//cellular protein modification process
317976	1211.00	0.01	0.32	5	Up	0.357754296796629	CG32319	CG32319	K00670|1|3e-42|171|isc:IscW_ISCW015138|peptide	alpha-N-acetyltransferase	[EC:2.3.1.88]	-	GO:0016407//acetyltransferase activity	GO:0043543
40979	5490.25	3.53	1.495	-1.23952269907308	Down	0.594763592590116	CG9626	CG9626, isoform D	-	-	-	-
35177	4323.83	10.385	12.19	0.231196909775565	Up	0.43061592991373	CG10492	CG10492, isoform B	-	-	GO:0005488//binding;GO:0005488//binding	-
43071	4288.00	0.085	0.875	3.36374827058199	Up	0.476693640072226	rha	rha	K10352|1|4e-07|58.2|dre:561431|myosin	heavy	chain;K11135|2|9e-07|57.0|dsi:Dsim_GD25264|Pin2-interacting	protein	X1;K05763|3|1e-06|56.2|mcc:711712|moesin	-	-	-
19835724	829.00	0.055	0.01	-2.4594316186373	Down	0.131344880625961
40366	2185.00	0.01	1.125	6.81378119121704	Up	0.613656122517221	CG32437	CG32437	-	-	-	-
39494	223.00	0.01	23.515	11.199365616858	Up	0.971677924162375	Acp70A	Sex peptide	-	-	GO:0005102//receptor binding	GO:0046662//regulation of oviposition;GO:0007292//female gamete generation;GO:0045297//post-mating behavior;GO:0006718//juvenile hormone biosynthetic process;GO:0007621//negative regulation of female receptivity;GO:0007631//feeding behavior
32409	606.00	1	0.755	-0.405451450449646	Down	0.203337122985354	CG14410	CG14410	-	-	-	-
31978	1234.00	0.1	0.075	-0.415037499278844	Down	0.0976392697117635	CG2887	CG2887	K09507|1|3e-69|262|tca:661242|DnaJ	homolog	subfamily	B	member	1;K09510|2|5e-69|261|cqu:CpipJ_CPIJ018848|DnaJ	homolog	subfamily	B	member	4	GO:0015630//microtubule cytoskeleton	GO:0005515//protein binding	GO:0044267//cellular protein metabolic process
2768659	661.00	1.495	5	1.74178261046398	Up	0.698087340333044	CG33293	CG33293	-	-	-	-
48903	1322.00	16.11	17.44	0.114443546070358	Up	0.304086136561225	l(3)73Ah	lethal (3) 73Ah, isoform B	K11488|1|9e-131|467|dvi:Dvir_GJ12822|polycomb	group	RING	finger	protein	3	-	GO:0046914//transition metal ion binding	-
32897	734.00	42.01	33.26	-0.336944617199249	Down	0.633919614793018	Obp18a	Odorant-binding protein 18a	-	-	GO:0005488//binding	GO:0051234//establishment of localization
33266	745.10	0.27	0.495	0.874469117916141	Up	0.218551461245235	CG13949	CG13949, isoform C	-	-	-	-
246412	3082.00	0.01	0.135	3.75488750216347	Up	0.221694643215408	CG30043	CG30043	-	-	GO:0016787//hydrolase activity	GO:0019538//protein metabolic process
37284	2572.00	1.315	0.585	-1.1685542697089	Down	0.404835150137096	Efhc1.2	EFHC1 homologue 2	-	-	-	-
14462567	953.00	0.805	0.835	0.0527874143594353	Up	0.088510666755835
318977	707.00	16.075	15.625	-0.0409625477784978	Down	0.162442319267037	mRpS23	mitochondrial ribosomal protein S23	K03574|1|2e-16|85.5|ame:410765|7,8-dihydro-8-oxoguanine	triphosphatase	[EC:3.6.1.-]	-	GO:0005198//structural molecule activity	-
43067	1463.00	25.305	20.55	-0.300284080439677	Down	0.576439510466127	CHKov1	CHKov1	-	-	GO:0003676//nucleic acid binding;GO:0034061	-
36084	3810.65	70.14	82.53	0.234681209784555	Up	0.571423794556276	CAP	CAP, isoform Y	K06086|1|2e-56|222|ssc:100153151|sorbin	and	SH3	domain	containing	1	GO:0005924//cell-substrate adherens junction;GO:0043234//protein complex;GO:0005924//cell-substrate adherens junction;GO:0043234//protein complex;GO:0005924//cell-substrate adherens junction;GO:0043234//protein complex;GO:0005924//cell-substrate adherens junction;GO:0043234//protein complex;GO:0005924//cell-substrate adherens junction;GO:0043234//protein complex;GO:0005924//cell-substrate adherens junction;GO:0043234//protein complex;GO:0005924//cell-substrate adherens junction;GO:0043234//protein complex;GO:0005924//cell-substrate adherens junction;GO:0043234//protein complex;GO:0005924//cell-substrate adherens junction;GO:0043234//protein complex;GO:0005924//cell-substrate adherens junction;GO:0043234//protein complex;GO:0005924//cell-substrate adherens junction;GO:0043234//protein complex;GO:0005924//cell-substrate adherens junction;GO:0043234//protein complex;GO:0005924//cell-substrate adherens junction;GO:0043234//protein complex;GO:0005924//cell-substrate adherens junction;GO:0043234//protein complex;GO:0005924//cell-substrate adherens junction;GO:0043234//protein complex;GO:0005924//cell-substrate adherens junction;GO:0043234//protein complex;GO:0005924//cell-substrate adherens junction;GO:0043234//protein complex	GO:0032559;GO:0032559;GO:0032559;GO:0032559;GO:0032559;GO:0032559;GO:0032559;GO:0032559;GO:0032559;GO:0032559;GO:0032559;GO:0032559;GO:0032559;GO:0032559;GO:0032559;GO:0032559;GO:0032559	GO:0007059//chromosome segregation;GO:0007059//chromosome segregation;GO:0007059//chromosome segregation;GO:0007059//chromosome segregation;GO:0007059//chromosome segregation;GO:0007059//chromosome segregation;GO:0007059//chromosome segregation;GO:0007059//chromosome segregation;GO:0007059//chromosome segregation;GO:0007059//chromosome segregation;GO:0007059//chromosome segregation;GO:0007059//chromosome segregation;GO:0007059//chromosome segregation;GO:0007059//chromosome segregation;GO:0007059//chromosome segregation;GO:0007059//chromosome segregation;GO:0007059//chromosome segregation
5740872	654.00	0.01	0.14	3.8073549220576	Up	0.231291379656256	CG40551	CG40551	-	-	GO:0046872//metal ion binding	-
39196	820.00	0.01	1.545	7.27146302790437	Up	0.68250518290644	CG32061	CG32061	-	-	-	-
33649	1863.00	8.25	8.175	-0.0131753887477332	Down	0.0932588778171604	Elp3	elongator complex protein 3	K07739|1|0.0|1118|dme:Dmel_CG15433|elongator	complex	protein	3	[EC:2.3.1.48]	GO:0043231//intracellular membrane-bounded organelle;GO:0043234//protein complex	GO:0043169//cation binding;GO:0004468//lysine N-acetyltransferase activity;GO:0051540;GO:0019887//protein kinase regulator activity	GO:0048667//cell morphogenesis involved in neuron differentiation;GO:0006355//regulation of transcription, DNA-dependent;GO:0043954//cellular component maintenance
5740205	796.00	2.745	4.055	0.562895765212074	Up	0.459573329766602	CG34261	CG34261	-	-	-	-
39906	567.00	158.075	1.47	-6.74864925422499	Down	0.972781381662543	a10	antennal protein 10	K04352|1|4e-22|103|dan:Dana_GF20186|Ras	GTPase-activating	protein	1;K11321|2|6e-12|70.1|tca:661106|bromodomain-containing	protein	8	-	GO:0005549//odorant binding	-
31444	952.00	0.165	0.455	1.46340052084024	Up	0.268207048752759	dhd	deadhead, isoform B	K03671|1|7e-22|103|aga:AgaP_AGAP009584|thioredoxin	1	GO:0043231//intracellular membrane-bounded organelle	GO:0016667//oxidoreductase activity, acting on a sulfur group of donors	GO:0051234//establishment of localization;GO:0033554//cellular response to stress;GO:0007126//meiosis;GO:0007275//multicellular organismal development;GO:0019725//cellular homeostasis;GO:0006091//generation of precursor metabolites and energy
251610	644.00	13.27	12.58	-0.0770364484909041	Down	0.225573463519026	CG31142	CG31142	-	-	-	-
39084	1455.00	0.49	10.6	4.43513870533535	Up	0.871296729753227	CG3982	CG3982	-	-	-	-
46719	4000.00	2.9	1.915	-0.598708508089977	Down	0.41322811475958	dlt	discs lost	-	GO:0044424//intracellular part	-	GO:0007444//imaginal disc development;GO:0008283//cell proliferation;GO:0007635//chemosensory behavior;GO:0051320//S phase;GO:0002009//morphogenesis of an epithelium
34359	1035.39	102.43	56.645	-0.854617796532696	Down	0.77746940413295	Pros35	proteasome alpha6 subunit, isoform B	K02725|1|4e-143|507|dme:Dmel_CG4904|20S	proteasome	subunit	alpha	6	[EC:3.4.25.1]	GO:0005839//proteasome core complex;GO:0043231//intracellular membrane-bounded organelle;GO:0015630//microtubule cytoskeleton	GO:0004175//endopeptidase activity	GO:0019941//modification-dependent protein catabolic process
41739	1843.00	0.92	0.76	-0.275634442613427	Down	0.163779843509664	CG3259	CG3259	-	-	-	-
41629	2173.00	65.71	35.645	-0.88241322116622	Down	0.775028422390156	CG8630	CG8630	K00507|1|0.0|817|dsi:Dsim_GD18893|stearoyl-CoA	desaturase	(delta-9	desaturase)	[EC:1.14.19.1]	-	-	-
34540	3287.06	5.99	6.14	0.0356826525813939	Up	0.120042800775764	CG4705	CG4705, isoform D	K10752|1|1e-11|72.4|hmg:100199460|histone-binding	protein	RBBP4	-	-	-
33097	843.00	0.01	0.57	5.83289001416474	Up	0.468969437571056	CG1724	CG1724	K10836|1|7e-77|286|dme:Dmel_CG1724|mitochondrial	protein-transporting	ATPase	[EC:3.6.3.51]	GO:0005743//mitochondrial inner membrane;GO:0031224//intrinsic to membrane	GO:0008565//protein transporter activity	GO:0015031//protein transport
42749	2869.00	17.46	15.045	-0.214769452296103	Down	0.453119775295927	EloA	elongin A, isoform B	K03145|1|2e-06|55.1|ame:410020|transcription	elongation	factor	S-II	GO:0031224//intrinsic to membrane;GO:0043231//intracellular membrane-bounded organelle;GO:0043234//protein complex;GO:0031224//intrinsic to membrane;GO:0043231//intracellular membrane-bounded organelle;GO:0043234//protein complex	GO:0008135//translation factor activity, nucleic acid binding;GO:0003711//transcription elongation regulator activity;GO:0008135//translation factor activity, nucleic acid binding;GO:0003711//transcription elongation regulator activity	GO:0006354//DNA-dependent transcription, elongation;GO:0010468//regulation of gene expression;GO:0006354//DNA-dependent transcription, elongation;GO:0010468//regulation of gene expression
50107	437.13	12.71	11.695	-0.120072168652531	Down	0.290510265498562	CG4186	CG4186, isoform B	-	GO:0043231//intracellular membrane-bounded organelle	GO:0015002//heme-copper terminal oxidase activity	-
42723	1469.30	3.295	3.98	0.272489965535597	Up	0.309804052698455	CG17119	CG17119, isoform C	K12386|1|0.0|652|dme:Dmel_CG17119|cystinosin	GO:0005764//lysosome;GO:0005764//lysosome	GO:0005488//binding;GO:0005275//amine transmembrane transporter activity;GO:0005488//binding;GO:0005275//amine transmembrane transporter activity	GO:0000101//sulfur amino acid transport;GO:0023060;GO:0000101//sulfur amino acid transport;GO:0023060
43359	1701.00	87.055	41.06	-1.08419353393414	Down	0.798501972848258	betaTub97EF	beta-Tubulin at 97EF, isoform C	K07375|1|0.0|1005|dse:Dsec_GM16302|tubulin	beta	GO:0032991//macromolecular complex;GO:0015630//microtubule cytoskeleton;GO:0032991//macromolecular complex;GO:0015630//microtubule cytoskeleton	GO:0032561//guanyl ribonucleotide binding;GO:0017111//nucleoside-triphosphatase activity;GO:0005198//structural molecule activity;GO:0017111//nucleoside-triphosphatase activity;GO:0032561//guanyl ribonucleotide binding	GO:0043623//cellular protein complex assembly;GO:0007017//microtubule-based process;GO:0016477//cell migration;GO:0043623//cellular protein complex assembly;GO:0030154//cell differentiation;GO:0007017//microtubule-based process
318103	699.00	13.825	12.12	-0.189889781649119	Down	0.399518491272654	CG32590	CG32590	-	-	-	-
42947	1258.02	36.02	41.44	0.202225821780278	Up	0.508593593258878	Ast	allatostatin A, isoform B	-	-	GO:0005179//hormone activity	GO:0007186//G-protein coupled receptor signaling pathway;GO:0001751//compound eye photoreceptor cell differentiation;GO:0002164//larval development;GO:0007476//imaginal disc-derived wing morphogenesis;GO:0007169//transmembrane receptor protein tyrosine kinase signaling pathway
2768852	5342.07	105.67	103.315	-0.0325161197642963	Down	0.176218818966094	par-1	par-1, isoform X	K08798|1|0.0|1568|der:Dere_GG21978|MAP/microtubule	affinity-regulating	kinase	[EC:2.7.11.1]	GO:0045171//intercellular bridge;GO:0044459//plasma membrane part;GO:0044444//cytoplasmic part;GO:0045171//intercellular bridge;GO:0044459//plasma membrane part;GO:0044444//cytoplasmic part;GO:0045171//intercellular bridge;GO:0044459//plasma membrane part;GO:0044444//cytoplasmic part;GO:0045171//intercellular bridge;GO:0044459//plasma membrane part;GO:0044444//cytoplasmic part;GO:0045171//intercellular bridge;GO:0044459//plasma membrane part;GO:0044444//cytoplasmic part;GO:0045171//intercellular bridge;GO:0044459//plasma membrane part;GO:0044444//cytoplasmic part;GO:0045171//intercellular bridge;GO:0044459//plasma membrane part;GO:0044444//cytoplasmic part;GO:0045171//intercellular bridge;GO:0044459//plasma membrane part;GO:0044444//cytoplasmic part;GO:0045171//intercellular bridge;GO:0044459//plasma membrane part;GO:0044444//cytoplasmic part;GO:0045171//intercellular bridge;GO:0044459//plasma membrane part;GO:0044444//cytoplasmic part;GO:0045171//intercellular bridge;GO:0044459//plasma membrane part;GO:0044444//cytoplasmic part	GO:0004672//protein kinase activity;GO:0032559;GO:0004672//protein kinase activity;GO:0032559;GO:0004672//protein kinase activity;GO:0032559;GO:0004672//protein kinase activity;GO:0032559;GO:0004672//protein kinase activity;GO:0032559;GO:0000166//nucleotide binding;GO:0004672//protein kinase activity;GO:0004672//protein kinase activity;GO:0032559;GO:0004672//protein kinase activity;GO:0032559;GO:0004672//protein kinase activity;GO:0032559;GO:0004672//protein kinase activity;GO:0032559;GO:0004672//protein kinase activity;GO:0032559	GO:0006959//humoral immune response;GO:0007297//ovarian follicle cell migration;GO:0030036//actin cytoskeleton organization;GO:0044087;GO:0019094//pole plasm mRNA localization;GO:0051235;GO:0006464//cellular protein modification process;GO:0035466;GO:0006959//humoral immune response;GO:0007297//ovarian follicle cell migration;GO:0030036//actin cytoskeleton organization;GO:0044087;GO:0019094//pole plasm mRNA localization;GO:0051235;GO:0006464//cellular protein modification process;GO:0035466;GO:0006959//humoral immune response;GO:0007297//ovarian follicle cell migration;GO:0030036//actin cytoskeleton organization;GO:0044087;GO:0019094//pole plasm mRNA localization;GO:0051235;GO:0006464//cellular protein modification process;GO:0035466;GO:0006959//humoral immune response;GO:0007297//ovarian follicle cell migration;GO:0030036//actin cytoskeleton organization;GO:0044087;GO:0019094//pole plasm mRNA localization;GO:0051235;GO:0006464//cellular protein modification process;GO:0035466;GO:0006959//humoral immune response;GO:0007297//ovarian follicle cell migration;GO:0030036//actin cytoskeleton organization;GO:0044087;GO:0019094//pole plasm mRNA localization;GO:0051235;GO:0006464//cellular protein modification process;GO:0035466;GO:0006959//humoral immune response;GO:0007297//ovarian follicle cell migration;GO:0030036//actin cytoskeleton organization;GO:0044087;GO:0019094//pole plasm mRNA localization;GO:0051235;GO:0006464//cellular protein modification process;GO:0035466;GO:0006959//humoral immune response;GO:0007297//ovarian follicle cell migration;GO:0030036//actin cytoskeleton organization;GO:0044087;GO:0019094//pole plasm mRNA localization;GO:0051235;GO:0006464//cellular protein modification process;GO:0035466;GO:0006959//humoral immune response;GO:0007297//ovarian follicle cell migration;GO:0030036//actin cytoskeleton organization;GO:0044087;GO:0019094//pole plasm mRNA localization;GO:0051235;GO:0006464//cellular protein modification process;GO:0035466;GO:0006959//humoral immune response;GO:0007297//ovarian follicle cell migration;GO:0030036//actin cytoskeleton organization;GO:0044087;GO:0019094//pole plasm mRNA localization;GO:0051235;GO:0006464//cellular protein modification process;GO:0035466;GO:0006959//humoral immune response;GO:0007297//ovarian follicle cell migration;GO:0030036//actin cytoskeleton organization;GO:0044087;GO:0019094//pole plasm mRNA localization;GO:0051235;GO:0006464//cellular protein modification process;GO:0035466;GO:0006959//humoral immune response;GO:0007297//ovarian follicle cell migration;GO:0030036//actin cytoskeleton organization;GO:0044087;GO:0019094//pole plasm mRNA localization;GO:0051235;GO:0006464//cellular protein modification process;GO:0035466
32837	1132.00	0.145	0.085	-0.770518153877233	Down	0.131879890323012	Rad51D	Rad51D	K10879|1|3e-08|59.7|gga:420438|DNA-repair	protein	XRCC2	-	GO:0042623//ATPase activity, coupled	GO:0006259//DNA metabolic process
33796	2146.39	0.135	7.075	5.71169883555578	Up	0.877382465057179	Hsp60C	Hsp60C, isoform C	K04077|1|0.0|1048|dse:Dsec_GM18564|chaperonin	GroEL	GO:0031980;GO:0015630//microtubule cytoskeleton;GO:0031980;GO:0015630//microtubule cytoskeleton;GO:0031980;GO:0015630//microtubule cytoskeleton	GO:0016887//ATPase activity;GO:0005515//protein binding;GO:0032559;GO:0016887//ATPase activity;GO:0005515//protein binding;GO:0032559;GO:0016887//ATPase activity;GO:0005515//protein binding;GO:0032559	GO:0007293//germarium-derived egg chamber formation;GO:0006457//protein folding;GO:0060541//respiratory system development;GO:0006605//protein targeting;GO:0048232//male gamete generation;GO:0006950//response to stress;GO:0007293//germarium-derived egg chamber formation;GO:0006457//protein folding;GO:0060541//respiratory system development;GO:0006605//protein targeting;GO:0048232//male gamete generation;GO:0006950//response to stress;GO:0007293//germarium-derived egg chamber formation;GO:0006457//protein folding;GO:0060541//respiratory system development;GO:0006605//protein targeting;GO:0048232//male gamete generation;GO:0006950//response to stress
37977	3322.00	3.54	4.85	0.454235386991493	Up	0.445194944158363	CG16896	CG16896	K11515|1|6e-07|57.0|xla:398822|inner	centromere	protein;K10392|3|8e-07|56.6|bfo:BRAFLDRAFT_227179|kinesin	family	member	1/13/14	GO:0044464//cell part	GO:0005099//Ras GTPase activator activity	GO:0032318//regulation of Ras GTPase activity
37051	773.00	0.055	0.01	-2.4594316186373	Down	0.131344880625961	CG5084	CG5084, isoform B	-	-	-	-
35934	1196.00	13.255	14.875	0.166352998215409	Up	0.380458770815221	Prp38	pre-mRNA processing factor 38	K12849|1|2e-124|445|dme:Dmel_CG30342|pre-mRNA-splicing	factor	38A	GO:0005681//spliceosomal complex	GO:0005488//binding	GO:0000377;GO:0000086//G2/M transition of mitotic cell cycle
37376	3291.00	0.355	0.055	-2.69031550086738	Down	0.296896943757106	CG3216	CG3216, isoform D	K12323|1|0.0|2302|dse:Dsec_GM15763|atrial	natriuretic	peptide	receptor	A	[EC:4.6.1.2]	-	-	-
37739	1052.26	257.325	278.99	0.11662178501135	Up	0.418009763926971	CG4019	CG4019, isoform F	K09884|1|3e-133|474|dme:Dmel_CG4019|aquaporin	rerated	protein,	invertebrate	GO:0031224//intrinsic to membrane;GO:0031224//intrinsic to membrane;GO:0031224//intrinsic to membrane;GO:0031224//intrinsic to membrane	GO:0022803;GO:0022803;GO:0022803;GO:0022803	GO:0003008;GO:0006810//transport;GO:0003008;GO:0006810//transport;GO:0003008;GO:0006810//transport;GO:0003008;GO:0006810//transport
326116	2234.92	112.465	138.81	0.303635411585656	Up	0.646358590249448	tau	tau, isoform M	K04380|1|5e-135|481|dme:Dmel_CG31057|microtubule-associated	protein	tau	GO:0015630//microtubule cytoskeleton	GO:0015631//tubulin binding	GO:0007019//microtubule depolymerization
318778	1158.00	0.145	0.865	2.57664723250915	Up	0.442854276733766	Or82a	odorant receptor 82a	K08471|1|0.0|709|dme:Dmel_CG31519|gustatory	receptor	GO:0031224//intrinsic to membrane	GO:0004930//G-protein coupled receptor activity;GO:0005488//binding	GO:0007166//cell surface receptor signaling pathway;GO:0007606//sensory perception of chemical stimulus;GO:0023060
35267	6999.05	11.015	10.135	-0.120123406233984	Down	0.27646626095098	CdGAPr	Cd GTPase activating protein-related, isoform D	K08878|1|1e-25|120|cin:100176232|breakpoint	cluster	region	protein	[EC:2.7.11.1];K05732|4|1e-22|110|xla:414634|glucocorticoid	receptor	DNA-binding	factor	1	GO:0044464//cell part;GO:0044464//cell part;GO:0044464//cell part	-	GO:0007411//axon guidance;GO:0023060;GO:0007411//axon guidance;GO:0023060;GO:0007411//axon guidance;GO:0023060
36749	1057.00	25.115	20.865	-0.267464354408434	Down	0.546880224704073	CG8297	CG8297	-	-	-	GO:0019725//cellular homeostasis
39351	1502.00	2.64	1.89	-0.482151695137381	Down	0.358657125660403	Rpt4R	regulatory particle triple-A ATPase 4-related, isoform B	K03064|1|0.0|787|dme:Dmel_CG7257|26S	proteasome	regulatory	subunit	T4	GO:0043234//protein complex;GO:0044424//intracellular part	GO:0017111//nucleoside-triphosphatase activity;GO:0032559	GO:0009057//macromolecule catabolic process;GO:0033554//cellular response to stress
117486	1173.00	0.14	0.165	0.237039197300849	Up	0.0943288972112619	Gr36c	gustatory receptor 36c	K08471|1|8e-91|333|dme:Dmel_CG31744|gustatory	receptor	GO:0031224//intrinsic to membrane	GO:0004930//G-protein coupled receptor activity	GO:0007166//cell surface receptor signaling pathway;GO:0007606//sensory perception of chemical stimulus;GO:0023060
37690	1107.00	0.04	1.51	5.23840473932508	Up	0.645255132749281	Prosbeta5R	proteasome beta5 subunit-related 1	K02737|1|2e-180|631|dme:Dmel_CG9868|20S	proteasome	subunit	beta	5	[EC:3.4.25.1]	GO:0043231//intracellular membrane-bounded organelle;GO:0000502//proteasome complex	GO:0004175//endopeptidase activity	GO:0033554//cellular response to stress;GO:0006508//proteolysis
41310	1791.00	17.405	14.505	-0.262951518525685	Down	0.504112887046078	Tsp86D	tetraspanin 86D, isoform C	K10303|1|1e-50|201|dre:324950|F-box	protein	23	GO:0031224//intrinsic to membrane	-	GO:0048731;GO:0006909//phagocytosis
34036	1821.00	80.02	60.13	-0.412275670149534	Down	0.687153079649569	Cyp4d21	Cyp4d21	K00517|1|0.0|970|dme:Dmel_CG6730|	[EC:1.14.-.-]	GO:0044424//intracellular part	GO:0016491//oxidoreductase activity;GO:0005506//iron ion binding	GO:0008152//metabolic process;GO:0022414//reproductive process
31095	3382.00	8.495	11.805	0.474712189044422	Up	0.592857620544372	CG14786	CG14786	-	-	-	-
37480	905.62	262.45	307.7	0.229481846122767	Up	0.592957934862569	HmgZ	HMG protein Z, isoform D	K09272|1|2e-26|119|tca:661780|structure-specific	recognition	protein	1	GO:0043231//intracellular membrane-bounded organelle;GO:0043231//intracellular membrane-bounded organelle	GO:0043565//sequence-specific DNA binding;GO:0043565//sequence-specific DNA binding	GO:0051276//chromosome organization;GO:0048812//neuron projection morphogenesis;GO:0048513//organ development;GO:0051276//chromosome organization;GO:0048812//neuron projection morphogenesis;GO:0048513//organ development
44059	482.00	837.645	682.2	-0.296144193923131	Down	0.660904166388016	RpL30	ribosomal protein L30, isoform E	K02908|1|9e-57|218|dsi:Dsim_GD21790|large	subunit	ribosomal	protein	L30e	GO:0015934//large ribosomal subunit;GO:0015934//large ribosomal subunit	GO:0005198//structural molecule activity;GO:0005198//structural molecule activity	GO:0007052//mitotic spindle organization;GO:0007399//nervous system development;GO:0010467//gene expression;GO:0007052//mitotic spindle organization;GO:0007399//nervous system development;GO:0010467//gene expression
43367	1066.00	0.01	8.505	9.73216742566339	Up	0.927706814686016	Mst98Cb	Male-specific RNA 98Cb	-	-	-	-
32015	2424.00	0.86	1.08	0.328622747461371	Up	0.192269109877617	feo	fascetto	-	GO:0044430//cytoskeletal part	-	GO:0022402//cell cycle process;GO:0042993//positive regulation of transcription factor import into nucleus;GO:0032506
37296	2708.00	3.875	6.945	0.841778383819793	Up	0.629472346686284	CG9143	CG9143	K01529|1|7e-55|216|dpo:Dpse_GA21647|	[EC:3.6.1.-]	-	-	-
37027	1078.00	0.275	0.135	-1.02647221136119	Down	0.187086203437437	HLH54F	HLH54F	K09072|1|2e-07|57.0|xtr:100124790|musculin	(activated	B-cell	factor-1)	-	-	-
35806	1258.00	0.1	1.32	3.72246602447109	Up	0.57038721326824	CG30371	CG30371	K01324|1|4e-31|135|hsa:3818|plasma	kallikrein	[EC:3.4.21.34];K09641|2|6e-30|131|mcc:711510|transmembrane	protease,	serine	11D	[EC:3.4.21.-];K01323|5|9e-29|127|ptr:461643|coagulation	factor	XI	[EC:3.4.21.27]	-	GO:0004175//endopeptidase activity	GO:0019538//protein metabolic process
40179	1492.59	207.135	228.915	0.144240651638742	Up	0.459840834615127	RhoGDI	RhoGDI, isoform B	K12462|1|4e-103|375|dsi:Dsim_GD14840|Rho	GDP-dissociation	inhibitor	GO:0044424//intracellular part	GO:0005092//GDP-dissociation inhibitor activity	-
34486	2581.00	43.035	42.61	-0.0143184173116012	Down	0.113221427138367	CG6495	CG6495	K06233|1|2e-06|55.1|ecb:100062836|low	density	lipoprotein-related	protein	2	-	-	-
12798078	570.00	0.01	0.24	4.58496250072116	Up	0.307597137698121	CG43441	CG43441	-	-	-	-
41195	1433.61	66.7	57.735	-0.208240589539953	Down	0.540995118036514	CG8481	CG8481, isoform B	-	-	GO:0016407//acetyltransferase activity;GO:0016407//acetyltransferase activity	-
36788	5506.00	11.595	12.015	0.0513338284838631	Up	0.16859493078312	lbk	lambik	K13023|1|6e-25|117|mcc:707574|carboxypeptidase	N	regulatory	subunit	-	GO:0005488//binding	GO:0009451//RNA modification
42206	4933.34	8.905	13.93	0.645507741499634	Up	0.663712967297532	CG15803	CG15803, isoform C	K06095|1|1e-41|172|tgu:100230229|multiple	PDZ	domain	protein	-	-	-
40873	1894.00	2.19	2.33	0.089399085053107	Up	0.128067946231525	CG10050	CG10050	-	-	GO:0008144//drug binding;GO:0005549//odorant binding	-
12798426	2190.63	6.65	2.195	-1.59913340085319	Down	0.722062462382131
40442	4506.07	0.22	0.245	0.155278225477911	Up	0.0910854009228917	CS-2	chitin synthase 2, isoform D	K00698|1|0.0|2727|dme:Dmel_CG7464|chitin	synthase	[EC:2.4.1.16]	-	GO:0008375//acetylglucosaminyltransferase activity;GO:0008375//acetylglucosaminyltransferase activity	-
45875	3352.52	131.96	136.265	0.0463143669436946	Up	0.234133618671838	Hex-A	hexokinase A, isoform C	K00844|1|0.0|1003|dme:Dmel_CG3001|hexokinase	[EC:2.7.1.1]	-	GO:0016773//phosphotransferase activity, alcohol group as acceptor;GO:0032559;GO:0016773//phosphotransferase activity, alcohol group as acceptor;GO:0032559	GO:0040011//locomotion;GO:0006007//glucose catabolic process;GO:0040011//locomotion;GO:0006007//glucose catabolic process
37534	1664.00	28.51	30.285	0.087135372114677	Up	0.296295057847923	CG11275	CG11275	K10481|1|2e-10|67.8|hmg:100203646|BTB/POZ	domain-containing	protein	9	-	GO:0005488//binding	-
36279	2316.00	12.21	12.26	0.00589577870337826	Up	0.0898816291045275	CG33145	CG33145, isoform B	K07819|1|0.0|462|dme:Dmel_CG33145|beta-1,3-galactosyltransferase	1	[EC:2.4.1.-]	GO:0043231//intracellular membrane-bounded organelle;GO:0031224//intrinsic to membrane;GO:0043231//intracellular membrane-bounded organelle;GO:0031224//intrinsic to membrane	GO:0016758//transferase activity, transferring hexosyl groups;GO:0016758//transferase activity, transferring hexosyl groups	GO:0006464//cellular protein modification process;GO:0006464//cellular protein modification process
38492	1127.00	8.295	9.04	0.124080791459324	Up	0.26031565572126	RfC4	replication factor C subunit 4	K10755|1|0.0|636|dme:Dmel_CG14999|replication	factor	C	subunit	2/4	GO:0031981//nuclear lumen;GO:0015630//microtubule cytoskeleton;GO:0005657//replication fork	GO:0032559;GO:0003677//DNA binding;GO:0003678//DNA helicase activity	GO:0006261//DNA-dependent DNA replication;GO:0007143//female meiosis;GO:0009207;GO:0007165//signal transduction;GO:0000070//mitotic sister chromatid segregation;GO:0031570
39400	2169.00	6.69	7.07	0.0797040041679381	Up	0.181067344345616	CG32100	CG32100	-	-	-	-
41774	6745.00	0.8	0.165	-2.27753397552891	Down	0.409215542031699	Cad88C	cadherin 88C	K06813|1|2e-170|600|dre:407978|cadherin	23	-	-	-
32042	2036.15	11.89	15.335	0.367079451521364	Up	0.572426937738246	CG2061	CG2061, isoform D	-	-	-	GO:0007166//cell surface receptor signaling pathway;GO:0007166//cell surface receptor signaling pathway
35499	2638.81	46.9	44.705	-0.0691517250726334	Down	0.269009563298335	CG11665	CG11665, isoform B	K08189|1|2e-35|151|mcc:713985|MFS	transporter,	MCP	family,	solute	carrier	family	16	(monocarboxylic	acid	transporters),	member	13;K08186|5|1e-34|148|ecb:100062703|MFS	transporter,	MCP	family,	solute	carrier	family	16	(monocarboxylic	acid	transporters),	member	9	-	-	GO:0006810//transport
40590	3946.40	10.81	13.075	0.274444423399653	Up	0.480539022269779	CG44098	CG44098, isoform E	K08202|1|2e-34|148|bfo:BRAFLDRAFT_67944|MFS	transporter,	OCT	family,	solute	carrier	family	22	(organic	cation	transporter),	member	5;K08204|5|3e-29|131|mdo:100011322|MFS	transporter,	OCT	family,	solute	carrier	family	22	(organic	anion	transporter),	member	7	-	GO:0005488//binding	GO:0006810//transport
35865	3108.54	134.87	158.57	0.233550376042696	Up	0.585367484785662	stmA	stambha A, isoform D	-	GO:0005624//membrane fraction;GO:0005624//membrane fraction;GO:0005624//membrane fraction	-	GO:0006887//exocytosis;GO:0007165//signal transduction;GO:0007267//cell-cell signaling;GO:0006897//endocytosis;GO:0051301//cell division;GO:0006887//exocytosis;GO:0007165//signal transduction;GO:0007267//cell-cell signaling;GO:0006897//endocytosis;GO:0051301//cell division;GO:0006887//exocytosis;GO:0007165//signal transduction;GO:0007267//cell-cell signaling;GO:0006897//endocytosis;GO:0051301//cell division
36394	1763.00	2.2	1.815	-0.277533975528909	Down	0.23720992442988	CG8646	CG8646	K01135|1|0.0|1175|dme:Dmel_CG8646|arylsulfatase	B	[EC:3.1.6.12];K12375|4|6e-96|351|mmu:545260|arylsulfatase	I/J	[EC:3.1.6.-]	-	GO:0016788//hydrolase activity, acting on ester bonds	-
32781	1710.00	1.16	1.515	0.385192988345379	Up	0.245368822309904	CG12672	CG12672	-	-	-	-
41610	1557.00	27.775	21.57	-0.364760735116	Down	0.620778439109209	CG7966	CG7966	K01090|1|3e-32|139|cel:F42G8.8|protein	phosphatase	[EC:3.1.3.16]	-	-	-
42778	3272.88	15.67	18.785	0.261575936169191	Up	0.512104594395773	beat-IV	beat-IV, isoform B	-	GO:0044464//cell part	-	-
38173	3251.63	77.105	92.175	0.257551094222693	Up	0.603223433424731	pUf68	poly U binding factor 68kD, isoform J	K12838|1|2e-176|577|dya:Dyak_GE20955|poly(U)-binding-splicing	factor	PUF60	GO:0005681//spliceosomal complex;GO:0005681//spliceosomal complex;GO:0005681//spliceosomal complex;GO:0005681//spliceosomal complex;GO:0005681//spliceosomal complex;GO:0005681//spliceosomal complex;GO:0005681//spliceosomal complex;GO:0005681//spliceosomal complex;GO:0005681//spliceosomal complex;GO:0005681//spliceosomal complex	GO:0008187//poly-pyrimidine tract binding;GO:0008187//poly-pyrimidine tract binding;GO:0008187//poly-pyrimidine tract binding;GO:0008187//poly-pyrimidine tract binding;GO:0008187//poly-pyrimidine tract binding;GO:0008187//poly-pyrimidine tract binding;GO:0008187//poly-pyrimidine tract binding;GO:0008187//poly-pyrimidine tract binding;GO:0008187//poly-pyrimidine tract binding;GO:0008187//poly-pyrimidine tract binding	GO:0007049//cell cycle;GO:0000380//alternative mRNA splicing, via spliceosome;GO:0000245//spliceosomal complex assembly;GO:0007281//germ cell development;GO:0007049//cell cycle;GO:0000380//alternative mRNA splicing, via spliceosome;GO:0000245//spliceosomal complex assembly;GO:0007281//germ cell development;GO:0007049//cell cycle;GO:0000380//alternative mRNA splicing, via spliceosome;GO:0000245//spliceosomal complex assembly;GO:0007281//germ cell development;GO:0007049//cell cycle;GO:0000380//alternative mRNA splicing, via spliceosome;GO:0000245//spliceosomal complex assembly;GO:0007281//germ cell development;GO:0007049//cell cycle;GO:0000380//alternative mRNA splicing, via spliceosome;GO:0000245//spliceosomal complex assembly;GO:0007281//germ cell development;GO:0007049//cell cycle;GO:0000380//alternative mRNA splicing, via spliceosome;GO:0000245//spliceosomal complex assembly;GO:0007281//germ cell development;GO:0007049//cell cycle;GO:0000380//alternative mRNA splicing, via spliceosome;GO:0000245//spliceosomal complex assembly;GO:0007281//germ cell development;GO:0007049//cell cycle;GO:0000380//alternative mRNA splicing, via spliceosome;GO:0000245//spliceosomal complex assembly;GO:0007281//germ cell development;GO:0007049//cell cycle;GO:0000380//alternative mRNA splicing, via spliceosome;GO:0000245//spliceosomal complex assembly;GO:0007281//germ cell development;GO:0007049//cell cycle;GO:0000380//alternative mRNA splicing, via spliceosome;GO:0000245//spliceosomal complex assembly;GO:0007281//germ cell development
41777	1185.00	35.45	24.525	-0.531532491020278	Down	0.696749816090417	CG3505	CG3505	K01362|1|3e-67|255|dme:Dmel_CG4920|	[EC:3.4.21.-];K01312|3|3e-51|202|dpo:Dpse_GA15903|trypsin	[EC:3.4.21.4]	-	-	-
41873	2802.85	29.49	38.46	0.38313294027816	Up	0.649869591386344	CG34404	CG34404, isoform E	K08282|1|1e-09|65.5|ecb:100050621|non-specific	serine/threonine	protein	kinase	[EC:2.7.11.1]	-	-	-
36168	2376.02	6	5.4	-0.15200309344505	Down	0.256436835417642	CG13229	CG13229, isoform C	K04282|1|1e-11|71.2|xla:373632|thyrotropin-releasing	hormone	receptor;K08428|2|3e-10|66.6|ecb:100049812|G	protein-coupled	receptor	139	GO:0031224//intrinsic to membrane	GO:0008528//G-protein coupled peptide receptor activity	GO:0007166//cell surface receptor signaling pathway
38643	1946.79	271.935	136.71	-0.992143072197588	Down	0.798167591787601	DnaJ-1	DnaJ-like-1, isoform B	K09510|1|0.0|650|dme:Dmel_CG10578|DnaJ	homolog	subfamily	B	member	4	GO:0015630//microtubule cytoskeleton;GO:0015630//microtubule cytoskeleton	GO:0005515//protein binding;GO:0005515//protein binding	GO:0044267//cellular protein metabolic process;GO:0044267//cellular protein metabolic process
34013	1898.00	30.895	30.46	-0.0204574316157099	Down	0.133351166989902	CG5149	CG5149	-	GO:0043296//apical junction complex	-	-
34662	2743.00	0.02	0.14	2.8073549220576	Up	0.201330836621414	Oatp33Eb	organic anion transporting polypeptide 33Eb	-	GO:0044464//cell part	GO:0008509//anion transmembrane transporter activity	GO:0006820//anion transport
43651	5803.00	17.02	15.205	-0.162685220655165	Down	0.38363539089146	wts	warts	K08791|1|0.0|1460|dme:Dmel_CG12072|LATS,	large	tumor	suppressor	[EC:2.7.11.1]	-	GO:0000166//nucleotide binding;GO:0004672//protein kinase activity;GO:0016564//transcription repressor activity	GO:0007444//imaginal disc development;GO:0045926//negative regulation of growth;GO:0008283//cell proliferation;GO:0008630//intrinsic apoptotic signaling pathway in response to DNA damage;GO:0010769//regulation of cell morphogenesis involved in differentiation;GO:0043704//photoreceptor cell fate specification;GO:0001654//eye development;GO:0022402//cell cycle process;GO:0006464//cellular protein modification process;GO:0060446//branching involved in open tracheal system development;GO:0009314//response to radiation;GO:0046620//regulation of organ growth
31083	2460.00	3.1	3.845	0.310715382687589	Up	0.33418043202033	CG11417	CG11417	-	-	-	-
41007	1173.00	0.04	0.08	1	Up	0.120644686684946	Or85b	odorant receptor 85b	K08471|1|0.0|757|dme:Dmel_CG11735|gustatory	receptor	GO:0031224//intrinsic to membrane	GO:0004930//G-protein coupled receptor activity;GO:0005488//binding	GO:0007166//cell surface receptor signaling pathway;GO:0007606//sensory perception of chemical stimulus;GO:0023060
31031	6999.90	15.46	19.85	0.360598688105473	Up	0.594763592590116	CG43867	CG43867, isoform L	K12559|1|2e-14|82.8|nve:NEMVE_v1g162932|myosin	X;K10359|4|2e-11|72.8|spu:373219|myosin	VII	-	-	-
32517	4350.00	5.47	6.125	0.163169011097376	Up	0.270447401859159	CG8944	CG8944	K09228|1|1e-25|119|mmu:212281|KRAB	domain-containing	zinc	finger	protein	GO:0044464//cell part	GO:0046914//transition metal ion binding	-
14462678	476.00	0.01	0.1	3.32192809488736	Up	0.191834414498763	CG43851	CG43851	-	-	-	-
41238	1413.31	88.495	62.395	-0.504165520806987	Down	0.718885842305892	CG3940	CG3940, isoform C	K01672|1|2e-177|622|dme:Dmel_CG3940|carbonic	anhydrase	[EC:4.2.1.1]	-	GO:0046914//transition metal ion binding;GO:0016836//hydro-lyase activity	GO:0044237//cellular metabolic process
32694	2433.00	28	24.75	-0.177998301977995	Down	0.453621346886912	CG16700	CG16700	K13576|1|6e-09|63.2|xla:444254|sodium-coupled	neutral	amino	acid	transporter	3	GO:0030136//clathrin-coated vesicle;GO:0031224//intrinsic to membrane	GO:0005275//amine transmembrane transporter activity	GO:0006865//amino acid transport
34452	2144.00	43.045	12.59	-1.77356738443423	Down	0.824048685882432	CG18302	CG18302	K01046|1|7e-73|275|dpo:Dpse_GA20265|triacylglycerol	lipase	[EC:3.1.1.3];K01066|3|3e-70|266|dme:Dmel_CG7279|esterase	/	lipase	[EC:3.1.1.-];K01052|5|1e-54|214|ecb:100071626|lysosomal	acid	lipase/cholesteryl	ester	hydrolase	[EC:3.1.1.13]	-	-	GO:0044238//primary metabolic process
32442	7634.44	36.385	41.08	0.175092370949652	Up	0.477997726208788	rab3-GEF	Rab3 GDP-GTP exchange factor, isoform H	-	GO:0031224//intrinsic to membrane;GO:0030136//clathrin-coated vesicle;GO:0031224//intrinsic to membrane;GO:0030136//clathrin-coated vesicle	GO:0005488//binding;GO:0016746//transferase activity, transferring acyl groups;GO:0005488//binding	GO:0006810//transport;GO:0006915//apoptotic process;GO:0007049//cell cycle;GO:0000165//MAPK cascade;GO:0001505//regulation of neurotransmitter levels;GO:0006810//transport;GO:0006915//apoptotic process;GO:0007049//cell cycle;GO:0000165//MAPK cascade;GO:0001505//regulation of neurotransmitter levels
40660	4018.01	11.65	14.07	0.27229237369489	Up	0.488831672574065	ksr	kinase suppressor of ras, isoform D	K02644|1|5e-48|193|dpo:Dpse_GA15481|pole	hole;K04366|3|9e-48|192|mmu:110157|RAF	proto-oncogene	serine/threonine-protein	kinase	[EC:2.7.11.1]	-	GO:0043169//cation binding;GO:0004672//protein kinase activity;GO:0008289//lipid binding;GO:0032559	GO:0007472//wing disc morphogenesis;GO:0007264//small GTPase mediated signal transduction;GO:0007169//transmembrane receptor protein tyrosine kinase signaling pathway;GO:0007424//open tracheal system development;GO:0000578//embryonic axis specification;GO:0006464//cellular protein modification process
35519	7712.00	0.085	0.105	0.304854581528421	Up	0.0954323547114291	CG43366	CG43366	K13963|1|6e-21|104|dre:568898|serpin	B	-	GO:0004866//endopeptidase inhibitor activity	-
41723	3292.00	0.05	2.89	5.85299758761332	Up	0.777937537617869	CG14355	CG14355	-	-	-	-
36028	3398.58	47.625	52.255	0.133849994924099	Up	0.409115227713502	CG1513	CG1513, isoform C	K08283|1|7e-10|67.0|bfo:BRAFLDRAFT_118505|Goodpasture-antigen-binding	protein	kinase	[EC:2.7.11.9]	-	-	GO:0006810//transport;GO:0006629//lipid metabolic process;GO:0006810//transport;GO:0006629//lipid metabolic process
33642	2920.00	193.04	177.73	-0.119212598510642	Down	0.414900020062864	Tps1	Trehalose-6-phosphate synthase 1	K00697|1|0.0|1621|dme:Dmel_CG4104|alpha,alpha-trehalose-phosphate	synthase	(UDP-forming)	[EC:2.4.1.15]	GO:0044444//cytoplasmic part	GO:0035251//UDP-glucosyltransferase activity	GO:0005991//trehalose metabolic process
31422	2723.00	11.81	11.355	-0.0566812586902693	Down	0.18026482980004	CG4041	CG4041	K04416|1|2e-12|74.7|nve:NEMVE_v1g120549|mitogen-activated	protein	kinase	kinase	kinase	1	[EC:2.7.11.25];K08824|2|9e-12|72.8|phu:Phum_PHUM420100|cyclin-dependent	kinase-like	[EC:2.7.11.22];K02091|3|1e-11|72.4|nve:NEMVE_v1g244885|cyclin-dependent	kinase	6	[EC:2.7.11.22];K07198|4|3e-11|71.2|bfo:BRAFLDRAFT_239705|5'-AMP-activated	protein	kinase,	catalytic	alpha	subunit	[EC:2.7.11.11];K08857|5|3e-11|70.9|cin:100186341|NIMA	(never	in	mitosis	gene	a)-related	kinase	[EC:2.7.11.1]	GO:0044464//cell part	GO:0005099//Ras GTPase activator activity;GO:0016301//kinase activity;GO:0032559	GO:0032318//regulation of Ras GTPase activity;GO:0006464//cellular protein modification process
31016	980.46	202.865	185.395	-0.129917644705313	Down	0.438841704005885	skpA	skpA, isoform I	K03094|1|8e-91|333|dsi:Dsim_GD16521|S-phase	kinase-associated	protein	1	-	-	-
38614	858.00	8.525	8.775	0.0416992912803882	Up	0.138099378051227	membrin	membrin	K08496|1|1e-105|382|dme:Dmel_CG4780|golgi	SNAP	receptor	complex	member	2	GO:0043231//intracellular membrane-bounded organelle	GO:0005515//protein binding	GO:0006909//phagocytosis;GO:0048193//Golgi vesicle transport;GO:0015031//protein transport
42393	1824.00	8.295	8.095	-0.0352109006532972	Down	0.130141108807597	CG4936	CG4936	K09228|1|6e-38|159|mmu:235907|KRAB	domain-containing	zinc	finger	protein	GO:0043231//intracellular membrane-bounded organelle	GO:0046914//transition metal ion binding	-
39004	5619.67	23.2	24.965	0.105782101315158	Up	0.325018390958336	Fhos	formin homology 2 domain containing ortholog, isoform J	K05740|1|2e-23|112|mdo:100027799|diaphanous	1;K05745|4|4e-21|105|bta:525628|diaphanous	3	-	GO:0008092//cytoskeletal protein binding;GO:0008092//cytoskeletal protein binding;GO:0008092//cytoskeletal protein binding;GO:0008092//cytoskeletal protein binding;GO:0008092//cytoskeletal protein binding	GO:0007010//cytoskeleton organization;GO:0007010//cytoskeleton organization;GO:0007010//cytoskeleton organization;GO:0007010//cytoskeleton organization;GO:0007010//cytoskeleton organization
33389	3910.00	5.105	6.725	0.397623306566185	Up	0.472313248177623	CG7261	CG7261	K12864|1|1e-127|458|bmy:Bm1_49395|beta-catenin-like	protein	1	-	GO:0005488//binding	-
39516	5097.15	2.665	3.105	0.220457735461306	Up	0.240052163445462	CG10738	CG10738, isoform F	K12323|1|0.0|1297|phu:Phum_PHUM100000|atrial	natriuretic	peptide	receptor	A	[EC:4.6.1.2];K01769|2|0.0|862|tca:657050|guanylate	cyclase,	other	[EC:4.6.1.2]	GO:0016020//membrane;GO:0016020//membrane	GO:0016829//lyase activity;GO:0009975//cyclase activity;GO:0001653//peptide receptor activity;GO:0016301//kinase activity;GO:0032559;GO:0016829//lyase activity;GO:0009975//cyclase activity;GO:0001653//peptide receptor activity;GO:0016301//kinase activity;GO:0032559	GO:0023060;GO:0009124//nucleoside monophosphate biosynthetic process;GO:0006164//purine nucleotide biosynthetic process;GO:0023033;GO:0006464//cellular protein modification process;GO:0023060;GO:0009124//nucleoside monophosphate biosynthetic process;GO:0006164//purine nucleotide biosynthetic process;GO:0023033;GO:0006464//cellular protein modification process
12798391	407.92	0.01	3.68	8.52356195605701	Up	0.844512806794623	CG43172	CG43172, isoform B	-	-	-	-
326167	2264.00	0.185	0.64	1.79054663437105	Up	0.344679997324952	CG31860	zinc transporter 33D, isoform C	K03295|1|3e-38|121|mmu:22785|cation	efflux	system	protein,	CDF	family	GO:0031224//intrinsic to membrane;GO:0031224//intrinsic to membrane	GO:0015075//ion transmembrane transporter activity;GO:0004888//transmembrane signaling receptor activity;GO:0015075//ion transmembrane transporter activity;GO:0004888//transmembrane signaling receptor activity	GO:0007166//cell surface receptor signaling pathway;GO:0006811//ion transport;GO:0023060;GO:0010038//response to metal ion;GO:0007166//cell surface receptor signaling pathway;GO:0006811//ion transport;GO:0023060;GO:0010038//response to metal ion
34165	984.00	0.89	0.57	-0.642843416801656	Down	0.248277937537618	CG13386	CG13386	-	-	-	-
42339	2889.51	62.915	33.84	-0.894674452552689	Down	0.775529993981141	CG6231	CG6231, isoform F	K08202|1|9e-53|209|aag:AaeL_AAEL012443|MFS	transporter,	OCT	family,	solute	carrier	family	22	(organic	cation	transporter),	member	5	GO:0031224//intrinsic to membrane;GO:0031224//intrinsic to membrane;GO:0031224//intrinsic to membrane;GO:0031224//intrinsic to membrane	-	GO:0006810//transport;GO:0006810//transport;GO:0006810//transport;GO:0006810//transport
35342	1092.00	132.825	72.055	-0.88235626314257	Down	0.784825787467398	Pomp	pomp	K11599|1|1e-73|276|dme:Dmel_CG9324|proteasome	maturation	protein	-	-	GO:0019538//protein metabolic process;GO:0007052//mitotic spindle organization
8674069	1225.00	0.01	0.42	5.39231742277876	Up	0.408011770213335	CG42585	CG42585	-	GO:0044464//cell part	GO:0046914//transition metal ion binding	-
2768687	3462.46	54.95	60.455	0.137742182979741	Up	0.430749682337992	LpR1	lipophorin receptor 1, isoform S	K12473|1|2e-171|603|xla:373644|low-density	lipoprotein	receptor	GO:0031224//intrinsic to membrane;GO:0031224//intrinsic to membrane;GO:0031224//intrinsic to membrane;GO:0031224//intrinsic to membrane;GO:0031224//intrinsic to membrane;GO:0031224//intrinsic to membrane;GO:0031224//intrinsic to membrane	GO:0046872//metal ion binding;GO:0004871//signal transducer activity;GO:0030169//low-density lipoprotein particle binding;GO:0046872//metal ion binding;GO:0004871//signal transducer activity;GO:0030169//low-density lipoprotein particle binding;GO:0046872//metal ion binding;GO:0004871//signal transducer activity;GO:0030169//low-density lipoprotein particle binding;GO:0046872//metal ion binding;GO:0004871//signal transducer activity;GO:0030169//low-density lipoprotein particle binding;GO:0046872//metal ion binding;GO:0004871//signal transducer activity;GO:0030169//low-density lipoprotein particle binding;GO:0046872//metal ion binding;GO:0004871//signal transducer activity;GO:0030169//low-density lipoprotein particle binding;GO:0046872//metal ion binding;GO:0004871//signal transducer activity;GO:0030169//low-density lipoprotein particle binding	GO:0016125//sterol metabolic process;GO:0006897//endocytosis;GO:0016125//sterol metabolic process;GO:0006897//endocytosis;GO:0016125//sterol metabolic process;GO:0006897//endocytosis;GO:0016125//sterol metabolic process;GO:0006897//endocytosis;GO:0016125//sterol metabolic process;GO:0006897//endocytosis;GO:0016125//sterol metabolic process;GO:0006897//endocytosis;GO:0016125//sterol metabolic process;GO:0006897//endocytosis
12798360	800.00	0.01	0.285	4.83289001416474	Up	0.332709155353441
32453	1055.00	0.01	0.25	4.64385618977472	Up	0.313515682471745	PPYR1	protein phosphatase Y regulator 1	K13199|1|2e-13|76.6|dpe:Dper_GL25726|plasminogen	activator	inhibitor	1	RNA-binding	protein	GO:0043231//intracellular membrane-bounded organelle;GO:0005700//polytene chromosome	-	GO:0034968//histone lysine methylation;GO:0035194//posttranscriptional gene silencing by RNA
19834875	741.00	0.01	0.125	3.64385618977472	Up	0.218016451548184
43347	1246.00	6.36	6.01	-0.08166177457317	Down	0.174914732829533	CG12259	CG12259	K13119|1|1e-155|549|dme:Dmel_CG12259|protein	FAM50	GO:0043231//intracellular membrane-bounded organelle	-	-
33638	2361.00	8.04	4.4	-0.869691977654269	Down	0.655520631311443	Traf4	TNF-receptor-associated factor 4, isoform E	K09848|1|0.0|907|der:Dere_GG24997|TNF	receptor-associated	factor	4	GO:0044448//cell cortex part;GO:0044448//cell cortex part	GO:0004871//signal transducer activity;GO:0046914//transition metal ion binding;GO:0019787//small conjugating protein ligase activity;GO:0004871//signal transducer activity;GO:0046914//transition metal ion binding;GO:0019787//small conjugating protein ligase activity	GO:0007166//cell surface receptor signaling pathway;GO:0006909//phagocytosis;GO:0007423//sensory organ development;GO:0043410//positive regulation of MAPK cascade;GO:0002164//larval development;GO:0009886//post-embryonic morphogenesis;GO:0048102//autophagic cell death;GO:0008105//asymmetric protein localization;GO:0006915//apoptotic process;GO:0032446//protein modification by small protein conjugation;GO:0006950//response to stress;GO:0007166//cell surface receptor signaling pathway;GO:0006909//phagocytosis;GO:0007423//sensory organ development;GO:0043410//positive regulation of MAPK cascade;GO:0002164//larval development;GO:0009886//post-embryonic morphogenesis;GO:0048102//autophagic cell death;GO:0008105//asymmetric protein localization;GO:0006915//apoptotic process;GO:0032446//protein modification by small protein conjugation;GO:0006950//response to stress
3772624	821.09	1.04	9.19	3.14348133314794	Up	0.815789473684211
36401	631.00	0.075	0.36	2.26303440583379	Up	0.276432822844914	wuc	Wake-up-call, isoform B	-	-	-	-
43562	1792.30	443.485	377.745	-0.231472649688478	Down	0.595900488196349	CG7920	CG7920, isoform C	-	GO:0044444//cytoplasmic part	GO:0016787//hydrolase activity	GO:0006732//coenzyme metabolic process
33774	2168.00	12.67	15.64	0.303823988166543	Up	0.530261485989434	CG7371	CG7371	-	-	-	-
4379891	4457.00	3.535	5.515	0.641650670781984	Up	0.5414966896275	CG34106	CG34106, isoform B	-	-	-	-
37232	2617.35	44.59	46.995	0.0757870707783055	Up	0.29091152277135	CalpA	Calpain-A, isoform D	K08585|1|0.0|1131|dme:Dmel_CG7563|calpain,	invertebrate	[EC:3.4.22.-]	-	-	-
31581	3588.04	72.185	82.015	0.184188716138953	Up	0.508693907577075	Marf	mitochondrial assembly regulatory factor, isoform D	K06030|1|0.0|1553|dme:Dmel_CG3869|	[EC:3.6.5.-]	-	-	-
40181	916.95	11.62	10.43	-0.155870910884763	Down	0.337858623687554	CG14182	CG14182, isoform D	-	-	-	-
38783	429.00	0.355	0.115	-1.62618516344767	Down	0.24787668026483	CG8628	CG8628, isoform B	K08762|1|2e-17|87.0|xla:444376|diazepam-binding	inhibitor	(GABA	receptor	modulator,	acyl-CoA-binding	protein)	-	GO:0008144//drug binding;GO:0030234//enzyme regulator activity;GO:0005504//fatty acid binding;GO:0008144//drug binding;GO:0030234//enzyme regulator activity;GO:0005504//fatty acid binding	GO:0055082//cellular chemical homeostasis;GO:0055082//cellular chemical homeostasis
3885612	1598.00	0.1	0.19	0.925999418556223	Up	0.154249983280947	ppk16	pickpocket 16	K04832|1|2e-23|110|dpo:Dpse_GA17142|amiloride-sensitive	cation	channel	5,	intestinal;K04829|2|3e-11|70.1|spu:575477|amiloride-sensitive	cation	channel	2,	neuronal;K04831|4|2e-06|54.3|dre:407668|amiloride-sensitive	cation	channel	4,	pituitary	GO:0031224//intrinsic to membrane	GO:0005261//cation channel activity	GO:0030001//metal ion transport
35877	4115.40	18.095	19.79	0.129180504674973	Up	0.34809068414365	sec31	Sec31 ortholog, isoform D	K14005|1|0.0|2166|dme:Dmel_CG8266|protein	transport	protein	SEC31	GO:0044431//Golgi apparatus part;GO:0030529//ribonucleoprotein complex;GO:0030133//transport vesicle;GO:0044431//Golgi apparatus part;GO:0030529//ribonucleoprotein complex;GO:0030133//transport vesicle	-	GO:0006396//RNA processing;GO:0006396//RNA processing
326130	2102.00	1.12	1.82	0.700439718141092	Up	0.364876613388618	CG31272	CG31272	K06258|1|9e-68|258|tca:660155|MFS	transporter,	VNT	family,	synaptic	vesicle	glycoprotein	2	-	GO:0016788//hydrolase activity, acting on ester bonds	GO:0006810//transport;GO:0044238//primary metabolic process
38420	3427.65	54.005	67.775	0.327660224096735	Up	0.648398314719454	YT521-B	YT521-B, isoform B	-	-	-	-
34218	1935.00	0.065	0.315	2.27684020535882	Up	0.260950979736508	CG32984	CG32984	-	-	-	-
10178853	403.00	0.125	1.295	3.37295209791183	Up	0.551594997659333	CG42866	CG42866	-	-	-	-
318143	1250.00	0.01	2.485	7.95710204156229	Up	0.78094696716378	CG32655	CG32655	-	-	GO:0003824//catalytic activity	GO:0008152//metabolic process
42636	3080.01	0.05	0.09	0.84799690655495	Up	0.116799304487394	CG13847	CG13847, isoform C	-	-	-	-
33036	1072.00	0.23	1.645	2.83838181767823	Up	0.576974520163178	CG15459	CG15459	-	-	-	-
246493	3894.42	59.525	38.555	-0.626577747509776	Down	0.735604895338728	prom	prominin, isoform E	K06532|1|2e-19|99.0|mdo:100015509|prominin	GO:0031224//intrinsic to membrane;GO:0031224//intrinsic to membrane;GO:0031224//intrinsic to membrane	-	-
38603	1451.00	24.54	22.01	-0.156976103771348	Down	0.41423125794155	CG4603	CG4603, isoform C	K13719|1|2e-175|615|dme:Dmel_CG4603|ubiquitin	thioesterase	OTU1	[EC:3.1.2.-]	-	GO:0016790//thiolester hydrolase activity;GO:0043169//cation binding;GO:0070011//peptidase activity, acting on L-amino acid peptides	GO:0044237//cellular metabolic process
33654	586.85	1117.735	1068.555	-0.064917017634877	Down	0.274326222162777	RpL27A	ribosomal protein L27A, isoform D	K02900|1|8e-71|266|dya:Dyak_GE14714|large	subunit	ribosomal	protein	L27Ae	GO:0015934//large ribosomal subunit;GO:0015934//large ribosomal subunit	GO:0005198//structural molecule activity;GO:0005198//structural molecule activity	GO:0007052//mitotic spindle organization;GO:0010467//gene expression;GO:0007052//mitotic spindle organization;GO:0010467//gene expression
35599	1315.59	0.13	0.265	1.02748073642211	Up	0.187086203437437	Spn42Db	serpin 42Db, isoform D	K13963|1|4e-74|278|dgr:Dgri_GH19862|serpin	B	-	GO:0004866//endopeptidase inhibitor activity	GO:0010466//negative regulation of peptidase activity;GO:0010955//negative regulation of protein processing
42807	897.71	12.92	12.19	-0.0839079440737127	Down	0.229786664883301	Plip	PTEN-like phosphatase, isoform B	K06639|1|8e-09|60.8|tad:TRIADDRAFT_27920|cell	division	cycle	14	[EC:3.1.3.48]	-	GO:0004721//phosphoprotein phosphatase activity;GO:0004721//phosphoprotein phosphatase activity	GO:0006796//phosphate-containing compound metabolic process;GO:0006464//cellular protein modification process;GO:0006796//phosphate-containing compound metabolic process;GO:0006464//cellular protein modification process
31328	1044.00	0.555	0.465	-0.255257055242075	Down	0.134889319868923	Ilp7	Insulin-like peptide 7	-	-	-	-
12798229	687.00	0.37	0.43	0.216811389073148	Up	0.117668695245101
31667	3487.00	4.225	3.225	-0.38965218085893	Down	0.391459907710827	Dok	downstream of kinase	K12461|1|3e-07|58.2|dre:436931|fibroblast	growth	factor	receptor	substrate	2	-	-	-
42819	8143.43	14.35	18.045	0.330548406334183	Up	0.567478098040527	eIF4G2	eukaryotic translation initiation factor 4G2, isoform C	K03260|1|5e-78|294|dse:Dsec_GM26760|translation	initiation	factor	eIF-4F	-	GO:0003723//RNA binding	GO:0044260;GO:0007052//mitotic spindle organization
43836	3576.56	31.785	36.36	0.194006111100781	Up	0.488463853407343	CG32016	eIF4E-Transporter, isoform H	-	-	-	-
32196	2960.17	53.225	59.275	0.155319713029714	Up	0.463351835752023	CG42258	CG42258, isoform F	-	-	-	-
42494	978.00	0.085	0.145	0.770518153877233	Up	0.131879890323012	dmrt93B	doublesex-Mab related 93B	-	GO:0043231//intracellular membrane-bounded organelle	GO:0003676//nucleic acid binding;GO:0001071//nucleic acid binding transcription factor activity	GO:0006351//transcription, DNA-dependent;GO:0003006//developmental process involved in reproduction
36810	3718.00	52.01	46.06	-0.175274626803355	Down	0.488697920149803	Khc	kinesin heavy chain	K10396|1|0.0|1763|dme:Dmel_CG7765|kinesin	family	member	5	GO:0043231//intracellular membrane-bounded organelle;GO:0005875//microtubule associated complex	GO:0003777//microtubule motor activity;GO:0032559;GO:0015631//tubulin binding	GO:0010970//microtubule-based transport;GO:0044087;GO:0019094//pole plasm mRNA localization;GO:0006935//chemotaxis;GO:0046530//photoreceptor cell differentiation;GO:0007005//mitochondrion organization;GO:0001505//regulation of neurotransmitter levels;GO:0007300//ovarian nurse cell to oocyte transport
39808	3472.79	0.495	0.415	-0.254317188732685	Down	0.129171403731693	CG4998	CG4998, isoform B	K01312|1|8e-47|189|dpo:Dpse_GA18102|trypsin	[EC:3.4.21.4];K01324|2|2e-41|171|hsa:3818|plasma	kallikrein	[EC:3.4.21.34]	-	GO:0004175//endopeptidase activity;GO:0004175//endopeptidase activity	GO:0019538//protein metabolic process;GO:0019538//protein metabolic process
38832	659.00	0.01	2.5	7.96578428466209	Up	0.781348224436568	CG14835	CG14835	-	-	GO:0004175//endopeptidase activity	GO:0019538//protein metabolic process
31203	893.00	0.095	0.17	0.839535327806754	Up	0.146826723734368	CG14052	CG14052	-	-	-	-
37435	4914.94	99.52	65.65	-0.600191474350353	Down	0.74045342071825	CG9485	CG9485, isoform F	K01196|1|0.0|3145|dme:Dmel_CG9485|glycogen	debranching	enzyme	[EC:2.4.1.25	3.2.1.33]	-	GO:0043167//ion binding;GO:0004133//glycogen debranching enzyme activity;GO:0043167//ion binding;GO:0004133//glycogen debranching enzyme activity	GO:0005977//glycogen metabolic process;GO:0005977//glycogen metabolic process
40999	1411.21	69.52	65.21	-0.0923348624174205	Down	0.329030963686217	stck	steamer duck, isoform D	K05760|1|5e-39|162|phu:Phum_PHUM437870|paxillin	GO:0044464//cell part;GO:0044464//cell part;GO:0044464//cell part	GO:0046914//transition metal ion binding;GO:0046914//transition metal ion binding;GO:0046914//transition metal ion binding	GO:0043409//negative regulation of MAPK cascade;GO:0001700//embryonic development via the syncytial blastoderm;GO:0043409//negative regulation of MAPK cascade;GO:0001700//embryonic development via the syncytial blastoderm;GO:0043409//negative regulation of MAPK cascade;GO:0001700//embryonic development via the syncytial blastoderm
37195	1445.00	0.06	3.775	5.97537033349129	Up	0.818631712699793	CG15109	CG15109, isoform E	-	-	-	-
38974	917.12	64.505	66.395	0.0416636077807626	Up	0.199525178893867	GstO2	glutathione S transferase O2, isoform B	K00310|1|2e-58|226|dme:Dmel_CG6781|pyrimidodiazepine	synthase	[EC:1.5.4.1];K00799|1|2e-58|226|dme:Dmel_CG6781|glutathione	S-transferase	[EC:2.5.1.18]	GO:0044424//intracellular part;GO:0044424//intracellular part	GO:0016648;GO:0015038//glutathione disulfide oxidoreductase activity;GO:0016765//transferase activity, transferring alkyl or aryl (other than methyl) groups;GO:0016648;GO:0015038//glutathione disulfide oxidoreductase activity;GO:0016765//transferase activity, transferring alkyl or aryl (other than methyl) groups	GO:0010259//multicellular organismal aging;GO:0006950//response to stress;GO:0010259//multicellular organismal aging;GO:0006950//response to stress
33147	2644.00	0.02	0.225	3.49185309632967	Up	0.263258209055039	CG12446	CG12446	-	-	-	-
38004	2237.00	0.395	0.175	-1.17449773123214	Down	0.229117902761988	gsb-n	gooseberry-neuro	K09381|1|0.0|746|dme:Dmel_CG2692|paired	box	protein	3/7	GO:0043231//intracellular membrane-bounded organelle;GO:0043234//protein complex	GO:0001071//nucleic acid binding transcription factor activity;GO:0003677//DNA binding	GO:0010468//regulation of gene expression;GO:0007365//periodic partitioning;GO:0006351//transcription, DNA-dependent
50161	608.00	21.27	7.6	-1.48474870962972	Down	0.790944960877416	CG12483	CG12483	-	-	-	-
50315	445.00	0.5	0.715	0.516015147003665	Up	0.199792683742393	CG15212	CG15212	-	-	-	-
3355093	2990.00	18.53	29.04	0.648178571968485	Up	0.713401992911121	CG40470	CG40470	K11140|1|2e-95|350|ame:412808|aminopeptidase	N	[EC:3.4.11.2]	-	GO:0070011//peptidase activity, acting on L-amino acid peptides	GO:0019538//protein metabolic process
35578	5117.35	11.855	11.52	-0.0413549460396956	Down	0.151039925098642	CG3409	CG3409, isoform C	K08190|1|2e-31|139|mdo:100014050|MFS	transporter,	MCP	family,	solute	carrier	family	16	(monocarboxylic	acid	transporters),	member	14	-	-	GO:0006810//transport;GO:0006810//transport
41132	913.00	10.355	6.755	-0.616299878894828	Down	0.625626964488731	GstZ1	glutathione S transferase Z1	K00799|1|4e-143|507|dme:Dmel_CG9362|glutathione	S-transferase	[EC:2.5.1.18];K01800|1|4e-143|507|dme:Dmel_CG9362|maleylacetoacetate	isomerase	[EC:5.2.1.2]	GO:0044424//intracellular part	GO:0016859//cis-trans isomerase activity	GO:0006558//L-phenylalanine metabolic process;GO:0006570//tyrosine metabolic process
31007	1175.00	21.57	20.695	-0.0597439279301634	Down	0.217381127532937	CG13369	CG13369	K00852|1|5e-161|566|dme:Dmel_CG13369|ribokinase	[EC:2.7.1.15]	-	-	-
35128	1134.00	71.95	76.07	0.080332918083647	Up	0.305356784591721	Jwa	Jwa ortholog	-	-	GO:0015075//ion transmembrane transporter activity	GO:0006810//transport
35754	1632.54	18.585	17.935	-0.0513609429042331	Down	0.189928442453019	CG2915	CG2915, isoform B	K01290|1|2e-74|280|dpo:Dpse_GA20041|carboxypeptidase	A,	invertebrate	[EC:3.4.17.-]	GO:0043226//organelle;GO:0043226//organelle	GO:0046914//transition metal ion binding;GO:0008235//metalloexopeptidase activity;GO:0046914//transition metal ion binding;GO:0008235//metalloexopeptidase activity	GO:0019538//protein metabolic process;GO:0019538//protein metabolic process
19835872	1121.00	1.33	1.5	0.173536254994691	Up	0.154450611917341
40565	1108.00	11.975	12.28	0.0362849047466368	Up	0.147595800173878	CG9804	CG9804	K03801|1|7e-136|483|dme:Dmel_CG9804|lipoyl(octanoyl)	transferase	[EC:2.3.1.181]	GO:0044424//intracellular part	GO:0008415	GO:0009105;GO:0043412//macromolecule modification
35379	1669.00	19.275	21.73	0.172957314378887	Up	0.422624222564034	CG9253	CG9253	K01529|1|0.0|801|dpo:Dpse_GA21647|	[EC:3.6.1.-]	-	GO:0032559;GO:0042623//ATPase activity, coupled	-
7354452	1265.00	0.13	0.17	0.387023123109247	Up	0.112820169865579
35372	1353.00	0.035	2.17	5.95419631038687	Up	0.730421988898549	CG9259	CG9259, isoform C	-	-	-	-
43450	4933.01	14.61	10.88	-0.425277621553159	Down	0.596134554938808	CG11897	CG11897, isoform B	K10835|1|0.0|1260|dme:Dmel_CG11898|xenobiotic-transporting	ATPase	[EC:3.6.3.44];K05673|2|0.0|1075|dpo:Dpse_GA18260|ATP-binding	cassette,	subfamily	C	(CFTR/MRP),	member	4;K01509|3|0.0|971|dme:Dmel_CG31793|adenosinetriphosphatase	[EC:3.6.1.3]	GO:0031224//intrinsic to membrane;GO:0031224//intrinsic to membrane	GO:0015405;GO:0005253//anion channel activity;GO:0017111//nucleoside-triphosphatase activity;GO:0032559;GO:0015405;GO:0005253//anion channel activity;GO:0017111//nucleoside-triphosphatase activity;GO:0032559	GO:0006810//transport;GO:0006810//transport
41286	2849.14	2.465	3.64	0.562350803820785	Up	0.44081455226376	Takr86C	Tachykinin-like receptor at 86C, isoform B	K04225|1|0.0|1022|dsi:Dsim_GD20709|tachykinin	receptor,	invertebrate	GO:0031224//intrinsic to membrane;GO:0031224//intrinsic to membrane	GO:0008188//neuropeptide receptor activity;GO:0008188//neuropeptide receptor activity	GO:0007186//G-protein coupled receptor signaling pathway;GO:0023060;GO:0007186//G-protein coupled receptor signaling pathway;GO:0023060
14462484	722.00	5.24	3.545	-0.563781184297934	Down	0.506286363940346	Rpb4	Rpb4	K03012|1|7e-74|276|dme:Dmel_CG33520|DNA-directed	RNA	polymerase	II	subunit	D;K11314|5|9e-61|233|dsi:Dsim_GD20190|transcriptional	adapter	2-alpha	GO:0016591//DNA-directed RNA polymerase II, holoenzyme;GO:0000123//histone acetyltransferase complex;GO:0005694//chromosome	GO:0003676//nucleic acid binding;GO:0004468//lysine N-acetyltransferase activity;GO:0046914//transition metal ion binding;GO:0034062//RNA polymerase activity	GO:0010468//regulation of gene expression;GO:0016573//histone acetylation;GO:0006366//transcription from RNA polymerase II promoter
36521	5883.04	13.335	17.21	0.368029272489277	Up	0.584966227512874	fas	faint sausage, isoform B	K06578|1|5e-14|81.6|dre:767689|Lutheran	blood	group	glycoprotein;K06780|2|5e-11|71.6|mdo:100030156|immunoglobulin	superfamily,	member	4B;K06782|4|1e-10|70.5|oaa:100084847|immunoglobulin	superfamily,	member	4D	GO:0044464//cell part	-	-
43873	2431.52	57.975	63.16	0.123580256326871	Up	0.392797431953454	ras	raspberry, isoform E	K00088|1|0.0|1029|der:Dere_GG18365|IMP	dehydrogenase	[EC:1.1.1.205]	-	GO:0043169//cation binding;GO:0016616//oxidoreductase activity, acting on the CH-OH group of donors, NAD or NADP as acceptor;GO:0043169//cation binding;GO:0016616//oxidoreductase activity, acting on the CH-OH group of donors, NAD or NADP as acceptor;GO:0043169//cation binding;GO:0016616//oxidoreductase activity, acting on the CH-OH group of donors, NAD or NADP as acceptor	GO:0006909//phagocytosis;GO:0006935//chemotaxis;GO:0009168//purine ribonucleoside monophosphate biosynthetic process;GO:0006909//phagocytosis;GO:0006935//chemotaxis;GO:0009168//purine ribonucleoside monophosphate biosynthetic process;GO:0006909//phagocytosis;GO:0006935//chemotaxis;GO:0009168//purine ribonucleoside monophosphate biosynthetic process
43400	2150.00	9.4	10.67	0.182827514259425	Up	0.357553668160235	CG1523	CG1523	K11802|1|0.0|1146|dme:Dmel_CG1523|WD	repeat-containing	protein	32	-	-	-
3771982	135.00	0.01	0.015	0.584962500721156	Up	0.0751688624356316
42433	1154.16	26.21	25.35	-0.0481316064377145	Down	0.201230522303217	TFAM	mitochondrial transcription factor A, isoform B	K11830|1|2e-137|488|dme:Dmel_CG4217|transcription	factor	A,	mitochondrial	GO:0043231//intracellular membrane-bounded organelle;GO:0043231//intracellular membrane-bounded organelle	GO:0003676//nucleic acid binding;GO:0001071//nucleic acid binding transcription factor activity;GO:0003676//nucleic acid binding;GO:0001071//nucleic acid binding transcription factor activity	GO:0006355//regulation of transcription, DNA-dependent;GO:0006261//DNA-dependent DNA replication;GO:0006355//regulation of transcription, DNA-dependent;GO:0006261//DNA-dependent DNA replication
318892	3974.89	0.01	0.695	6.11894107272351	Up	0.506921687955594	CG33125	CG33125, isoform C	-	-	-	-
31267	1804.00	3.15	2.9	-0.119298928372344	Down	0.164649234267371	CG2712	CG2712	K09228|1|1e-49|197|cfa:484460|KRAB	domain-containing	zinc	finger	protein	-	-	-
40822	725.00	1.345	1.365	0.0212947783632281	Up	0.083093693573196	Ccp84Ad	Ccp84Ad	-	-	GO:0042302//structural constituent of cuticle	-
326159	2493.00	0.405	2.25	2.47393118833241	Up	0.61613054236608	CG31773	CG31773	K01930|1|0.0|1352|dme:Dmel_CG31773|folylpolyglutamate	synthase	[EC:6.3.2.17]	-	GO:0016881//acid-amino acid ligase activity;GO:0032559	GO:0006760//folic acid-containing compound metabolic process
39530	2429.00	54.065	43.29	-0.320661139765524	Down	0.634053367217281	CG8745	CG8745	K00837|1|2e-146|520|xla:446472|	[EC:2.6.1.-]	GO:0043231//intracellular membrane-bounded organelle	GO:0008483//transaminase activity;GO:0048037//cofactor binding	GO:0006527//arginine catabolic process
42129	1176.00	8.5	9.97	0.230130663373132	Up	0.401625091954792	CG31249	CG31249	-	-	-	-
36015	1090.91	67.355	63.11	-0.0939164226301764	Down	0.32869658262556	CG1599	Vesicle-associated membrane protein 7, isoform C	K08515|1|2e-121|435|dme:Dmel_CG1599|vesicle-associated	membrane	protein	7	GO:0031224//intrinsic to membrane	GO:0005515//protein binding	GO:0006810//transport
40092	1729.53	6.86	6.985	0.0260515392366507	Up	0.110847321607704	rept	reptin, isoform C	K11338|1|0.0|864|dsi:Dsim_GD14791|RuvB-like	protein	2	[EC:3.6.1.-]	GO:0015630//microtubule cytoskeleton;GO:0043189//H4/H2A histone acetyltransferase complex;GO:0035097//histone methyltransferase complex;GO:0000790//nuclear chromatin;GO:0031519//PcG protein complex	GO:0003712//transcription cofactor activity;GO:0004468//lysine N-acetyltransferase activity;GO:0004386//helicase activity;GO:0032559	GO:0016458//gene silencing;GO:0016570//histone modification;GO:0008283//cell proliferation;GO:0034728//nucleosome organization;GO:0006259//DNA metabolic process;GO:0035466
33460	1730.00	6.55	6.205	-0.0780636962944559	Down	0.172941884571658	Cwc25	Cwc25	K08823|1|2e-08|60.8|cel:F52C9.7|CDC-like	kinase	[EC:2.7.12.1]	-	GO:0046914//transition metal ion binding	GO:0015031//protein transport
31535	1391.14	6.55	9.52	0.53946666688313	Up	0.589647562362068	rux	roughex, isoform B	-	-	-	-
37185	4415.24	26.22	17.495	-0.583725020981905	Down	0.694509462984017	sano	serrano, isoform F	-	-	-	-
41643	1434.00	0.345	1.69	2.29235497950402	Up	0.548685882431619	Lip3	Lip3	K01046|1|2e-106|385|dme:Dmel_CG8093|triacylglycerol	lipase	[EC:3.1.1.3];K01052|5|1e-73|277|ssc:100142668|lysosomal	acid	lipase/cholesteryl	ester	hydrolase	[EC:3.1.1.13]	-	-	-
33079	765.00	6.46	4.53	-0.51202311464769	Down	0.521768207048753	CG15449	CG15449	-	-	-	-
43729	6616.00	14.65	17.4	0.248186641426481	Up	0.491941416438173	kek6	kek6, isoform B	K07523|1|6e-45|182|dme:Dmel_CG4192|netrin-G1	ligand;K08462|2|5e-15|83.6|tgu:100222766|G	protein-coupled	receptor	125;K06850|4|1e-14|82.4|xtr:780195|slit	3	-	-	-
39527	8720.66	25.26	38.015	0.589714151946557	Up	0.713502307229319	bru-3	bruno-3, isoform O	K13207|1|0.0|738|dya:Dyak_GE20053|CUG-BP-	and	ETR3-like	factor	GO:0032991//macromolecular complex;GO:0032991//macromolecular complex;GO:0032991//macromolecular complex;GO:0032991//macromolecular complex;GO:0032991//macromolecular complex;GO:0032991//macromolecular complex;GO:0032991//macromolecular complex;GO:0032991//macromolecular complex;GO:0032991//macromolecular complex;GO:0032991//macromolecular complex	GO:0042802//identical protein binding;GO:0003676//nucleic acid binding;GO:0005488//binding;GO:0005488//binding;GO:0042802//identical protein binding;GO:0003676//nucleic acid binding;GO:0005488//binding;GO:0042802//identical protein binding;GO:0003676//nucleic acid binding;GO:0042802//identical protein binding;GO:0003676//nucleic acid binding;GO:0042802//identical protein binding;GO:0003676//nucleic acid binding;GO:0042802//identical protein binding;GO:0003676//nucleic acid binding;GO:0042802//identical protein binding;GO:0003676//nucleic acid binding;GO:0042802//identical protein binding;GO:0003676//nucleic acid binding;GO:0042802//identical protein binding;GO:0003676//nucleic acid binding;GO:0042802//identical protein binding;GO:0003676//nucleic acid binding	-
41472	1375.00	1.98	0.855	-1.21150410519371	Down	0.482511870527653	CG4702	CG4702, isoform D	-	-	-	-
19835814	705.00	0.24	0.72	1.58496250072116	Up	0.34832475088611
39801	513.00	4.24	3.47	-0.289128601984938	Down	0.333043536414098	CG13041	CG13041	-	-	-	-
64872	1390.00	6.715	8.05	0.261601383574537	Up	0.402260415970039	MESK4	misexpression suppressor of KSR 4, isoform B	-	-	GO:0005488//binding	-
37521	3718.55	23.765	24.465	0.0418808811307045	Up	0.178826991239216	Vrp1	verprolin 1, isoform L	-	GO:0030175//filopodium;GO:0044424//intracellular part;GO:0030175//filopodium;GO:0044424//intracellular part;GO:0030175//filopodium;GO:0044424//intracellular part;GO:0030175//filopodium;GO:0044424//intracellular part;GO:0030175//filopodium;GO:0044424//intracellular part;GO:0030175//filopodium;GO:0044424//intracellular part;GO:0030175//filopodium;GO:0044424//intracellular part;GO:0030175//filopodium;GO:0044424//intracellular part;GO:0030175//filopodium;GO:0044424//intracellular part;GO:0030175//filopodium;GO:0044424//intracellular part;GO:0030175//filopodium;GO:0044424//intracellular part	GO:0003779//actin binding;GO:0003779//actin binding;GO:0003779//actin binding;GO:0003779//actin binding;GO:0003779//actin binding;GO:0003779//actin binding;GO:0003779//actin binding;GO:0003779//actin binding;GO:0003779//actin binding;GO:0003779//actin binding;GO:0003779//actin binding	GO:0065008;GO:0000768//syncytium formation by plasma membrane fusion;GO:0030041//actin filament polymerization;GO:0065008;GO:0000768//syncytium formation by plasma membrane fusion;GO:0030041//actin filament polymerization;GO:0065008;GO:0000768//syncytium formation by plasma membrane fusion;GO:0030041//actin filament polymerization;GO:0065008;GO:0000768//syncytium formation by plasma membrane fusion;GO:0030041//actin filament polymerization;GO:0065008;GO:0000768//syncytium formation by plasma membrane fusion;GO:0030041//actin filament polymerization;GO:0065008;GO:0000768//syncytium formation by plasma membrane fusion;GO:0030041//actin filament polymerization;GO:0065008;GO:0000768//syncytium formation by plasma membrane fusion;GO:0030041//actin filament polymerization;GO:0065008;GO:0000768//syncytium formation by plasma membrane fusion;GO:0030041//actin filament polymerization;GO:0065008;GO:0000768//syncytium formation by plasma membrane fusion;GO:0030041//actin filament polymerization;GO:0065008;GO:0000768//syncytium formation by plasma membrane fusion;GO:0030041//actin filament polymerization;GO:0065008;GO:0000768//syncytium formation by plasma membrane fusion;GO:0030041//actin filament polymerization
37935	2248.00	5.045	5.04	-0.0014305356064408	Down	0.0751688624356316	CG4707	CG4707	K09228|1|4e-39|163|mcc:702737|KRAB	domain-containing	zinc	finger	protein	GO:0043231//intracellular membrane-bounded organelle	GO:0046914//transition metal ion binding;GO:0003676//nucleic acid binding	-
43483	1623.00	104.73	91.8	-0.19010870397274	Down	0.529993981140908	CG1907	CG1907	K13577|1|5e-47|189|dwi:Dwil_GK13938|mitochondrial	dicarboxylate	carrier	GO:0019866//organelle inner membrane;GO:0043231//intracellular membrane-bounded organelle;GO:0031224//intrinsic to membrane;GO:0044444//cytoplasmic part	GO:0005215//transporter activity	GO:0046907//intracellular transport;GO:0015740//C4-dicarboxylate transport
35732	1961.00	10.91	12.08	0.146969353001472	Up	0.329398782852939	CG1550	CG1550	K06047|1|1e-08|62.0|ecb:100052052|tubulin---tyrosine	ligase	[EC:6.3.2.25];K05755|4|5e-08|59.7|ecb:100058358|actin	related	protein	2/3	complex,	subunit	4	-	GO:0016881//acid-amino acid ligase activity	GO:0043412//macromolecule modification
42211	1136.57	122.84	94.535	-0.377859950409304	Down	0.685548050558416	CG7675	CG7675, isoform E	K11162|1|1e-62|240|mcc:700458|retinol	dehydrogenase	14	[EC:1.1.1.-];K11153|4|2e-62|239|tgu:100226769|retinol	dehydrogenase	12	[EC:1.1.1.-]	-	GO:0003824//catalytic activity	GO:0008152//metabolic process
43258	1513.90	178.345	55.38	-1.68723381080659	Down	0.836521099444927	Cpr97Ea	cuticular protein 97Ea, isoform B	-	-	-	-
19836127	450.00	0.215	0.01	-4.4262647547021	Down	0.287768340801177
42133	3186.76	12.325	10.01	-0.30014567242928	Down	0.500066876212131	Lgr1	Leucine-rich repeat-containing G protein-coupled receptor 1, isoform B	K04248|1|0.0|1571|dme:Dmel_CG7665|luteinizing	hormone/choriogonadotropin	receptor;K04249|5|3e-101|370|mdo:100021427|thyroid	stimulating	hormone	receptor	-	-	-
19835261	370.00	0.5	0.86	0.782408564927373	Up	0.272052430950311
31193	1822.00	6.605	8.56	0.374052235154319	Up	0.496388684544907	Cyp4ae1	cytochrome P450-4ae1	K00517|1|0.0|960|dme:Dmel_CG10755|	[EC:1.14.-.-]	-	-	-
40283	2245.00	10.575	5.705	-0.89035887171863	Down	0.689794690028757	Rcd2	reduction in Cnn dots 2	K08706|1|7e-150|531|dya:Dyak_GE22392|nuclear	receptor	subfamily	0	group	A;K06236|2|6e-08|59.7|cfa:478836|collagen,	type	I/II/III/V/XI,	alpha	-	GO:0005488//binding	GO:0006350
249663	3383.32	188.07	154.29	-0.285625176083264	Down	0.642312579415502	hoe1	hoepel1, isoform J	-	GO:0031224//intrinsic to membrane;GO:0031224//intrinsic to membrane;GO:0031224//intrinsic to membrane;GO:0031224//intrinsic to membrane;GO:0031224//intrinsic to membrane;GO:0031224//intrinsic to membrane	GO:0015173//aromatic amino acid transmembrane transporter activity;GO:0015103//inorganic anion transmembrane transporter activity;GO:0015142//tricarboxylic acid transmembrane transporter activity;GO:0015173//aromatic amino acid transmembrane transporter activity;GO:0015103//inorganic anion transmembrane transporter activity;GO:0015142//tricarboxylic acid transmembrane transporter activity;GO:0015173//aromatic amino acid transmembrane transporter activity;GO:0015103//inorganic anion transmembrane transporter activity;GO:0015142//tricarboxylic acid transmembrane transporter activity;GO:0015173//aromatic amino acid transmembrane transporter activity;GO:0015103//inorganic anion transmembrane transporter activity;GO:0015142//tricarboxylic acid transmembrane transporter activity;GO:0015173//aromatic amino acid transmembrane transporter activity;GO:0015103//inorganic anion transmembrane transporter activity;GO:0015142//tricarboxylic acid transmembrane transporter activity;GO:0015173//aromatic amino acid transmembrane transporter activity;GO:0015103//inorganic anion transmembrane transporter activity;GO:0015142//tricarboxylic acid transmembrane transporter activity	GO:0006842//tricarboxylic acid transport;GO:0006842//tricarboxylic acid transport;GO:0006842//tricarboxylic acid transport;GO:0006842//tricarboxylic acid transport;GO:0006842//tricarboxylic acid transport;GO:0006842//tricarboxylic acid transport
326198	1354.00	28.71	22.685	-0.339814670856437	Down	0.611516083729018	Krn	keren	K02447|1|3e-08|59.7|dpo:Dpse_GA25451|protein	gruken	precursor;K05455|2|1e-07|58.2|rno:112400|neuregulin	1	GO:0043231//intracellular membrane-bounded organelle	GO:0070851//growth factor receptor binding	GO:0001654//eye development;GO:0007243//intracellular protein kinase cascade;GO:0007176//regulation of epidermal growth factor-activated receptor activity;GO:0007297//ovarian follicle cell migration;GO:0007389//pattern specification process
37496	790.00	0.06	0.3	2.32192809488736	Up	0.260683474887982	CG13488	CG13488, isoform C	-	-	-	-
319021	905.00	0.095	1.11	3.54648835290652	Up	0.529458971443857	CG31910	CG31910	-	-	-	-
326189	701.00	77.585	72.35	-0.100784737235057	Down	0.355246438841704	CG32068	CG32068	K08967|1|1e-109|395|dme:Dmel_CG32068|1,2-dihydroxy-3-keto-5-methylthiopentene	dioxygenase	[EC:1.13.11.53	1.13.11.54]	-	GO:0043169//cation binding;GO:0016701//oxidoreductase activity, acting on single donors with incorporation of molecular oxygen	GO:0043102
36771	6078.81	24.315	29.085	0.258428712589251	Up	0.549722463719655	SP2353	SP2353, isoform B	K06254|1|4e-56|221|dre:565373|agrin	-	-	-
37382	1853.00	45.035	35.76	-0.332699924919407	Down	0.632615528656457	CG3295	CG3295	K12842|1|5e-06|53.1|dsi:Dsim_GD11555|U2-associated	protein	SR140	-	-	-
40856	513.00	0.01	0.185	4.20945336562895	Up	0.270046144586371	CG14610	CG14610	-	-	-	-
31145	561.04	63.77	55.72	-0.194682623258402	Down	0.514712766668896	CG14817	CG14817, isoform B	-	-	-	-
37795	4608.00	4.97	5.25	0.079071570991199	Up	0.16010165184244	Lpt	lost PHDs of trr, isoform B	K09188|1|3e-133|477|spu:591084|myeloid/lymphoid	or	mixed-lineage	leukemia	protein	3	GO:0043231//intracellular membrane-bounded organelle	GO:0046914//transition metal ion binding;GO:0003676//nucleic acid binding	GO:0006909//phagocytosis;GO:0023033
42750	2744.00	3.485	4.715	0.436099114806674	Up	0.432087206580619	wda	will decrease acetylation	K03130|1|2e-127|457|aag:AaeL_AAEL002802|transcription	initiation	factor	TFIID	subunit	D4	GO:0043231//intracellular membrane-bounded organelle	-	GO:0010468//regulation of gene expression;GO:0016570//histone modification
5740103	1590.00	0.03	0.215	2.84130225398094	Up	0.237778372232997	CG34216	CG34216	-	-	-	-
35520	1949.57	0.125	1.2	3.26303440583379	Up	0.533772487126329	CG7882	CG7882, isoform C	K07299|1|6e-69|261|mdo:100026702|MFS	transporter,	SP	family,	solute	carrier	family	2	(facilitated	glucose	transporter),	member	1;K08142|3|5e-68|258|bta:282358|MFS	transporter,	SP	family,	solute	carrier	family	2	(facilitated	glucose	transporter),	member	3	GO:0031224//intrinsic to membrane	GO:0005402//cation:sugar symporter activity	GO:0006810//transport
39756	1149.00	0.7	0.21	-1.73696559416621	Down	0.353875476493011	CG13075	CG13075	-	-	GO:0030247//polysaccharide binding	GO:0006022
41346	1250.00	18.38	20.21	0.136932555090701	Up	0.365077242025012	CG6693	CG6693, isoform B	K09529|1|9e-148|523|dme:Dmel_CG6693|DnaJ	homolog	subfamily	C	member	9	-	GO:0005515//protein binding	-
35218	2291.41	8.06	8.365	0.0535857015103854	Up	0.15190931585635	CG16771	CG16771, isoform E	K01077|1|0.0|1193|dme:Dmel_CG16771|alkaline	phosphatase	[EC:3.1.3.1]	-	GO:0042578//phosphoric ester hydrolase activity;GO:0042578//phosphoric ester hydrolase activity;GO:0042578//phosphoric ester hydrolase activity	-
36562	1475.00	5.17	6.59	0.350114184693117	Up	0.441249247642614	CG13016	CG13016	-	-	-	-
36570	546.00	31.13	32.025	0.0408929937598295	Up	0.18574867919481	mRpS16	mitochondrial ribosomal protein S16, isoform C	-	GO:0000314//organellar small ribosomal subunit	GO:0005198//structural molecule activity	GO:0010467//gene expression
42235	1846.00	15.565	4.795	-1.69870285645105	Down	0.789038988831673	CG14301	CG14301	-	-	GO:0030247//polysaccharide binding	GO:0006022
42627	1435.00	1.37	3.27	1.25511474253756	Up	0.583929646224838	CG13857	CG13857	-	-	-	-
318953	584.00	0.09	0.08	-0.169925001442312	Down	0.0845315321340199	CG31807	CG31807, isoform B	K08849|1|3e-08|58.5|gga:415684|mixed	lineage	kinase	domain-like	[EC:2.7.11.1]	-	GO:0046914//transition metal ion binding	-
38138	1083.00	0.01	4.59	8.84235034341381	Up	0.872567377783722	CG9129	CG9129	-	-	-	-
43667	2608.00	0.01	0.37	5.20945336562895	Up	0.384270714906708	CG15548	CG15548	-	-	-	-
5740380	740.00	51.185	73.515	0.52231756373216	Up	0.719086470942286
317967	3495.00	0.01	0.085	3.08746284125034	Up	0.178492610178559	CG32305	CG32305	K01768|1|0.0|2173|dme:Dmel_CG32305|adenylate	cyclase	[EC:4.6.1.1];K03458|5|1e-149|531|der:Dere_GG23802|nucleobase:cation	symporter-2,	NCS2	family	GO:0031224//intrinsic to membrane	GO:0005488//binding;GO:0009975//cyclase activity;GO:0016829//lyase activity	GO:0006164//purine nucleotide biosynthetic process;GO:0009124//nucleoside monophosphate biosynthetic process
34481	2715.00	6.055	6.72	0.150334273084432	Up	0.266535143449475	Nup107	nucleoporin 107kD	-	GO:0005635//nuclear envelope	-	GO:0051234//establishment of localization
39834	3436.00	3.24	3.72	0.199308808223407	Up	0.245736641476627	CG33158	CG33158	K03234|1|0.0|1947|dme:Dmel_CG33158|elongation	factor	EF-2	[EC:3.6.5.3]	-	GO:0017111//nucleoside-triphosphatase activity;GO:0032561//guanyl ribonucleotide binding	-
43152	978.00	14.465	10.57	-0.452590946546916	Down	0.606232862970641	E(spl)mbeta-HLH	enhancer of split mbeta, helix-loop-helix	K09090|1|1e-107|389|dme:Dmel_CG14548|hairy	and	enhancer	of	split,	invertebrate	GO:0043231//intracellular membrane-bounded organelle	GO:0016564//transcription repressor activity;GO:0001071//nucleic acid binding transcription factor activity;GO:0003677//DNA binding	GO:0001654//eye development;GO:0006357//regulation of transcription from RNA polymerase II promoter;GO:0007450//dorsal/ventral pattern formation, imaginal disc;GO:0007166//cell surface receptor signaling pathway
31938	1553.00	58.17	28.695	-1.01947592976068	Down	0.787968969437571	Yp2	yolk protein 2, isoform B	K01059|1|2e-29|130|dpo:Dpse_GA19044|lipoprotein	lipase	[EC:3.1.1.34];K01046|4|1e-14|81.6|dme:Dmel_CG5966|triacylglycerol	lipase	[EC:3.1.1.3]	GO:0005678//chromatin assembly complex;GO:0044444//cytoplasmic part;GO:0015630//microtubule cytoskeleton	-	GO:0007028//cytoplasm organization;GO:0003006//developmental process involved in reproduction;GO:0044238//primary metabolic process
36556	477.00	0.555	1.8	1.69743722997957	Up	0.5201631779576	CG18371	CG18371	K01512|1|6e-59|225|dme:Dmel_CG18371|acylphosphatase	[EC:3.6.1.7]	-	GO:0016818//hydrolase activity, acting on acid anhydrides, in phosphorus-containing anhydrides	-
41289	3990.49	8.165	9.015	0.142874605870647	Up	0.289473684210526	Cap-H2	chromosome associated protein H2, isoform G	K11490|1|1e-07|58.9|xla:447709|condensin-2	complex	subunit	H2	GO:0000793//condensed chromosome;GO:0000793//condensed chromosome;GO:0000793//condensed chromosome;GO:0000793//condensed chromosome	-	GO:0051322//anaphase;GO:0007140//male meiosis;GO:0007135//meiosis II;GO:0006996//organelle organization;GO:0051322//anaphase;GO:0007140//male meiosis;GO:0007135//meiosis II;GO:0006996//organelle organization;GO:0051322//anaphase;GO:0007140//male meiosis;GO:0007135//meiosis II;GO:0006996//organelle organization;GO:0051322//anaphase;GO:0007140//male meiosis;GO:0007135//meiosis II;GO:0006996//organelle organization
19835557	599.00	0.01	0.165	4.04439411935845	Up	0.247475422992042
318000	1870.71	4.25	2.22	-0.936903164674958	Down	0.575737310238748	CG32373	CG32373, isoform C	K06825|1|1e-26|121|gga:373992|fibrillin	1	-	GO:0046872//metal ion binding;GO:0046872//metal ion binding	-
39065	2144.28	237.34	206.97	-0.197533598708802	Down	0.556443523038855	UGP	UGP, isoform E	K00963|1|0.0|1034|dsi:Dsim_GD12937|UTP--glucose-1-phosphate	uridylyltransferase	[EC:2.7.7.9]	-	GO:0016772//transferase activity, transferring phosphorus-containing groups;GO:0016772//transferase activity, transferring phosphorus-containing groups;GO:0016772//transferase activity, transferring phosphorus-containing groups;GO:0016772//transferase activity, transferring phosphorus-containing groups	-
39383	469.00	24.725	22.515	-0.135084043304629	Down	0.38092690430014	Atg12	Autophagy-specific gene 12	K08336|1|6e-61|233|dme:Dmel_CG10861|autophagy-related	protein	12	GO:0044424//intracellular part	-	GO:0048102//autophagic cell death;GO:0044248//cellular catabolic process;GO:0007033//vacuole organization
318189	1603.00	0.05	0.03	-0.736965594166206	Down	0.0983749080452083	CG32751	CG32751, isoform B	K01435|1|0.0|771|dme:Dmel_CG32754|biotinidase	[EC:3.5.1.12];K08069|4|9e-38|158|ecb:100067672|pantetheine	hydrolase	[EC:3.5.1.92]	GO:0044425//membrane part	GO:0016811//hydrolase activity, acting on carbon-nitrogen (but not peptide) bonds, in linear amides	GO:0008152//metabolic process
36679	2000.00	1.325	1.17	-0.179483829867157	Down	0.151742125326022	CG8089	CG8089	K10513|1|1e-17|91.7|rno:289052|zinc	finger	and	BTB	domain-containing	protein	41;K10519|3|2e-17|91.3|mcc:704628|zinc	finger	and	BTB	domain-containing	protein	48	GO:0044464//cell part	GO:0046914//transition metal ion binding	-
5740879	1172.37	5.815	4.295	-0.437121060334755	Down	0.468334113555808	CG34367	CG34367, isoform E	K09331|1|1e-40|167|dre:394171|short	stature	homeobox	protein	GO:0043231//intracellular membrane-bounded organelle;GO:0043231//intracellular membrane-bounded organelle	GO:0003677//DNA binding;GO:0001071//nucleic acid binding transcription factor activity;GO:0003677//DNA binding;GO:0001071//nucleic acid binding transcription factor activity	GO:0010468//regulation of gene expression;GO:0006351//transcription, DNA-dependent;GO:0048513//organ development;GO:0010468//regulation of gene expression;GO:0006351//transcription, DNA-dependent;GO:0048513//organ development
317944	803.00	0.01	0.39	5.28540221886225	Up	0.394335584832475	CG32263	CG32263	K13348|1|2e-20|99.0|tgu:100229975|protein	Mpv17;K13347|2|6e-13|74.3|rno:29533|peroxisomal	membrane	protein	2	GO:0031224//intrinsic to membrane	-	-
35437	1107.00	0.01	0.74	6.20945336562895	Up	0.522838226442854	ttm3	tiny tim 3	K01090|1|6e-18|91.7|bta:516199|protein	phosphatase	[EC:3.1.3.16]	GO:0043231//intracellular membrane-bounded organelle	-	GO:0006996//organelle organization
19834810	922.00	0.12	0.19	0.662965012722429	Up	0.136628101384338
19834994	535.00	0.325	0.375	0.206450877467426	Up	0.111917341001806
41425	5086.50	24.645	32.055	0.379254427709736	Up	0.639069083127132	CG17360	CG17360, isoform B	K05750|1|2e-14|82.4|cqu:CpipJ_CPIJ002287|NCK-associated	protein	1	-	-	-
42508	1038.00	13.745	13.84	0.00993703612377124	Up	0.096368621681268	CG7009	CG7009	K00599|1|7e-175|612|dme:Dmel_CG7009|	[EC:2.1.1.-];K02427|3|2e-110|398|dvi:Dvir_GJ22540|ribosomal	RNA	large	subunit	methyltransferase	E	[EC:2.1.1.-]	GO:0044424//intracellular part	GO:0005488//binding;GO:0008171//O-methyltransferase activity	GO:0006730//one-carbon metabolic process;GO:0000154//rRNA modification
19835076	423.00	0.01	0.14	3.8073549220576	Up	0.231291379656256
34250	1147.00	0.57	0.505	-0.174678531412947	Down	0.114592389487059	Cks30A	Cyclin-dependent kinase subunit 30A	K02219|1|2e-30|133|dya:Dyak_GE18832|cyclin-dependent	kinase	regulatory	subunit	CKS1	GO:0031981//nuclear lumen	GO:0004674//protein serine/threonine kinase activity;GO:0019887//protein kinase regulator activity;GO:0005488//binding	GO:0043161//proteasomal ubiquitin-dependent protein catabolic process;GO:0033301//cell cycle comprising mitosis without cytokinesis;GO:0016310//phosphorylation;GO:0007056//spindle assembly involved in female meiosis;GO:0006464//cellular protein modification process;GO:0019222//regulation of metabolic process;GO:0007560//imaginal disc morphogenesis;GO:0030071//regulation of mitotic metaphase/anaphase transition
31603	2790.00	2.34	2.64	0.174029399775049	Up	0.193472881695981	Mcm6	minichromosome maintenance 6	K02542|1|0.0|1570|dme:Dmel_CG4039|minichromosome	maintenance	protein	6	-	-	-
14462411	1224.00	0.435	0.275	-0.661583782324069	Down	0.182170801845783	CG43843	CG43843	-	-	-	-
32752	3032.00	27.86	27.39	-0.0245459918958747	Down	0.134655253126463	par-6	par-6, isoform B	K06093|1|8e-164|578|dme:Dmel_CG5884|partitioning	defective	protein	6	GO:0044448//cell cortex part;GO:0032991//macromolecular complex;GO:0044459//plasma membrane part	GO:0005488//binding	GO:0006909//phagocytosis;GO:0007043//cell-cell junction assembly;GO:0033673//negative regulation of kinase activity;GO:0065008;GO:0045165//cell fate commitment;GO:0007297//ovarian follicle cell migration;GO:0008105//asymmetric protein localization;GO:0002009//morphogenesis of an epithelium;GO:0035088//establishment or maintenance of apical/basal cell polarity;GO:0030010//establishment of cell polarity;GO:0007399//nervous system development
34748	2288.56	8.005	8.02	0.00270083393866338	Up	0.0795492543302347	CG9305	CG9305, isoform B	-	GO:0043231//intracellular membrane-bounded organelle	GO:0003676//nucleic acid binding	-
33690	4756.90	19.05	23.965	0.331137942238278	Up	0.593526382665686	pog	poor gastrulation, isoform F	K08469|1|7e-42|173|bfo:BRAFLDRAFT_66969|G	protein-coupled	receptor	158	GO:0031224//intrinsic to membrane;GO:0031224//intrinsic to membrane	GO:0004888//transmembrane signaling receptor activity;GO:0004888//transmembrane signaling receptor activity	GO:0007166//cell surface receptor signaling pathway;GO:0023060;GO:0007166//cell surface receptor signaling pathway;GO:0023060
33006	1129.00	0.01	0.305	4.93073733756289	Up	0.351367618538086	CG17003	CG17003	-	-	-	-
31737	1155.00	1.195	1.165	-0.0366806633264684	Down	0.0879087808466529	CG2120	CG2120	K09228|1|1e-38|161|cfa:484247|KRAB	domain-containing	zinc	finger	protein	GO:0044464//cell part	GO:0046914//transition metal ion binding	-
42802	1360.62	175.635	71.91	-1.28831605451097	Down	0.818464522169464	Rpn9	regulatory particle non-ATPase 9, isoform B	K03039|1|0.0|728|dme:Dmel_CG10230|26S	proteasome	regulatory	subunit	N9	GO:0005838//proteasome regulatory particle;GO:0005838//proteasome regulatory particle	GO:0070011//peptidase activity, acting on L-amino acid peptides;GO:0070011//peptidase activity, acting on L-amino acid peptides	GO:0019538//protein metabolic process;GO:0007346//regulation of mitotic cell cycle;GO:0019538//protein metabolic process;GO:0007346//regulation of mitotic cell cycle
32754	5846.74	18.28	17.945	-0.0266841472419923	Down	0.141978198354845	CG42684	CG42684, isoform I	K04352|1|1e-40|169|bfo:BRAFLDRAFT_206850|Ras	GTPase-activating	protein	1	-	-	GO:0007165//signal transduction;GO:0007165//signal transduction;GO:0007165//signal transduction;GO:0007165//signal transduction;GO:0007165//signal transduction
42718	1076.00	129.65	84.725	-0.6137625693693	Down	0.74640540359794	CG13833	CG13833	K11151|1|2e-25|116|gga:420183|retinol	dehydrogenase	10	[EC:1.1.1.-]	-	GO:0003824//catalytic activity	GO:0008152//metabolic process
5740782	860.00	0.055	1.67	4.92427267383675	Up	0.66063666153949	whip	whipple	-	-	-	-
19835701	5961.81	0.49	0.365	-0.424885285235191	Down	0.158195679796696
31588	1030.29	982.47	1073.745	0.128166153272604	Up	0.448605630977061	RpL7A	ribosomal protein L7A, isoform G	K02936|1|1e-132|472|dya:Dyak_GE16459|large	subunit	ribosomal	protein	L7Ae	-	-	-
33927	2418.00	0.065	0.15	1.20645087746743	Up	0.159901023206046	Oatp26F	organic anion transporting polypeptide 26F	-	GO:0044464//cell part	GO:0008509//anion transmembrane transporter activity	GO:0051234//establishment of localization
33943	1703.00	5.77	7.345	0.348191171910798	Up	0.458436434160369	CG11188	apoptosis antagonizing transcription factor ortholog	-	GO:0043231//intracellular membrane-bounded organelle	-	-
12798081	358.00	1.19	2.595	1.12477296504994	Up	0.521166321139571	CG43267	CG43267	-	-	-	-
36272	3063.14	10.57	9.18	-0.203409317968875	Down	0.380659399451615	MCPH1	microcephalin, isoform D	K10605|1|9e-07|56.6|gga:373983|breast	cancer	type	1	susceptibility	protein	GO:0043231//intracellular membrane-bounded organelle;GO:0043231//intracellular membrane-bounded organelle;GO:0043231//intracellular membrane-bounded organelle;GO:0043231//intracellular membrane-bounded organelle	-	GO:0003006//developmental process involved in reproduction;GO:0007420//brain development;GO:0000087//M phase of mitotic cell cycle;GO:0003006//developmental process involved in reproduction;GO:0007420//brain development;GO:0000087//M phase of mitotic cell cycle;GO:0003006//developmental process involved in reproduction;GO:0007420//brain development;GO:0000087//M phase of mitotic cell cycle;GO:0003006//developmental process involved in reproduction;GO:0007420//brain development;GO:0000087//M phase of mitotic cell cycle
37206	988.03	13.76	7.355	-0.903683223447268	Down	0.712632916471611	wbl	windbeutel, isoform B	K09586|1|7e-28|124|gga:416882|endoplasmic	reticulum	protein	29	-	-	-
39044	1306.00	3.645	4.14	0.183711953172388	Up	0.245368822309904	CG4942	CG4942	K03217|1|1e-24|114|tad:TRIADDRAFT_23561|preprotein	translocase	subunit	YidC	GO:0031224//intrinsic to membrane	GO:0030247//polysaccharide binding	GO:0043623//cellular protein complex assembly;GO:0006022;GO:0034613//cellular protein localization
35034	1464.47	0.07	1.01	3.85085656069419	Up	0.524577007958269	CG12620	CG12620, isoform B	-	-	GO:0019212//phosphatase inhibitor activity	GO:0007165//signal transduction;GO:0010921//regulation of phosphatase activity
33123	643.00	0.07	0.09	0.362570079384708	Up	0.0966361265297934	CG10918	CG10918	-	-	-	-
39737	6707.00	9.035	10.675	0.240639563643253	Up	0.422022336654852	l(3)72Ab	lethal (3) 72Ab	K12854|1|0.0|4078|dme:Dmel_CG5931|pre-mRNA-splicing	helicase	BRR2	[EC:3.6.1.-]	GO:0030532//small nuclear ribonucleoprotein complex;GO:0005681//spliceosomal complex	GO:0042623//ATPase activity, coupled;GO:0003724//RNA helicase activity;GO:0032559	GO:0000380//alternative mRNA splicing, via spliceosome
40767	679.00	3.545	1.73	-1.03501358960279	Down	0.565003678191667	CG15597	CG15597	-	-	-	-
37872	713.00	16.71	18.765	0.167332556825788	Up	0.404801712031031	mRpS17	mitochondrial ribosomal protein S17	-	GO:0000314//organellar small ribosomal subunit	GO:0005198//structural molecule activity	GO:0006810//transport;GO:0010467//gene expression
39647	3450.01	3.755	4.2	0.161576420151851	Up	0.226075035110011	Cep135	Cep135, isoform C	K10362|1|1e-18|95.9|cfa:480630|myosin	XVIII;K10352|4|1e-16|89.4|smm:Smp_085540.6|myosin	heavy	chain	GO:0005813//centrosome;GO:0005813//centrosome	-	GO:0031023//microtubule organizing center organization;GO:0003006//developmental process involved in reproduction;GO:0031023//microtubule organizing center organization;GO:0003006//developmental process involved in reproduction
39843	2723.00	1.23	0.985	-0.320462685882864	Down	0.198187654651241	nxf2	nuclear RNA export factor 2, isoform C	-	GO:0031981//nuclear lumen;GO:0031981//nuclear lumen	-	GO:0006405//RNA export from nucleus;GO:0006405//RNA export from nucleus
38868	2522.98	6.11	8.215	0.427088195131345	Up	0.52063131144252	Snmp2	sensory neuron membrane protein 2, isoform D	K06259|1|6e-37|156|mdo:100012876|CD36	antigen	GO:0016020//membrane;GO:0016020//membrane	GO:0004872//receptor activity;GO:0004872//receptor activity	GO:0009987//cellular process;GO:0009987//cellular process
39231	2234.87	57.04	41.055	-0.474416046357776	Down	0.701096769878954	CG43693	CG43693, isoform G	K13576|1|1e-10|68.6|dre:436921|sodium-coupled	neutral	amino	acid	transporter	3	GO:0031224//intrinsic to membrane;GO:0031224//intrinsic to membrane;GO:0031224//intrinsic to membrane;GO:0031224//intrinsic to membrane	-	-
33600	5777.48	2.725	4.965	0.865537487864085	Up	0.587106266301077	CG10019	CG10019, isoform C	K08187|1|2e-28|128|nve:NEMVE_v1g88648|MFS	transporter,	MCP	family,	solute	carrier	family	16	(monocarboxylic	acid	transporters),	member	10;K08190|4|6e-26|120|rno:316578|MFS	transporter,	MCP	family,	solute	carrier	family	16	(monocarboxylic	acid	transporters),	member	14;K08184|5|2e-25|118|bta:614573|MFS	transporter,	MCP	family,	solute	carrier	family	16	(monocarboxylic	acid	transporters),	member	7	-	-	GO:0006810//transport
35885	2014.00	8.35	8.165	-0.03232331179972	Down	0.123654116230857	CG30349	CG30349	-	-	-	GO:0048856//anatomical structure development
36718	8273.69	30.835	34.435	0.159306830713792	Up	0.438808265899819	Khc-73	kinesin heavy chain 73, isoform F	K10392|1|0.0|3404|dme:Dmel_CG8183|kinesin	family	member	1/13/14	GO:0005818//aster;GO:0005875//microtubule associated complex;GO:0005818//aster;GO:0005875//microtubule associated complex	GO:0003774//motor activity;GO:0015631//tubulin binding;GO:0032559;GO:0003774//motor activity;GO:0015631//tubulin binding;GO:0032559	GO:0051293//establishment of spindle localization;GO:0051293//establishment of spindle localization
33117	3373.21	156.24	201.655	0.368125323217879	Up	0.68798903230121	slgA	sluggish A, isoform N	K00318|1|0.0|1242|dme:Dmel_CG1417|proline	dehydrogenase	[EC:1.5.99.8]	GO:0031980;GO:0031980;GO:0031980;GO:0031980;GO:0031980;GO:0031980;GO:0031980;GO:0031980	GO:0016645//oxidoreductase activity, acting on the CH-NH group of donors;GO:0016645//oxidoreductase activity, acting on the CH-NH group of donors;GO:0016645//oxidoreductase activity, acting on the CH-NH group of donors;GO:0016645//oxidoreductase activity, acting on the CH-NH group of donors;GO:0016645//oxidoreductase activity, acting on the CH-NH group of donors;GO:0016645//oxidoreductase activity, acting on the CH-NH group of donors;GO:0016645//oxidoreductase activity, acting on the CH-NH group of donors;GO:0016645//oxidoreductase activity, acting on the CH-NH group of donors	GO:0009416//response to light stimulus;GO:0006560//proline metabolic process;GO:0006536//glutamate metabolic process;GO:0009416//response to light stimulus;GO:0006560//proline metabolic process;GO:0006536//glutamate metabolic process;GO:0009416//response to light stimulus;GO:0006560//proline metabolic process;GO:0006536//glutamate metabolic process;GO:0009416//response to light stimulus;GO:0006560//proline metabolic process;GO:0006536//glutamate metabolic process;GO:0009416//response to light stimulus;GO:0006560//proline metabolic process;GO:0006536//glutamate metabolic process;GO:0009416//response to light stimulus;GO:0006560//proline metabolic process;GO:0006536//glutamate metabolic process;GO:0009416//response to light stimulus;GO:0006560//proline metabolic process;GO:0006536//glutamate metabolic process;GO:0009416//response to light stimulus;GO:0006560//proline metabolic process;GO:0006536//glutamate metabolic process
34323	1901.51	4.46	6.965	0.643079642680948	Up	0.578479234936133	CG13126	CG13126, isoform B	-	-	GO:0016741;GO:0046914//transition metal ion binding	GO:0010467//gene expression
32234	2246.39	16.145	21.01	0.379988721059065	Up	0.609576673577209	CG3775	CG3775, isoform B	K01389|1|0.0|1189|dme:Dmel_CG3775|neprilysin	[EC:3.4.24.11];K01415|2|8e-26|119|dme:Dmel_CG9565|endothelin-converting	enzyme	[EC:3.4.24.71]	-	GO:0004175//endopeptidase activity	GO:0019538//protein metabolic process
37561	1943.72	19.84	23.06	0.216980487264897	Up	0.488597605831606	qkr58E-1	quaking related 58E-1, isoform D	K13198|1|3e-40|166|oaa:100074961|KH	domain-containing,	RNA-binding,	signal	transduction-associated	protein	1	GO:0005681//spliceosomal complex	GO:0003676//nucleic acid binding	GO:0000377
44079	849.00	0.05	2.16	5.43295940727611	Up	0.720457433290978	Ag5r2	antigen 5-related 2	K02330|1|4e-06|52.0|tca:656359|DNA	polymerase	beta	subunit	[EC:2.7.7.7	4.2.99.-]	-	-	-
12798106	342.00	0.01	0.29	4.85798099512757	Up	0.339697719521166	CG43288	CG43288	-	-	-	-
246581	788.00	172.55	237.315	0.459788818253099	Up	0.721694643215408	GstE9	glutathione S transferase E9	K00799|1|3e-120|431|dme:Dmel_CG17534|glutathione	S-transferase	[EC:2.5.1.18]	-	GO:0016765//transferase activity, transferring alkyl or aryl (other than methyl) groups	GO:0042221//response to chemical stimulus
32843	1372.00	0.355	1.965	2.46863838275392	Up	0.591954791680599	CG6481	CG6481	-	-	-	-
19835029	1470.00	20.21	20.065	-0.0103881655997402	Down	0.102989366682271
43268	1526.00	5.465	4.445	-0.298038076842134	Down	0.377449341269311	CG5880	CG5880	-	-	GO:0046914//transition metal ion binding	-
31044	2155.00	2.585	3.455	0.418521430073324	Up	0.374005216344546	mus81	mus81	K08991|1|0.0|756|dme:Dmel_CG3026|crossover	junction	endonuclease	MUS81	[EC:3.1.22.-]	-	-	-
19836105	637.00	0.01	0.155	3.95419631038688	Up	0.244900688824985
31020	1236.64	79.815	67.01	-0.2522834971212	Down	0.590048819634856	CG5254	CG5254, isoform B	K03454|1|1e-27|124|nve:NEMVE_v1g237474|mitochondrial	carrier	protein,	MC	family	-	-	-
33695	2731.00	128.64	78.84	-0.706339630135443	Down	0.761653179963887	CG3036	CG3036, isoform B	K08193|1|0.0|947|dme:Dmel_CG3036|MFS	transporter,	ACS	family,	solute	carrier	family	17	(sodium-dependent	inorganic	phosphate	cotransporter),	other	GO:0031224//intrinsic to membrane	-	GO:0015698//inorganic anion transport
37804	1116.00	375.925	263.6	-0.512094491235305	Down	0.736975857687421	Tal	Tal	K00616|1|0.0|640|dme:Dmel_CG2827|transaldolase	[EC:2.2.1.2]	GO:0044424//intracellular part	GO:0016744	GO:0006098//pentose-phosphate shunt;GO:0051017//actin filament bundle assembly;GO:0060541//respiratory system development;GO:0030855//epithelial cell differentiation;GO:0009653//anatomical structure morphogenesis;GO:0009790//embryo development
41865	1520.00	18.74	21.26	0.182020643871918	Up	0.432822844914064	CG31301	CG31301	-	-	-	-
34879	1523.66	170.175	90.05	-0.918220928487218	Down	0.791780913529058	yellow-c	yellow-c, isoform B	-	-	-	-
36003	3809.96	585.97	625.395	0.0939408803893954	Up	0.352838895204976	trpl	transient receptor potential-like, isoform D	K13803|1|0.0|1984|dme:Dmel_CG18345|transient-receptor-potential-like	protein	GO:0016028//rhabdomere;GO:0016021//integral to membrane;GO:0016028//rhabdomere;GO:0016021//integral to membrane;GO:0016028//rhabdomere;GO:0016021//integral to membrane	GO:0005245//voltage-gated calcium channel activity;GO:0005515//protein binding;GO:0005245//voltage-gated calcium channel activity;GO:0005515//protein binding;GO:0005245//voltage-gated calcium channel activity;GO:0005515//protein binding	GO:0009314//response to radiation;GO:0046903//secretion;GO:0019932//second-messenger-mediated signaling;GO:0070838//divalent metal ion transport;GO:0009314//response to radiation;GO:0046903//secretion;GO:0019932//second-messenger-mediated signaling;GO:0070838//divalent metal ion transport;GO:0009314//response to radiation;GO:0046903//secretion;GO:0019932//second-messenger-mediated signaling;GO:0070838//divalent metal ion transport
19834883	299.00	0.175	1.31	2.90413998459248	Up	0.534173744399117
40408	463.00	0.195	0.125	-0.641546029087524	Down	0.136427472747944	Cpr78E	cuticular protein 78E	-	-	GO:0005198//structural molecule activity	-
31806	1307.00	5.985	6.76	0.175671999338683	Up	0.298970106333177	Ogg1	Ogg1	K03660|1|0.0|686|dme:Dmel_CG1795|N-glycosylase/DNA	lyase	[EC:3.2.2.-	4.2.99.18]	GO:0043231//intracellular membrane-bounded organelle	GO:0003677//DNA binding;GO:0000702//oxidized base lesion DNA N-glycosylase activity;GO:0016835//carbon-oxygen lyase activity	GO:0006281//DNA repair
41885	1595.00	20.88	27.555	0.400192415262621	Up	0.638032501839096	Act88F	actin 88F	K05692|1|0.0|762|dya:Dyak_GE24312|actin	beta/gamma	1	-	-	-
36269	1295.00	0.035	0.07	1	Up	0.120644686684946	cuff	cutoff	-	GO:0044444//cytoplasmic part	-	GO:0003002//regionalization;GO:0051276//chromosome organization;GO:0007293//germarium-derived egg chamber formation
318991	1068.00	0.01	2.485	7.95710204156229	Up	0.78094696716378	Ada1-1	transcriptional adaptor 1-1, isoform B	K11317|1|2e-149|528|dme:Dmel_CG31866|transcriptional	adapter	1-like	protein	-	GO:0003676//nucleic acid binding	-
33937	1587.00	0.13	0.425	1.70895121799661	Up	0.279442252390825	cort	cortex, isoform B	K03364|1|8e-13|75.5|api:100168994|cell	division	cycle	20-like	protein	1,	cofactor	of	APC	complex;K03363|2|4e-12|73.2|cin:100179065|cell	division	cycle	20,	cofactor	of	APC	complex;K12602|5|5e-10|66.2|cin:100182087|WD	repeat-containing	protein	61	GO:0044424//intracellular part	GO:0032403//protein complex binding	GO:0043161//proteasomal ubiquitin-dependent protein catabolic process;GO:0001775//cell activation;GO:0007143//female meiosis;GO:0051441;GO:0007275//multicellular organismal development
39549	1352.00	3.075	2.755	-0.158534091655445	Down	0.196448873135826	CG17359	CG17359	K09228|1|5e-33|142|bfo:BRAFLDRAFT_71028|KRAB	domain-containing	zinc	finger	protein	GO:0043231//intracellular membrane-bounded organelle	GO:0046914//transition metal ion binding	-
36024	906.00	0.965	0.925	-0.0610755767517685	Down	0.0930248110747007	CG12744	CG12744, isoform B	K09299|1|2e-07|56.6|dgr:Dgri_GH14214|zinc	finger	homeobox	protein	1;K09228|2|6e-07|54.7|cfa:484968|KRAB	domain-containing	zinc	finger	protein;K10498|3|8e-07|54.3|oaa:100089499|zinc	finger	and	BTB	domain-containing	protein	11	GO:0044464//cell part;GO:0044464//cell part	GO:0046914//transition metal ion binding;GO:0046914//transition metal ion binding	-
37855	500.00	1.855	1.27	-0.546590689848637	Down	0.324416505049154	CG13564	CG13564	-	-	-	-
34545	1623.00	1.02	1.545	0.599037685932879	Up	0.3105396910319	Gr32a	gustatory receptor 32a	K08471|1|0.0|861|dme:Dmel_CG14916|gustatory	receptor	GO:0031224//intrinsic to membrane	GO:0004888//transmembrane signaling receptor activity	GO:0007166//cell surface receptor signaling pathway;GO:0007606//sensory perception of chemical stimulus;GO:0023060
36184	953.00	0.225	0.14	-0.684498174272071	Down	0.148966762522571	CG13226	CG13226	-	-	-	-
31002	5950.56	125.14	161.73	0.370044306252916	Up	0.685046478967431	Appl	beta amyloid protein precursor-like, isoform F	K04520|1|7e-89|330|ame:551733|amyloid	beta	(A4)	protein	-	-	-
35026	16318.88	14.025	15.785	0.17055348981683	Up	0.38911924028623	tweek	tweek, isoform K	-	-	-	-
12798364	1078.00	0.075	0.925	3.62449086490779	Up	0.497692770681469	CG43168	CG43168	-	-	-	-
37886	3426.00	12.25	13.465	0.136432480611739	Up	0.325386210125059	nvy	nervy, isoform D	K10053|1|3e-54|214|bfo:BRAFLDRAFT_201173|runt-related	transcription	factor	1;	translocated	to,	1	GO:0043231//intracellular membrane-bounded organelle	GO:0046914//transition metal ion binding;GO:0001071//nucleic acid binding transcription factor activity	GO:0006935//chemotaxis;GO:0009887//organ morphogenesis;GO:0048812//neuron projection morphogenesis;GO:0006351//transcription, DNA-dependent
42951	1837.00	0.825	0.31	-1.41212590385894	Down	0.350966361265298	CG13634	CG13634	-	-	-	-
45268	1396.00	296.67	177.875	-0.737995288571694	Down	0.774727479435565	cathD	cathD	K01379|1|0.0|744|dme:Dmel_CG1548|cathepsin	D	[EC:3.4.23.5]	GO:0000323//lytic vacuole;GO:0015630//microtubule cytoskeleton	GO:0004175//endopeptidase activity	GO:0019538//protein metabolic process;GO:0048102//autophagic cell death
3885642	1163.00	0.04	0.115	1.52356195605701	Up	0.14696047615863	CG33966	CG33966	K10693|1|2e-18|93.2|dpe:Dper_GL26848|E3	ubiquitin-protein	ligase	MYCBP2	[EC:6.3.2.19];K01104|2|8e-06|51.6|xla:379146|protein-tyrosine	phosphatase	[EC:3.1.3.48]	GO:0044464//cell part	-	GO:0051234//establishment of localization
36731	659.00	234.445	234.57	0.000769002630538175	Up	0.0854677991038588	Vha14-1	vacuolar H[+] ATPase 14kD subunit 1	K02151|1|9e-67|252|dya:Dyak_GE14140|V-type	H+-transporting	ATPase	subunit	F	[EC:3.6.3.14]	GO:0033176	GO:0015078//hydrogen ion transmembrane transporter activity;GO:0019829//cation-transporting ATPase activity	GO:0006818//hydrogen transport;GO:0006754//ATP biosynthetic process
14462633	1952.00	6.17	2.9	-1.08921758913448	Down	0.65963351835752
14462761	836.00	1.495	2.08	0.476438043942987	Up	0.319066408078646	CG43779	CG43779	-	-	-	-
39790	639.00	0.35	0.01	-5.12928301694497	Down	0.374339597405203	CG13047	CG13047	-	-	-	-
19835790	2592.00	0.01	0.035	1.8073549220576	Up	0.103825319333913
318599	1450.00	3.505	3.855	0.137316415904411	Up	0.198722664348291	CG31125	CG31125	-	-	-	-
43551	2879.49	5.025	7.02	0.48234743423827	Up	0.522002273791212	Takr99D	Tachykinin-like receptor at 99D, isoform C	K04225|1|0.0|997|dsi:Dsim_GD17519|tachykinin	receptor,	invertebrate	GO:0016021//integral to membrane;GO:0016021//integral to membrane	GO:0008188//neuropeptide receptor activity;GO:0008188//neuropeptide receptor activity	GO:0007186//G-protein coupled receptor signaling pathway;GO:0023060;GO:0007186//G-protein coupled receptor signaling pathway;GO:0023060
43582	1140.56	447.64	492.9	0.138956023284547	Up	0.464722798100716	Tpi	triose phosphate isomerase, isoform C	K01803|1|3e-149|528|dme:Dmel_CG2171|triosephosphate	isomerase	(TIM)	[EC:5.3.1.1]	-	GO:0016861//intramolecular oxidoreductase activity, interconverting aldoses and ketoses;GO:0016861//intramolecular oxidoreductase activity, interconverting aldoses and ketoses;GO:0016861//intramolecular oxidoreductase activity, interconverting aldoses and ketoses	GO:0006007//glucose catabolic process;GO:0006631//fatty acid metabolic process;GO:0003008;GO:0010259//multicellular organismal aging;GO:0009605//response to external stimulus;GO:0006007//glucose catabolic process;GO:0006631//fatty acid metabolic process;GO:0003008;GO:0010259//multicellular organismal aging;GO:0009605//response to external stimulus;GO:0006007//glucose catabolic process;GO:0006631//fatty acid metabolic process;GO:0003008;GO:0010259//multicellular organismal aging;GO:0009605//response to external stimulus
32256	5270.12	13.81	16.675	0.271973441813896	Up	0.508158897880024	hep	hemipterous, isoform F	K04431|1|0.0|771|dme:Dmel_CG4353|mitogen-activated	protein	kinase	kinase	7	[EC:2.7.12.2]	GO:0043005//neuron projection;GO:0043005//neuron projection	GO:0004708//MAP kinase kinase activity;GO:0004674//protein serine/threonine kinase activity;GO:0032559;GO:0004708//MAP kinase kinase activity;GO:0004674//protein serine/threonine kinase activity;GO:0032559	GO:0009611//response to wounding;GO:0022617//extracellular matrix disassembly;GO:0006582//melanin metabolic process;GO:0055088//lipid homeostasis;GO:0006355//regulation of transcription, DNA-dependent;GO:0030035//microspike assembly;GO:0010259//multicellular organismal aging;GO:0007297//ovarian follicle cell migration;GO:0003002//regionalization;GO:0007015//actin filament organization;GO:0001700//embryonic development via the syncytial blastoderm;GO:0043406//positive regulation of MAP kinase activity;GO:0006464//cellular protein modification process;GO:0048588//developmental cell growth;GO:0007560//imaginal disc morphogenesis;GO:0001738//morphogenesis of a polarized epithelium;GO:0002682//regulation of immune system process;GO:0000165//MAPK cascade;GO:0009611//response to wounding;GO:0022617//extracellular matrix disassembly;GO:0006582//melanin metabolic process;GO:0055088//lipid homeostasis;GO:0006355//regulation of transcription, DNA-dependent;GO:0030035//microspike assembly;GO:0010259//multicellular organismal aging;GO:0007297//ovarian follicle cell migration;GO:0003002//regionalization;GO:0007015//actin filament organization;GO:0001700//embryonic development via the syncytial blastoderm;GO:0043406//positive regulation of MAP kinase activity;GO:0006464//cellular protein modification process;GO:0048588//developmental cell growth;GO:0007560//imaginal disc morphogenesis;GO:0001738//morphogenesis of a polarized epithelium;GO:0002682//regulation of immune system process;GO:0000165//MAPK cascade
40724	2397.11	15.285	17.905	0.228245966433555	Up	0.474954858556811	CG2023	CG2023, isoform B	K08497|1|1e-106|385|dpo:Dpse_GA15191|protein	transport	protein	SEC20	-	-	-
34853	406.52	38.955	19.53	-0.996116565512772	Down	0.777870661405738	CG15282	CG15282, isoform C	-	-	-	-
33105	1404.00	154.315	82.595	-0.901751950218103	Down	0.788804922089213	Pros45	regulatory particle triple-A ATPase 6	K03066|1|0.0|729|dme:Dmel_CG1489|26S	proteasome	regulatory	subunit	T6	GO:0043231//intracellular membrane-bounded organelle;GO:0015630//microtubule cytoskeleton;GO:0005838//proteasome regulatory particle	GO:0017111//nucleoside-triphosphatase activity;GO:0070011//peptidase activity, acting on L-amino acid peptides;GO:0032559	GO:0033554//cellular response to stress;GO:0019941//modification-dependent protein catabolic process
35369	2158.20	14.6	19.635	0.427459228899017	Up	0.625493212064469	CG9265	CG9265, isoform D	K11151|1|2e-48|194|cfa:486998|retinol	dehydrogenase	10	[EC:1.1.1.-]	-	GO:0003824//catalytic activity	GO:0008152//metabolic process
31244	1795.17	8.91	7.825	-0.187334679701941	Down	0.34461312111282	Tsp3A	tetraspanin 3A, isoform B	K10303|1|1e-45|184|dre:324950|F-box	protein	23	-	-	-
3772375	2037.00	0.025	0.035	0.485426827170242	Up	0.0879422189527185	CG32270	CG32270	K01312|1|3e-41|170|dme:Dmel_CG18211|trypsin	[EC:3.4.21.4]	-	GO:0004175//endopeptidase activity	GO:0019538//protein metabolic process
36235	767.00	0.96	1.01	0.0732489820306388	Up	0.09820771751488	CG7763	CG7763, isoform B	K10065|1|5e-10|64.7|gga:420281|collectin	sub-family	member	10;K06560|2|6e-10|64.3|cin:100186027|mannose	receptor,	C	type	-	-	-
14462445	1964.44	0.85	1.96	1.20531890797751	Up	0.481040593860764	CG43675	CG43675, isoform D	K12163|1|2e-11|71.6|tca:663257|AN1-type	zinc	finger	and	ubiquitin	domain-containing	protein	1	-	GO:0003676//nucleic acid binding;GO:0046914//transition metal ion binding;GO:0003676//nucleic acid binding;GO:0046914//transition metal ion binding	-
326229	2385.00	6.805	9.915	0.543017610724853	Up	0.59620143115094	CG32669	CG32669	K03307|1|7e-96|352|ptr:467108|solute:Na+	symporter,	SSS	family	GO:0043231//intracellular membrane-bounded organelle;GO:0031224//intrinsic to membrane	GO:0005488//binding;GO:0015370//solute:sodium symporter activity	GO:0050658//RNA transport;GO:0030001//metal ion transport
19835960	342.00	1.07	0.15	-2.83457639079263	Down	0.494382398180967
38415	1636.00	20.34	20.37	0.00212630110838785	Up	0.0810205309971243	CG14969	CG14969	-	-	-	-
19835443	796.00	0.01	0.06	2.58496250072116	Up	0.145522637597806
38058	2060.96	15.115	11.615	-0.3799918248189	Down	0.576840767738915	mth	methuselah, isoform E	K04599|1|0.0|978|dme:Dmel_CG6936|G	protein-coupled	receptor	Mth	(Methuselah	protein)	GO:0031224//intrinsic to membrane;GO:0031224//intrinsic to membrane	GO:0004888//transmembrane signaling receptor activity;GO:0004888//transmembrane signaling receptor activity	GO:0010259//multicellular organismal aging;GO:0007166//cell surface receptor signaling pathway;GO:0006950//response to stress;GO:0006887//exocytosis;GO:0023060;GO:0010259//multicellular organismal aging;GO:0007166//cell surface receptor signaling pathway;GO:0006950//response to stress;GO:0006887//exocytosis;GO:0023060
43275	5673.69	1.11	0.545	-1.02623154157318	Down	0.354410486190062	Ser	serrate, isoform B	K06052|1|0.0|2770|dme:Dmel_CG6127|jagged	GO:0031224//intrinsic to membrane	GO:0046872//metal ion binding	GO:0007166//cell surface receptor signaling pathway;GO:0032501//multicellular organismal process;GO:0009987//cellular process
42074	2170.00	0.025	1.365	5.77082904603249	Up	0.635859024944827	CG5265	CG5265	K00624|1|0.0|1290|dme:Dmel_CG5265|carnitine	O-acetyltransferase	[EC:2.3.1.7]	-	-	-
42476	3138.62	5.01	7.58	0.597387244975883	Up	0.57781047281482	CG5621	CG5621, isoform D	K05313|1|0.0|763|dme:Dmel_CG31201|glutamate	receptor,	ionotropic,	invertebrate	GO:0044459//plasma membrane part;GO:0030313;GO:0031224//intrinsic to membrane;GO:0044459//plasma membrane part;GO:0030313;GO:0031224//intrinsic to membrane	GO:0008066//glutamate receptor activity;GO:0005231//excitatory extracellular ligand-gated ion channel activity;GO:0008066//glutamate receptor activity;GO:0005231//excitatory extracellular ligand-gated ion channel activity	GO:0006810//transport;GO:0006810//transport
31218	1201.54	1.81	0.77	-1.2330593463883	Down	0.469504447268107	CG14050	CG14050, isoform B	-	-	-	-
32240	1303.12	17.16	20.595	0.263244573368711	Up	0.521567578412359	CG4407	CG4407, isoform B	K00953|1|6e-180|630|dme:Dmel_CG4407|FAD	synthetase	[EC:2.7.7.2]	-	GO:0003824//catalytic activity;GO:0003824//catalytic activity	-
43589	2063.75	0.66	1.68	1.34792330342031	Up	0.471911990904835	CG15530	CG15530, isoform C	-	-	-	-
39554	1205.85	106.99	101.545	-0.0753567548572391	Down	0.310071557546981	endos	endosulfine, isoform F	-	-	-	GO:0048878//chemical homeostasis;GO:0000278//mitotic cell cycle;GO:0007292//female gamete generation;GO:0031667//response to nutrient levels;GO:0051726//regulation of cell cycle;GO:0048878//chemical homeostasis;GO:0000278//mitotic cell cycle;GO:0007292//female gamete generation;GO:0031667//response to nutrient levels;GO:0051726//regulation of cell cycle
317846	587.00	0.01	0.16	4	Up	0.247475422992042	Vha16-3	vacuolar H[+] ATPase 16kD subunit 3, isoform B	K02155|1|5e-67|253|dsi:Dsim_GD14307|V-type	H+-transporting	ATPase	16kDa	proteolipid	subunit	[EC:3.6.3.14]	GO:0031224//intrinsic to membrane;GO:0033177//proton-transporting two-sector ATPase complex, proton-transporting domain;GO:0016471//vacuolar proton-transporting V-type ATPase complex;GO:0031224//intrinsic to membrane;GO:0033177//proton-transporting two-sector ATPase complex, proton-transporting domain;GO:0016471//vacuolar proton-transporting V-type ATPase complex	GO:0015078//hydrogen ion transmembrane transporter activity;GO:0015078//hydrogen ion transmembrane transporter activity	GO:0006818//hydrogen transport;GO:0006754//ATP biosynthetic process;GO:0006818//hydrogen transport;GO:0006754//ATP biosynthetic process
38463	1089.00	278.395	346.875	0.317282565867421	Up	0.669397445328697	CG10863	CG10863	K00011|1|0.0|655|dme:Dmel_CG10863|aldehyde	reductase	[EC:1.1.1.21]	-	GO:0003824//catalytic activity	GO:0008152//metabolic process
38542	701.80	33.15	31.21	-0.0870005130807397	Down	0.300876078378921	CG15019	CG15019, isoform B	-	-	-	-
19836133	1602.00	29.59	37.66	0.347923303420307	Up	0.633351166989902
34319	2717.00	0.25	0.225	-0.15200309344505	Down	0.0968033170601217	CG42366	CG42366, isoform B	K08829|1|2e-131|470|ame:409409|male	germ	cell-associated	kinase	[EC:2.7.11.22];K08828|4|3e-122|439|ecb:100056645|intestinal	cell	(MAK-like)	kinase	[EC:2.7.11.22]	-	GO:0004672//protein kinase activity;GO:0032559;GO:0005198//structural molecule activity	GO:0006464//cellular protein modification process
36546	1433.16	671.155	357.74	-0.907734548861527	Down	0.794990971711362	Cp1	cysteine proteinase-1, isoform E	K01365|1|0.0|644|dme:Dmel_CG6692|cathepsin	L	[EC:3.4.22.15]	GO:0000323//lytic vacuole;GO:0000323//lytic vacuole;GO:0000323//lytic vacuole;GO:0000323//lytic vacuole	GO:0004175//endopeptidase activity;GO:0004175//endopeptidase activity;GO:0004175//endopeptidase activity;GO:0004175//endopeptidase activity	GO:0009057//macromolecule catabolic process;GO:0019538//protein metabolic process;GO:0048102//autophagic cell death;GO:0032501//multicellular organismal process;GO:0048869//cellular developmental process;GO:0009057//macromolecule catabolic process;GO:0019538//protein metabolic process;GO:0048102//autophagic cell death;GO:0032501//multicellular organismal process;GO:0048869//cellular developmental process;GO:0009057//macromolecule catabolic process;GO:0019538//protein metabolic process;GO:0048102//autophagic cell death;GO:0032501//multicellular organismal process;GO:0048869//cellular developmental process;GO:0009057//macromolecule catabolic process;GO:0019538//protein metabolic process;GO:0048102//autophagic cell death;GO:0032501//multicellular organismal process;GO:0048869//cellular developmental process
14462344	738.00	4.465	4.805	0.105876255652527	Up	0.184243964421855	CG43676	CG43676	-	-	-	-
32633	1499.00	0.265	0.66	1.31647366479525	Up	0.307864642546646	CG9777	CG9777	K04514|1|5e-110|398|dse:Dsec_GM13385|Rho-associated,	coiled-coil	containing	protein	kinase	[EC:2.7.11.1]	-	GO:0005488//binding;GO:0016301//kinase activity	-
32471	1646.93	67.215	47.835	-0.490716628900244	Down	0.710426001471277	Ahcy13	adenosylhomocysteinase at 13, isoform C	K01251|1|0.0|863|dme:Dmel_CG11654|adenosylhomocysteinase	[EC:3.3.1.1]	-	GO:0016802	GO:0044237//cellular metabolic process
318170	1335.00	0.01	0.355	5.14974711950468	Up	0.374339597405203	CG32720	CG32720	-	-	-	-
40468	2316.00	37.535	35.52	-0.0796049013088707	Down	0.284391092088544	laza	lazaro	K01080|1|2e-148|526|dme:Dmel_CG11440|phosphatidate	phosphatase	[EC:3.1.3.4]	GO:0044464//cell part	GO:0016791//phosphatase activity	GO:0007165//signal transduction;GO:0006796//phosphate-containing compound metabolic process;GO:0009416//response to light stimulus;GO:0009266//response to temperature stimulus
5740196	844.00	0.01	1.345	7.07146236255662	Up	0.652945897144386	CG34292	CG34292	-	-	-	-
45816	6389.62	45.42	61.51	0.437493269896723	Up	0.691734100180566	onecut	onecut, isoform B	K08026|1|2e-65|252|xtr:100101763|one	cut	domain,	family	member	1,	hepatocyte	nuclear	factor	6	-	-	-
35383	993.58	12.9	18.09	0.487821342310625	Up	0.643315722597472	CG9249	CG9249, isoform B	K00591|1|6e-168|589|dme:Dmel_CG9249|hexaprenyldihydroxybenzoate	methyltransferase	[EC:2.1.1.114]	-	GO:0030580//quinone cofactor methyltransferase activity;GO:0030580//quinone cofactor methyltransferase activity	GO:0006743//ubiquinone metabolic process;GO:0006743//ubiquinone metabolic process
32514	1347.00	15.84	15.44	-0.0368995828115293	Down	0.157794422523908	Arp6	Actin-related protein 6	K11662|1|0.0|810|dme:Dmel_CG11678|actin-related	protein	6	GO:0015629//actin cytoskeleton	GO:0005488//binding	GO:0006996//organelle organization
37263	2011.00	0.01	2.385	7.89784545600551	Up	0.77322276466261	CG15128	CG15128	-	-	-	-
12798184	1119.00	0.045	1.075	4.57826784814715	Up	0.56189393432756	CG43050	CG43050	-	-	-	-
34352	901.72	810.74	853.12	0.0735093615416148	Up	0.300976392697118	RpL7	ribosomal protein L7, isoform B	K02937|1|3e-131|467|dme:Dmel_CG4897|large	subunit	ribosomal	protein	L7e	GO:0015934//large ribosomal subunit	GO:0003723//RNA binding;GO:0005198//structural molecule activity	GO:0007052//mitotic spindle organization;GO:0010467//gene expression
37581	774.05	46.415	38.955	-0.252782603728591	Down	0.5683809269043	Vps20	vacuolar protein sorting 20, isoform C	K12195|1|5e-76|283|dse:Dsec_GM15925|charged	multivesicular	body	protein	6	-	-	GO:0006810//transport
32838	3938.07	7.4	8.48	0.196538994046887	Up	0.348057246037584	Wnt5	Wnt oncogene analog 5, isoform B	K00444|1|2e-118|427|cqu:CpipJ_CPIJ015288|wingless-type	MMTV	integration	site	family,	member	5	GO:0031012//extracellular matrix	GO:0060089;GO:0005102//receptor binding	GO:0007411//axon guidance;GO:0003002//regionalization;GO:0035567//non-canonical Wnt receptor signaling pathway;GO:0048588//developmental cell growth;GO:0007431//salivary gland development
19836064	809.00	0.315	0.755	1.26112481582516	Up	0.323112418912593
38180	1697.00	41.345	60.33	0.545162712734803	Up	0.721025881094095	Cct2	CTP:phosphocholine cytidylyltransferase 2	K00968|1|0.0|730|dme:Dmel_CG18330|choline-phosphate	cytidylyltransferase	[EC:2.7.7.15]	GO:0043231//intracellular membrane-bounded organelle	GO:0070567	GO:0016192//vesicle-mediated transport;GO:0007472//wing disc morphogenesis;GO:0007423//sensory organ development;GO:0046470//phosphatidylcholine metabolic process;GO:0010259//multicellular organismal aging;GO:0007292//female gamete generation;GO:0001736//establishment of planar polarity
41176	1263.00	46.34	28.305	-0.71120112054322	Down	0.742091887915468	CG18542	CG18542	-	-	GO:0016407//acetyltransferase activity	-
35404	2760.94	0.35	0.485	0.470629825242161	Up	0.169129940480171	dimm	dimmed, isoform B	K08040|1|3e-112|405|dpo:Dpse_GA21247|class	B	basic	helix-loop-helix	protein	8;K08898|2|2e-22|107|tgu:100218381|lemur	tyrosine	kinase	2	[EC:2.7.10.1]	GO:0043231//intracellular membrane-bounded organelle	-	GO:0006355//regulation of transcription, DNA-dependent;GO:0046879//hormone secretion;GO:0002790//peptide secretion
35137	1680.00	8.2	5.125	-0.678071905112638	Down	0.611716712365412	CG17324	CG17324	K00699|1|1e-125|450|dme:Dmel_CG17323|glucuronosyltransferase	[EC:2.4.1.17]	-	GO:0016757//transferase activity, transferring glycosyl groups	GO:0002118//aggressive behavior
40345	3909.96	14.635	22.385	0.613109572494794	Up	0.691332842907778	Eip78C	Ecdysone-induced protein 78C, isoform E	K08701|1|0.0|1003|dme:Dmel_CG18023|nuclear	receptor	subfamily	1	group	D	member	3	GO:0043231//intracellular membrane-bounded organelle;GO:0043231//intracellular membrane-bounded organelle	GO:0046914//transition metal ion binding;GO:0001071//nucleic acid binding transcription factor activity;GO:0003677//DNA binding;GO:0004879//ligand-activated sequence-specific DNA binding RNA polymerase II transcription factor activity;GO:0003702//RNA polymerase II transcription factor activity;GO:0046914//transition metal ion binding;GO:0001071//nucleic acid binding transcription factor activity;GO:0003677//DNA binding;GO:0004879//ligand-activated sequence-specific DNA binding RNA polymerase II transcription factor activity;GO:0003702//RNA polymerase II transcription factor activity	GO:0010468//regulation of gene expression;GO:0009791//post-embryonic development;GO:0006351//transcription, DNA-dependent;GO:0010468//regulation of gene expression;GO:0009791//post-embryonic development;GO:0006351//transcription, DNA-dependent
3772154	340.00	0.15	31.23	7.70182625841205	Up	0.966194074767605	CG6555	accessory gland-specific peptide 33A	-	-	-	-
40741	1170.53	6.705	8.78	0.388983607630884	Up	0.510733632047081	CG11459	CG11459, isoform B	K01365|1|0.0|662|dme:Dmel_CG11459|cathepsin	L	[EC:3.4.22.15]	-	GO:0004175//endopeptidase activity	GO:0019538//protein metabolic process
41680	1737.00	10.235	10.16	-0.0106107002512447	Down	0.0932588778171604	Adgf-C	adenosine deaminase-related growth factor C	K01488|1|1e-119|430|dvi:Dvir_GJ14281|adenosine	deaminase	[EC:3.5.4.4]	-	-	-
37750	783.00	16.94	18.05	0.0915649624423349	Up	0.267939543904233	mRpL43	mitochondrial ribosomal protein L43	K03946|1|1e-26|120|cel:C25A1.13|NADH	dehydrogenase	(ubiquinone)	1	alpha	subcomplex	2	[EC:1.6.5.3	1.6.99.3]	GO:0000315//organellar large ribosomal subunit	-	GO:0010467//gene expression
41396	1200.94	4.97	5.62	0.177324278658639	Up	0.275964689359995	CG6813	CG6813, isoform D	K09228|1|1e-24|114|hsa:148198|KRAB	domain-containing	zinc	finger	protein	GO:0043231//intracellular membrane-bounded organelle;GO:0043231//intracellular membrane-bounded organelle	GO:0046914//transition metal ion binding;GO:0046914//transition metal ion binding	-
33552	5865.79	24.93	32.62	0.387873899220384	Up	0.644251989567311	CG34394	CG34394, isoform H	-	-	-	-
34378	8431.00	52.165	54.27	0.0570727505858468	Up	0.247609175416304	CG5604	CG5604	K12231|1|0.0|5135|dme:Dmel_CG5604|E3	ubiquitin-protein	ligase	HECTD1	[EC:6.3.2.19]	GO:0044464//cell part	GO:0019787//small conjugating protein ligase activity;GO:0043169//cation binding	GO:0032446//protein modification by small protein conjugation
34530	4315.76	4.655	3.145	-0.565721150679504	Down	0.485788804922089	Samuel	SAM-motif ubiquitously expressed punctatedly localized protein, isoform D	K11456|1|5e-11|71.2|dme:Dmel_CG18412|polyhomeotic-like	protein	1;K11457|5|3e-09|65.1|spu:585003|polyhomeotic-like	protein	2	-	-	-
12798004	586.00	0.075	0.01	-2.90689059560852	Down	0.16581956797967	CG43406	CG43406, isoform B	-	-	-	-
33404	1114.00	0.01	0.77	6.2667865406949	Up	0.53183307697452	Tengl3	testis EndoG-Like 3	K01173|1|1e-17|90.5|aga:AgaP_AGAP007845|endonuclease	[EC:3.1.30.-]	-	GO:0004519//endonuclease activity;GO:0043169//cation binding	-
8674008	538.00	0.505	3.97	2.97478371439116	Up	0.730221360262155	Sfp51E	seminal fluid protein 51E	-	-	-	-
3771916	1981.86	0.895	1	0.160040412510468	Up	0.129071089413496	Gr64e	gustatory receptor 64e, isoform B	K08471|1|0.0|862|dme:Dmel_CG32258|gustatory	receptor	GO:0031224//intrinsic to membrane;GO:0031224//intrinsic to membrane	GO:0004930//G-protein coupled receptor activity;GO:0004930//G-protein coupled receptor activity	-
19835691	1377.00	0.035	0.08	1.1926450779424	Up	0.120644686684946
19835371	1353.00	2.38	1.895	-0.328763725136852	Down	0.275195612920484
38511	961.00	0.295	0.14	-1.07528812730424	Down	0.192269109877617	Cpr64Ad	cuticular protein 64Ad	-	-	GO:0005198//structural molecule activity	-
41095	1736.39	41.875	49.12	0.23022137025032	Up	0.550825921219822	D1	D1 chromosomal protein, isoform D	-	GO:0043231//intracellular membrane-bounded organelle;GO:0043231//intracellular membrane-bounded organelle;GO:0043231//intracellular membrane-bounded organelle	GO:0043565//sequence-specific DNA binding;GO:0043566//structure-specific DNA binding;GO:0043565//sequence-specific DNA binding;GO:0043566//structure-specific DNA binding;GO:0043565//sequence-specific DNA binding;GO:0043566//structure-specific DNA binding	-
39393	1740.00	1.83	1.06	-0.787779383720843	Down	0.390088945362135	Est-P	esterase P	K01044|1|0.0|1091|dme:Dmel_CG17148|carboxylesterase	[EC:3.1.1.1];K03927|3|2e-55|217|api:100162163|carboxylesterase	type	B	[EC:3.1.1.1]	-	GO:0016788//hydrolase activity, acting on ester bonds	-
34358	4176.99	65.295	62.475	-0.0636935245349908	Down	0.25382866314452	Npc1a	Niemann-Pick type C-1a, isoform G	K12385|1|0.0|2422|dme:Dmel_CG5722|Niemann-Pick	C1	protein	GO:0031224//intrinsic to membrane;GO:0031224//intrinsic to membrane;GO:0031224//intrinsic to membrane;GO:0031224//intrinsic to membrane	GO:0004888//transmembrane signaling receptor activity;GO:0004888//transmembrane signaling receptor activity;GO:0004888//transmembrane signaling receptor activity;GO:0004888//transmembrane signaling receptor activity	GO:0015918//sterol transport;GO:0015918//sterol transport;GO:0015918//sterol transport;GO:0015918//sterol transport
246602	621.99	400.79	428.205	0.0954551289682985	Up	0.375877750284224	CG30415	CG30415, isoform B	-	-	-	-
35663	574.00	0.085	0.87	3.35548065459839	Up	0.474553601284023	CG11145	CG11145	-	-	-	-
37701	4537.00	1.6	1.8	0.169925001442312	Up	0.163813281615729	Ice1	interacts with the C terminus of ELL 1	-	-	-	-
19836024	768.00	0.28	0.41	0.55019708256048	Up	0.166087072828195
37470	2260.92	9.845	11.355	0.205864594805334	Up	0.395806861499365	CG9865	CG9865, isoform B	K05284|1|0.0|845|dme:Dmel_CG9865|phosphatidylinositol	glycan,	class	M	[EC:2.4.1.-]	GO:0031090//organelle membrane;GO:0031224//intrinsic to membrane;GO:0031090//organelle membrane;GO:0031224//intrinsic to membrane	GO:0016757//transferase activity, transferring glycosyl groups;GO:0016757//transferase activity, transferring glycosyl groups	GO:0006497//protein lipidation;GO:0006497//protein lipidation
32026	1305.00	28.955	31.725	0.131807667238714	Up	0.383902895739985	v	vermilion	K00453|1|0.0|717|dme:Dmel_CG2155|tryptophan	2,3-dioxygenase	[EC:1.13.11.11]	-	GO:0016702//oxidoreductase activity, acting on single donors with incorporation of molecular oxygen, incorporation of two atoms of oxygen;GO:0005506//iron ion binding	GO:0006569//tryptophan catabolic process;GO:0006726//eye pigment biosynthetic process
43062	1445.00	0.085	0.34	2	Up	0.264428542767338	CG31087	CG31087, isoform B	-	-	-	-
38529	858.00	161.335	97.755	-0.722817049788016	Down	0.766367952919147	CG15012	CG15012	-	-	-	-
14462595	9258.65	0.37	0.5	0.434402824145775	Up	0.162676386009496
42720	672.00	0.07	0.37	2.40209844357135	Up	0.292349361332174	CG13837	CG13837	-	-	GO:0030247//polysaccharide binding	GO:0006022
32094	1432.00	14.17	10.995	-0.36599215406305	Down	0.562362067812479	CG1749	CG1749	K12164|1|0.0|727|dme:Dmel_CG1749|ubiquitin-like	modifier-activating	enzyme	5	-	GO:0016614//oxidoreductase activity, acting on CH-OH group of donors;GO:0043169//cation binding;GO:0032559	-
7354471	2026.01	71.595	56.585	-0.3394391744016	Down	0.655420316993246	CG42240	CG42240, isoform C	-	-	-	-
5740440	1100.00	0.22	0.33	0.584962500721156	Up	0.157326289038989	CG34190	CG34190	K02155|1|2e-16|84.0|dan:Dana_GF13441|V-type	H+-transporting	ATPase	16kDa	proteolipid	subunit	[EC:3.6.3.14]	GO:0044425//membrane part	-	GO:0006810//transport
38657	5102.00	3.93	3.265	-0.267446320712176	Down	0.303082993379255	vn	vein, isoform C	K05456|1|2e-13|79.3|rno:432361|neuregulin	2;K05455|5|4e-08|61.6|dre:796461|neuregulin	1	-	-	-
40916	1361.00	45.065	37.625	-0.26031580882082	Down	0.576238881829733	pyd3	pyd3	K01431|1|0.0|796|dme:Dmel_CG3027|beta-ureidopropionase	[EC:3.5.1.6]	-	GO:0016811//hydrolase activity, acting on carbon-nitrogen (but not peptide) bonds, in linear amides	GO:0019856//pyrimidine nucleobase biosynthetic process
8673994	1818.00	0.475	2.05	2.1096244911745	Up	0.576941082057112	Ir75b	ionotropic receptor 75b	K05202|1|2e-09|64.3|bfo:BRAFLDRAFT_128813|glutamate	receptor,	ionotropic,	kainate	2;K05200|2|1e-07|58.5|gga:396137|glutamate	receptor,	ionotropic,	AMPA	4	GO:0016020//membrane	GO:0005216//ion channel activity;GO:0004872//receptor activity	GO:0006810//transport
36508	1065.00	32.375	28.13	-0.202770640146579	Down	0.493680197953588	Roe1	Roe1	K03687|1|2e-116|418|dme:Dmel_CG6155|molecular	chaperone	GrpE	GO:0031980	GO:0030554//adenyl nucleotide binding;GO:0042802//identical protein binding	GO:0044267//cellular protein metabolic process;GO:0006626//protein targeting to mitochondrion
41403	640.00	31.03	3.89	-2.99582163654253	Down	0.860596535812212	CG14715	CG14715	K09569|1|2e-64|244|dme:Dmel_CG14715|FK506-binding	protein	2	[EC:5.2.1.8]	-	GO:0016859//cis-trans isomerase activity	GO:0044267//cellular protein metabolic process
32225	14438.49	6.27	6.19	-0.0185260335877743	Down	0.0995452417575069	Smr	smrter, isoform G	K04650|1|8e-59|231|spu:588549|nuclear	receptor	co-repressor	1;K06065|5|1e-57|227|tgu:100219945|nuclear	receptor	co-repressor	2	-	GO:0003676//nucleic acid binding;GO:0005515//protein binding;GO:0003676//nucleic acid binding;GO:0005515//protein binding;GO:0003676//nucleic acid binding;GO:0005515//protein binding	GO:0000278//mitotic cell cycle;GO:0006909//phagocytosis;GO:0050794//regulation of cellular process;GO:0000278//mitotic cell cycle;GO:0006909//phagocytosis;GO:0050794//regulation of cellular process;GO:0000278//mitotic cell cycle;GO:0006909//phagocytosis;GO:0050794//regulation of cellular process
326208	2694.00	4.635	5.74	0.308481398050157	Up	0.39283087005952	CG32344	CG32344	K01529|1|0.0|1484|dme:Dmel_CG32344|	[EC:3.6.1.-]	GO:0043231//intracellular membrane-bounded organelle	GO:0003724//RNA helicase activity;GO:0003676//nucleic acid binding;GO:0042623//ATPase activity, coupled;GO:0032559	-
38298	3544.00	4.935	6.175	0.323389052015642	Up	0.412927171804989	DmsR-1	myosuppressin receptor 1, isoform B	K04233|1|3e-08|61.6|cel:ZK455.3|galanin	receptor,	invertebrate;K08428|2|8e-07|56.6|cfa:489988|G	protein-coupled	receptor	139;K04194|5|1e-06|55.8|gga:422801|cholecystokinin	A	receptor	GO:0031224//intrinsic to membrane	GO:0008528//G-protein coupled peptide receptor activity	GO:0006937//regulation of muscle contraction;GO:0007166//cell surface receptor signaling pathway
41837	1754.09	5.885	5.48	-0.102866522077917	Down	0.194308834347623	Art3	arginine methyltransferase 3, isoform B	K11436|1|0.0|947|dme:Dmel_CG6563|protein	arginine	N-methyltransferase	3	[EC:2.1.1.-]	-	-	-
38396	1684.00	14.64	14.405	-0.0233458931241722	Down	0.12061124857888	CG12034	CG12034	K12351|1|0.0|803|dme:Dmel_CG12034|sphingomyelin	phosphodiesterase	2	[EC:3.1.4.12]	GO:0043231//intracellular membrane-bounded organelle	GO:0004620//phospholipase activity	GO:0006644//phospholipid metabolic process;GO:0006672//ceramide metabolic process
41762	587.00	0.075	0.19	1.34103691783507	Up	0.179696381996924	CG14850	CG14850	-	-	-	-
36579	3183.67	29.765	35.97	0.273177265107267	Up	0.572694442586772	CG8485	CG8485, isoform C	K08802|1|0.0|1474|dme:Dmel_CG8485|SNF	related	kinase	[EC:2.7.11.1]	-	GO:0004672//protein kinase activity;GO:0032559;GO:0004672//protein kinase activity;GO:0032559;GO:0004672//protein kinase activity;GO:0032559	GO:0006464//cellular protein modification process;GO:0006464//cellular protein modification process;GO:0006464//cellular protein modification process
33686	2759.58	67.965	65.335	-0.0569359400902716	Down	0.252491138901893	CG2950	mextli, isoform G	-	-	GO:0003676//nucleic acid binding;GO:0003676//nucleic acid binding;GO:0003676//nucleic acid binding;GO:0003676//nucleic acid binding	GO:0044260;GO:0044260;GO:0044260;GO:0044260
37395	2319.00	22.165	22.825	0.0423314977063198	Up	0.176419447602488	CG4030	Rabaptin-5	K12480|1|8e-105|381|tca:660676|Rab	GTPase-binding	effector	protein	1	-	-	-
43471	3479.00	10.95	13.555	0.307894243349176	Up	0.519059720457433	CG2321	CG2321, isoform B	-	-	-	-
3772044	135.00	0.01	0.015	0.584962500721156	Up	0.0751688624356316
30980	2038.00	0.28	0.045	-2.63742992061529	Down	0.264963552464388	y	yellow	-	-	-	-
5740828	1994.00	92.655	105.63	0.189078896509721	Up	0.53006085735304
33395	1963.00	0.01	0.07	2.8073549220576	Up	0.157961613054237	CG31668	CG31668	K03307|1|6e-96|351|dme:Dmel_CG6723|solute:Na+	symporter,	SSS	family	GO:0016020//membrane	-	GO:0006811//ion transport
33898	2327.54	27.74	29.865	0.106487934118056	Up	0.337223299672307	CG9527	CG9527, isoform D	K00232|1|0.0|1409|dme:Dmel_CG9527|acyl-CoA	oxidase	[EC:1.3.3.6]	GO:0042579//microbody;GO:0042579//microbody	GO:0030554//adenyl nucleotide binding;GO:0016634;GO:0030554//adenyl nucleotide binding;GO:0016634	GO:0009062//fatty acid catabolic process;GO:0006909//phagocytosis;GO:0009062//fatty acid catabolic process;GO:0006909//phagocytosis
33459	1438.02	0.225	1.53	2.76553474636298	Up	0.555440379856885	CG9961	CG9961, isoform B	K00927|1|0.0|848|dme:Dmel_CG9961|phosphoglycerate	kinase	[EC:2.7.2.3]	GO:0044424//intracellular part	GO:0016301//kinase activity	GO:0006007//glucose catabolic process
41689	1117.00	17.165	17.305	0.0117190842081911	Up	0.102019661606367	CG9288	CG9288	-	-	-	-
13084069	637.90	42.365	47.17	0.154996731803704	Up	0.441148933324417	CG43346	CG43346, isoform C	-	-	-	-
39255	3483.20	123.195	153.28	0.315225762277177	Up	0.660335718584899	CG42575	CG42575, isoform B	K03306|1|0.0|1132|dme:Dmel_CG42575|inorganic	phosphate	transporter,	PiT	family	GO:0044464//cell part	GO:0015291//secondary active transmembrane transporter activity	GO:0015698//inorganic anion transport
19834763	501.00	0.01	0.115	3.52356195605701	Up	0.201464589045676
2768732	751.00	13.585	10.27	-0.40357838390378	Down	0.57533605296596	CG33228	CG33228, isoform C	-	-	-	-
31292	5116.04	6.715	8.58	0.353590248072103	Up	0.485588176285695	kirre	kin of irre, isoform G	K12567|1|6e-16|87.0|rno:84015|titin	[EC:2.7.11.1]	-	-	-
36095	2982.00	0.01	0.045	2.16992500144231	Up	0.116999933123788	Ir47a	ionotropic receptor 47a	-	-	-	-
34227	644.00	0.01	1.275	6.99435343685886	Up	0.639269711763526	CG9568	CG9568	-	-	-	-
12798022	1286.00	0.04	0.01	-2	Down	0.116999933123788
42625	1471.00	1.355	1.055	-0.361049852646686	Down	0.223433424730823	CG5379	CG5379, isoform B	K01672|1|2e-180|631|dme:Dmel_CG5379|carbonic	anhydrase	[EC:4.2.1.1]	-	GO:0046914//transition metal ion binding;GO:0016836//hydro-lyase activity	GO:0044237//cellular metabolic process
12798281	777.00	0.01	0.06	2.58496250072116	Up	0.145522637597806	CG43125	CG43125	-	-	-	-
38746	3161.75	192.105	131.155	-0.550622260868877	Down	0.740152477763659	ple	pale, isoform C	K00501|1|0.0|1039|dsi:Dsim_GD13115|tyrosine	3-monooxygenase	[EC:1.14.16.2]	-	GO:0016714//oxidoreductase activity, acting on paired donors, with incorporation or reduction of molecular oxygen, reduced pteridine as one donor, and incorporation of one atom of oxygen;GO:0046914//transition metal ion binding;GO:0016714//oxidoreductase activity, acting on paired donors, with incorporation or reduction of molecular oxygen, reduced pteridine as one donor, and incorporation of one atom of oxygen;GO:0046914//transition metal ion binding	GO:0007626//locomotory behavior;GO:0006520//cellular amino acid metabolic process;GO:0042069//regulation of catecholamine metabolic process;GO:0042417//dopamine metabolic process;GO:0007619//courtship behavior;GO:0032502//developmental process;GO:0007626//locomotory behavior;GO:0006520//cellular amino acid metabolic process;GO:0042069//regulation of catecholamine metabolic process;GO:0042417//dopamine metabolic process;GO:0007619//courtship behavior;GO:0032502//developmental process
39744	5340.11	16.585	16.7	0.00996909057339233	Up	0.0990436701665218	brm	brahma, isoform F	K11647|1|0.0|2404|dse:Dsec_GM24456|SWI/SNF-related	matrix-associated	actin-dependent	regulator	of	chromatin	subfamily	A	member	2/4	[EC:3.6.1.-]	GO:0070603//SWI/SNF superfamily-type complex;GO:0070603//SWI/SNF superfamily-type complex;GO:0070603//SWI/SNF superfamily-type complex;GO:0070603//SWI/SNF superfamily-type complex	GO:0003712//transcription cofactor activity;GO:0003676//nucleic acid binding;GO:0032559;GO:0042623//ATPase activity, coupled;GO:0003712//transcription cofactor activity;GO:0003676//nucleic acid binding;GO:0032559;GO:0042623//ATPase activity, coupled;GO:0003712//transcription cofactor activity;GO:0003676//nucleic acid binding;GO:0032559;GO:0042623//ATPase activity, coupled;GO:0003712//transcription cofactor activity;GO:0003676//nucleic acid binding;GO:0032559;GO:0042623//ATPase activity, coupled	GO:0006909//phagocytosis;GO:0048812//neuron projection morphogenesis;GO:0010468//regulation of gene expression;GO:0035468;GO:0003002//regionalization;GO:0048667//cell morphogenesis involved in neuron differentiation;GO:0006338//chromatin remodeling;GO:0007292//female gamete generation;GO:0002376//immune system process;GO:0007476//imaginal disc-derived wing morphogenesis;GO:0006909//phagocytosis;GO:0048812//neuron projection morphogenesis;GO:0010468//regulation of gene expression;GO:0035468;GO:0003002//regionalization;GO:0048667//cell morphogenesis involved in neuron differentiation;GO:0006338//chromatin remodeling;GO:0007292//female gamete generation;GO:0002376//immune system process;GO:0007476//imaginal disc-derived wing morphogenesis;GO:0006909//phagocytosis;GO:0048812//neuron projection morphogenesis;GO:0010468//regulation of gene expression;GO:0035468;GO:0003002//regionalization;GO:0048667//cell morphogenesis involved in neuron differentiation;GO:0006338//chromatin remodeling;GO:0007292//female gamete generation;GO:0002376//immune system process;GO:0007476//imaginal disc-derived wing morphogenesis;GO:0006909//phagocytosis;GO:0048812//neuron projection morphogenesis;GO:0010468//regulation of gene expression;GO:0035468;GO:0003002//regionalization;GO:0048667//cell morphogenesis involved in neuron differentiation;GO:0006338//chromatin remodeling;GO:0007292//female gamete generation;GO:0002376//immune system process;GO:0007476//imaginal disc-derived wing morphogenesis
43715	3229.00	0.09	0.055	-0.710493382805015	Down	0.107302882364743	mey	morpheyus, isoform B	-	-	-	-
40336	1609.00	6.48	11.18	0.786854469958565	Up	0.675483180632649	park	parkin, isoform C	K04556|1|0.0|1031|dme:Dmel_CG10523|parkin	[EC:6.3.2.19]	-	GO:0046914//transition metal ion binding;GO:0019899//enzyme binding;GO:0019787//small conjugating protein ligase activity;GO:0046914//transition metal ion binding;GO:0019899//enzyme binding;GO:0019787//small conjugating protein ligase activity	GO:0043409//negative regulation of MAPK cascade;GO:0016567//protein ubiquitination;GO:0048232//male gamete generation;GO:0007005//mitochondrion organization;GO:0006950//response to stress;GO:0043409//negative regulation of MAPK cascade;GO:0016567//protein ubiquitination;GO:0048232//male gamete generation;GO:0007005//mitochondrion organization;GO:0006950//response to stress
33865	1602.00	4.155	4.83	0.217174712065428	Up	0.292349361332174	WDR79	WD repeat domain 79 homolog, isoform C	-	-	-	-
37412	1081.00	7.835	8.685	0.148592574237812	Up	0.295525981408413	CG9437	hinge1	-	-	-	-
5740370	718.00	0.01	0.495	5.62935662007961	Up	0.438005751354243	CG34307	CG34307	-	-	-	-
41319	3109.86	8.38	10.485	0.323304712397241	Up	0.495184912726543	CG6621	CG6621, isoform B	-	-	-	-
34681	1461.00	29.965	25.42	-0.237314343565471	Down	0.531498695913863	spict	spichthyin, isoform B	-	-	-	GO:0008582//regulation of synaptic growth at neuromuscular junction
3771872	639.53	0.225	2.575	3.51657552574091	Up	0.69022938540761	Hsp67Bb	heat shock gene 67Bb, isoform D	K01010|1|1e-29|130|dme:Dmel_CG12279|thiosulfate	sulfurtransferase	[EC:2.8.1.1]	-	GO:0016740//transferase activity;GO:0016740//transferase activity;GO:0016740//transferase activity	GO:0006457//protein folding;GO:0006950//response to stress;GO:0010259//multicellular organismal aging
39863	2187.00	0.04	1.125	4.81378119121704	Up	0.576071691299405	CG13032	CG13032	K10352|1|4e-16|87.0|oaa:100086990|myosin	heavy	chain	-	-	-
39899	4099.84	205.54	243.59	0.245035724960862	Up	0.609810740319668	Nc73EF	neural conserved at 73EF, isoform J	K00164|1|0.0|1981|dsi:Dsim_GD14681|2-oxoglutarate	dehydrogenase	E1	component	[EC:1.2.4.2]	GO:0015630//microtubule cytoskeleton;GO:0005759//mitochondrial matrix;GO:0015630//microtubule cytoskeleton;GO:0005759//mitochondrial matrix;GO:0015630//microtubule cytoskeleton;GO:0005759//mitochondrial matrix;GO:0015630//microtubule cytoskeleton;GO:0005759//mitochondrial matrix;GO:0015630//microtubule cytoskeleton;GO:0005759//mitochondrial matrix;GO:0015630//microtubule cytoskeleton;GO:0005759//mitochondrial matrix;GO:0015630//microtubule cytoskeleton;GO:0005759//mitochondrial matrix	GO:0019842//vitamin binding;GO:0016624//oxidoreductase activity, acting on the aldehyde or oxo group of donors, disulfide as acceptor;GO:0019842//vitamin binding;GO:0016624//oxidoreductase activity, acting on the aldehyde or oxo group of donors, disulfide as acceptor;GO:0019842//vitamin binding;GO:0016624//oxidoreductase activity, acting on the aldehyde or oxo group of donors, disulfide as acceptor;GO:0019842//vitamin binding;GO:0016624//oxidoreductase activity, acting on the aldehyde or oxo group of donors, disulfide as acceptor;GO:0019842//vitamin binding;GO:0016624//oxidoreductase activity, acting on the aldehyde or oxo group of donors, disulfide as acceptor;GO:0019842//vitamin binding;GO:0016624//oxidoreductase activity, acting on the aldehyde or oxo group of donors, disulfide as acceptor;GO:0019842//vitamin binding;GO:0016624//oxidoreductase activity, acting on the aldehyde or oxo group of donors, disulfide as acceptor	GO:0006007//glucose catabolic process;GO:0009060//aerobic respiration;GO:0006007//glucose catabolic process;GO:0009060//aerobic respiration;GO:0006007//glucose catabolic process;GO:0009060//aerobic respiration;GO:0006007//glucose catabolic process;GO:0009060//aerobic respiration;GO:0006007//glucose catabolic process;GO:0009060//aerobic respiration;GO:0006007//glucose catabolic process;GO:0009060//aerobic respiration;GO:0006007//glucose catabolic process;GO:0009060//aerobic respiration
35917	1670.00	9.47	9.51	0.00608091539217854	Up	0.0873737711496021	Dbp45A	DEAD box protein 45A	K01529|1|2e-74|280|nve:NEMVE_v1g192845|	[EC:3.6.1.-]	GO:0043231//intracellular membrane-bounded organelle	GO:0042623//ATPase activity, coupled;GO:0003724//RNA helicase activity;GO:0032559	GO:0000380//alternative mRNA splicing, via spliceosome
39894	1792.00	0.61	0.565	-0.110558375147699	Down	0.102119975924564	CG13023	CG13023, isoform B	-	-	-	-
37156	2418.00	9.73	11.85	0.28437534900451	Up	0.47813147863305	CG15087	CG15087	-	-	-	-
3771959	529.00	0.035	0.03	-0.222392421336448	Down	0.0856684277402528	His3:CG33806	histone H3	K11253|1|2e-71|266|dre:560616|histone	H3	GO:0000785//chromatin;GO:0043231//intracellular membrane-bounded organelle	GO:0003676//nucleic acid binding	GO:0034728//nucleosome organization
36825	2393.00	5.155	4.705	-0.131777704639572	Down	0.217682070487528	CG4282	CG4282	K09228|1|7e-34|145|mmu:69930|KRAB	domain-containing	zinc	finger	protein	GO:0043231//intracellular membrane-bounded organelle	GO:0046914//transition metal ion binding;GO:0003676//nucleic acid binding	-
38998	649.00	0.98	1.215	0.310102659490573	Up	0.196047615863038	Cp18	chorion protein 18	-	-	-	-
19835475	624.00	0.075	0.01	-2.90689059560852	Down	0.16581956797967
41398	4560.50	27.885	30.035	0.107155392885832	Up	0.337925499899686	Csk	C-terminal Src kinase, isoform L	K05728|1|0.0|925|dme:Dmel_CG42317|c-src	tyrosine	kinase	[EC:2.7.10.2]	GO:0044424//intracellular part;GO:0044424//intracellular part;GO:0044424//intracellular part;GO:0044424//intracellular part;GO:0044424//intracellular part;GO:0044424//intracellular part	GO:0004713//protein tyrosine kinase activity;GO:0032559;GO:0004713//protein tyrosine kinase activity;GO:0032559;GO:0004713//protein tyrosine kinase activity;GO:0032559;GO:0004713//protein tyrosine kinase activity;GO:0032559;GO:0004713//protein tyrosine kinase activity;GO:0032559;GO:0004713//protein tyrosine kinase activity;GO:0032559	GO:0040008//regulation of growth;GO:0012501//programmed cell death;GO:0023060;GO:0001894//tissue homeostasis;GO:0023033;GO:0035088//establishment or maintenance of apical/basal cell polarity;GO:0034331;GO:0003006//developmental process involved in reproduction;GO:0008283//cell proliferation;GO:0006464//cellular protein modification process;GO:0040008//regulation of growth;GO:0012501//programmed cell death;GO:0023060;GO:0001894//tissue homeostasis;GO:0023033;GO:0035088//establishment or maintenance of apical/basal cell polarity;GO:0034331;GO:0003006//developmental process involved in reproduction;GO:0008283//cell proliferation;GO:0006464//cellular protein modification process;GO:0040008//regulation of growth;GO:0012501//programmed cell death;GO:0023060;GO:0001894//tissue homeostasis;GO:0023033;GO:0035088//establishment or maintenance of apical/basal cell polarity;GO:0034331;GO:0003006//developmental process involved in reproduction;GO:0008283//cell proliferation;GO:0006464//cellular protein modification process;GO:0040008//regulation of growth;GO:0012501//programmed cell death;GO:0023060;GO:0001894//tissue homeostasis;GO:0023033;GO:0035088//establishment or maintenance of apical/basal cell polarity;GO:0034331;GO:0003006//developmental process involved in reproduction;GO:0008283//cell proliferation;GO:0006464//cellular protein modification process;GO:0040008//regulation of growth;GO:0012501//programmed cell death;GO:0023060;GO:0001894//tissue homeostasis;GO:0023033;GO:0035088//establishment or maintenance of apical/basal cell polarity;GO:0034331;GO:0003006//developmental process involved in reproduction;GO:0008283//cell proliferation;GO:0006464//cellular protein modification process;GO:0040008//regulation of growth;GO:0012501//programmed cell death;GO:0023060;GO:0001894//tissue homeostasis;GO:0023033;GO:0035088//establishment or maintenance of apical/basal cell polarity;GO:0034331;GO:0003006//developmental process involved in reproduction;GO:0008283//cell proliferation;GO:0006464//cellular protein modification process
32986	6761.09	21.46	32.485	0.598123629089893	Up	0.708352838895205	CG12531	CG12531, isoform B	K13871|1|0.0|1420|dme:Dmel_CG12531|solute	carrier	family	7	(cationic	amino	acid	transporter),	member	14	GO:0031224//intrinsic to membrane	GO:0005275//amine transmembrane transporter activity	GO:0015837//amine transport
33267	1073.00	0.585	1.155	0.981384321832653	Up	0.351033237477429	CG13950	CG13950	-	-	GO:0030246//carbohydrate binding	-
41830	2086.00	5.085	4.69	-0.116659851342124	Down	0.201999598742727	CG4203	CG4203	K11266|1|0.0|1185|dme:Dmel_CG4203|MAternally	affected	uncoordination	-	-	-
40479	1373.42	1.54	1.495	-0.0427848664967962	Down	0.0915535344078111	CG14457	CG14457, isoform C	-	-	-	-
40428	1800.00	0.96	0.39	-1.29956028185891	Down	0.366816023540427	eg	eagle, isoform C	K08706|1|0.0|677|dme:Dmel_CG7383|nuclear	receptor	subfamily	0	group	A	GO:0043231//intracellular membrane-bounded organelle;GO:0043231//intracellular membrane-bounded organelle	GO:0004879//ligand-activated sequence-specific DNA binding RNA polymerase II transcription factor activity;GO:0046914//transition metal ion binding;GO:0003677//DNA binding;GO:0001071//nucleic acid binding transcription factor activity;GO:0004879//ligand-activated sequence-specific DNA binding RNA polymerase II transcription factor activity;GO:0046914//transition metal ion binding;GO:0003677//DNA binding;GO:0001071//nucleic acid binding transcription factor activity	GO:0010468//regulation of gene expression;GO:0006351//transcription, DNA-dependent;GO:0010468//regulation of gene expression;GO:0006351//transcription, DNA-dependent
41592	3953.12	16.99	18.585	0.129452835677537	Up	0.341938072627566	CG31342	CG31342, isoform C	-	-	-	-
33056	2739.24	8.725	6.23	-0.485922968073013	Down	0.557881361599679	Cyp6v1	Cyp6v1, isoform C	K00517|1|0.0|1013|dme:Dmel_CG1829|	[EC:1.14.-.-]	GO:0044464//cell part	GO:0016491//oxidoreductase activity;GO:0005506//iron ion binding	GO:0008152//metabolic process
39421	3174.00	2.87	1.78	-0.68917349570929	Down	0.439477028021133	CG10663	CG10663, isoform D	K01324|1|1e-44|182|bta:533547|plasma	kallikrein	[EC:3.4.21.34];K01316|2|3e-44|180|oaa:100079480|protease,	serine,	7	(enterokinase)	[EC:3.4.21.9];K09633|3|2e-43|177|mcc:715138|transmembrane	protease,	serine	2	[EC:3.4.21.-];K01320|4|3e-43|177|dre:114423|coagulation	factor	VII	[EC:3.4.21.21];K09614|5|5e-43|176|bta:527107|corin	[EC:3.4.21.-]	-	GO:0004175//endopeptidase activity	GO:0019538//protein metabolic process
12798334	390.00	6.795	9.465	0.478128954936314	Up	0.566006821373637	CG43202	CG43202	-	-	-	-
318032	380.80	32.835	37.04	0.173849643358134	Up	0.461345549388083	CG32448	CG32448, isoform C	-	-	-	-
34799	906.40	0.195	1.97	3.33664960059413	Up	0.633484919414164	CG8997	CG8997, isoform B	-	-	-	-
19835190	367.00	0.01	0.165	4.04439411935845	Up	0.253728348826323
31594	2217.00	0.055	1.14	4.37345839552744	Up	0.564201163646091	Apc7	anaphase promoting complex subunit 7, isoform B	K03354|1|0.0|1093|dme:Dmel_CG14444|anaphase-promoting	complex	subunit	7	-	-	-
39172	1534.00	14.615	14.945	0.0322130678720417	Up	0.141108807597138	CG6685	CG6685, isoform B	-	-	-	-
34124	928.00	0.01	1.775	7.47167521439204	Up	0.712398849729151	CG8349	CG8349	K01489|1|4e-135|480|dme:Dmel_CG8349|cytidine	deaminase	[EC:3.5.4.5]	-	GO:0016814//hydrolase activity, acting on carbon-nitrogen (but not peptide) bonds, in cyclic amidines;GO:0046914//transition metal ion binding	GO:0046131
31800	6666.73	20.45	18.34	-0.157107204234057	Down	0.397846585969371	Crag	Calmodulin-binding protein related to a Rab3 GDP/GTP exchange protein, isoform D	-	GO:0005768//endosome;GO:0005768//endosome;GO:0005768//endosome	GO:0030695//GTPase regulator activity;GO:0030695//GTPase regulator activity;GO:0030695//GTPase regulator activity	GO:0008104//protein localization;GO:0071711//basement membrane organization;GO:0008104//protein localization;GO:0071711//basement membrane organization;GO:0008104//protein localization;GO:0071711//basement membrane organization
40832	2739.00	12.915	12.43	-0.0552213470655151	Down	0.184310840633986	Dfd	deformed	K09304|1|0.0|744|dme:Dmel_CG2189|homeobox	protein	HoxA/B/C/D4	-	GO:0030528//transcription regulator activity;GO:0001071//nucleic acid binding transcription factor activity;GO:0003677//DNA binding	GO:0012502//induction of programmed cell death;GO:0009653//anatomical structure morphogenesis;GO:0007275//multicellular organismal development
32009	10157.07	4.32	5.31	0.297680548640685	Up	0.373135825586839	Imp	IGF-II mRNA-binding protein, isoform M	K13197|1|7e-85|316|xla:379623|insulin-like	growth	factor	2	mRNA-binding	protein	3	GO:0005681//spliceosomal complex;GO:0005681//spliceosomal complex;GO:0005681//spliceosomal complex;GO:0005681//spliceosomal complex;GO:0005681//spliceosomal complex;GO:0005681//spliceosomal complex;GO:0005681//spliceosomal complex;GO:0005681//spliceosomal complex;GO:0005681//spliceosomal complex;GO:0005681//spliceosomal complex	GO:0003676//nucleic acid binding;GO:0003676//nucleic acid binding;GO:0003676//nucleic acid binding;GO:0003676//nucleic acid binding;GO:0003676//nucleic acid binding;GO:0003676//nucleic acid binding;GO:0003676//nucleic acid binding;GO:0003676//nucleic acid binding;GO:0003676//nucleic acid binding;GO:0003676//nucleic acid binding	GO:0007416//synapse assembly;GO:0000377;GO:0048232//male gamete generation;GO:0007416//synapse assembly;GO:0000377;GO:0048232//male gamete generation;GO:0007416//synapse assembly;GO:0000377;GO:0048232//male gamete generation;GO:0007416//synapse assembly;GO:0000377;GO:0048232//male gamete generation;GO:0007416//synapse assembly;GO:0000377;GO:0048232//male gamete generation;GO:0007416//synapse assembly;GO:0000377;GO:0048232//male gamete generation;GO:0007416//synapse assembly;GO:0000377;GO:0048232//male gamete generation;GO:0007416//synapse assembly;GO:0000377;GO:0048232//male gamete generation;GO:0007416//synapse assembly;GO:0000377;GO:0048232//male gamete generation;GO:0007416//synapse assembly;GO:0000377;GO:0048232//male gamete generation
43188	1452.00	0.285	0.275	-0.0515303006400821	Down	0.0799170734969571	CG14239	pickpocket 15	K04832|1|3e-16|86.7|dpo:Dpse_GA17142|amiloride-sensitive	cation	channel	5,	intestinal;K04829|2|5e-07|55.8|dre:407672|amiloride-sensitive	cation	channel	2,	neuronal	GO:0031224//intrinsic to membrane	GO:0005261//cation channel activity	GO:0030001//metal ion transport
10178954	527.00	0.1	0.18	0.84799690655495	Up	0.14719454290109	CG42798	CG42798, isoform B	-	-	-	-
318098	1402.98	140.97	11.905	-3.56574864785194	Down	0.89383401324149	CG32581	CG32581, isoform B	K10666|1|7e-124|444|dme:Dmel_CG8974|E3	ubiquitin-protein	ligase	RNF5	[EC:6.3.2.19]	-	GO:0046914//transition metal ion binding;GO:0046914//transition metal ion binding	-
37445	2327.09	20.69	18.065	-0.195736390427566	Down	0.454323547114291	Acox57D-p	acyl-Coenzyme A oxidase at 57D proximal, isoform B	K00232|1|0.0|1338|dme:Dmel_CG9707|acyl-CoA	oxidase	[EC:1.3.3.6]	-	-	-
39071	987.00	27.255	74.995	1.46027349243981	Up	0.81873202701799	Hsp67Bc	heat shock gene 67Bc	K09542|1|2e-20|99.4|dme:Dmel_CG4533|crystallin,	alpha	B;K09541|2|1e-16|87.4|dre:100000769|crystallin,	alpha	A	-	-	GO:0006950//response to stress
19836005	715.00	0.06	0.01	-2.58496250072116	Down	0.145522637597806
5740248	396.00	0.01	0.15	3.90689059560852	Up	0.23945027753628	robls54B	roadblock similar 54B, isoform B	K10419|1|3e-12|69.7|phu:Phum_PHUM551150|dynein	light	chain	roadblock-type	GO:0005875//microtubule associated complex	GO:0016887//ATPase activity	-
43744	1996.00	0.01	0.525	5.71424551766612	Up	0.452618203704942	Smvt	Sodium-dependent multivitamin transporter	K03307|1|7e-94|345|dme:Dmel_CG6723|solute:Na+	symporter,	SSS	family	GO:0031224//intrinsic to membrane	-	GO:0030001//metal ion transport
318243	1182.00	1.045	0.96	-0.122396631359727	Down	0.114960208653782	CG32845	CG32845	K09578|1|7e-28|124|api:100166101|peptidyl-prolyl	cis-trans	isomerase	NIMA-interacting	1	[EC:5.2.1.8]	-	GO:0045309//protein phosphorylated amino acid binding;GO:0016859//cis-trans isomerase activity;GO:0016597//amino acid binding	GO:0001932//regulation of protein phosphorylation;GO:0031398//positive regulation of protein ubiquitination;GO:0007179//transforming growth factor beta receptor signaling pathway
35258	2062.00	8.52	9.34	0.132569119483824	Up	0.278773490269511	CG10366	CG10366	K09228|1|9e-41|168|ptr:455885|KRAB	domain-containing	zinc	finger	protein	GO:0044421//extracellular region part;GO:0043231//intracellular membrane-bounded organelle	GO:0046914//transition metal ion binding	-
43722	1741.50	28.295	31.015	0.132418987488987	Up	0.382899752558015	CG1774	CG1774, isoform B	K12417|1|3e-10|67.4|tgu:100227949|acyl-CoA	thioesteraes	11	[EC:3.1.2.-]	-	-	GO:0008152//metabolic process
35822	1783.00	41.505	60.665	0.547579264897569	Up	0.721126195412292	Cyp4e2	cytochrome P450-4e2, isoform B	K00517|1|0.0|999|dme:Dmel_CG2060|	[EC:1.14.-.-]	GO:0044464//cell part	GO:0016491//oxidoreductase activity;GO:0005506//iron ion binding	GO:0008152//metabolic process
38708	505.00	56.25	13.015	-2.11167778458765	Down	0.839965224369692	Lcp65Ac	Lcp65Ac	-	-	GO:0042302//structural constituent of cuticle	GO:0051234//establishment of localization
64879	1814.00	0.335	3.165	3.23997249897057	Up	0.711429144653247	Msi	Male-specific insect derived growth factor, isoform C	K01488|1|2e-88|326|dpo:Dpse_GA19282|adenosine	deaminase	[EC:3.5.4.4]	GO:0005626//insoluble fraction;GO:0031224//intrinsic to membrane;GO:0044421//extracellular region part;GO:0005626//insoluble fraction;GO:0031224//intrinsic to membrane;GO:0044421//extracellular region part;GO:0005626//insoluble fraction;GO:0031224//intrinsic to membrane;GO:0044421//extracellular region part	GO:0030371//translation repressor activity;GO:0003723//RNA binding;GO:0005102//receptor binding;GO:0003824//catalytic activity;GO:0030371//translation repressor activity;GO:0003723//RNA binding;GO:0005102//receptor binding;GO:0003824//catalytic activity;GO:0030371//translation repressor activity;GO:0003723//RNA binding;GO:0005102//receptor binding;GO:0003824//catalytic activity	GO:0006412//translation;GO:0006396//RNA processing;GO:0009127//purine nucleoside monophosphate biosynthetic process;GO:0045165//cell fate commitment;GO:0007281//germ cell development;GO:0006412//translation;GO:0006396//RNA processing;GO:0009127//purine nucleoside monophosphate biosynthetic process;GO:0045165//cell fate commitment;GO:0007281//germ cell development;GO:0006412//translation;GO:0006396//RNA processing;GO:0009127//purine nucleoside monophosphate biosynthetic process;GO:0045165//cell fate commitment;GO:0007281//germ cell development
44207	819.00	214.88	252.62	0.233437652361493	Up	0.590918210392563	ND23	NADH:ubiquinone reductase 23kD subunit precursor	K03941|1|3e-125|447|dme:Dmel_CG3944|NADH	dehydrogenase	(ubiquinone)	Fe-S	protein	8	[EC:1.6.5.3	1.6.99.3]	GO:0044464//cell part	GO:0046914//transition metal ion binding;GO:0051536//iron-sulfur cluster binding;GO:0050136//NADH dehydrogenase (quinone) activity	GO:0022904//respiratory electron transport chain
19835110	640.00	0.07	0.01	-2.8073549220576	Down	0.157961613054237
37355	3887.00	2.27	1.575	-0.527340468903636	Down	0.351367618538086	insc	inscuteable	-	-	-	-
35671	1986.00	329.57	212.895	-0.630442855877994	Down	0.757406540493546	Inos	inos	K01858|1|0.0|1129|dme:Dmel_CG11143|myo-inositol-1-phosphate	synthase	[EC:5.5.1.4]	GO:0044424//intracellular part	GO:0016872//intramolecular lyase activity	GO:0006644//phospholipid metabolic process;GO:0006020//inositol metabolic process
3772083	595.00	0.285	0.17	-0.745427172914402	Down	0.166521768207049	His2B:CG33876	histone H2B	K11252|1|1e-47|188|tca:656563|histone	H2B	GO:0000785//chromatin;GO:0044444//cytoplasmic part;GO:0043189//H4/H2A histone acetyltransferase complex	GO:0003676//nucleic acid binding	GO:0034728//nucleosome organization
5740547	1873.00	4.765	2.675	-0.832937322621433	Down	0.57038721326824	CG34461	CG34461, isoform B	-	-	GO:0042302//structural constituent of cuticle	-
35090	6634.02	9.44	14.315	0.600668905637512	Up	0.654684678659801	CG42750	CG42750, isoform C	K01273|1|0.0|1182|dme:Dmel_CG42400|membrane	dipeptidase	[EC:3.4.13.19];K06776|2|1e-172|608|dpo:Dpse_GA20160|protein	tyrosine	phosphatase,	receptor	type,	K	[EC:3.1.3.48]	-	GO:0008238//exopeptidase activity;GO:0008237//metallopeptidase activity	GO:0019538//protein metabolic process
36621	8483.51	6.145	6.42	0.0631602867496414	Up	0.15314652578078	Su(var)2-HP2	Su(var)2-HP2, isoform B	K04574|1|2e-06|56.2|ssc:100156492|neurofilament	heavy	polypeptide	GO:0000785//chromatin;GO:0000785//chromatin	GO:0003676//nucleic acid binding;GO:0003676//nucleic acid binding	GO:0000070//mitotic sister chromatid segregation;GO:0006338//chromatin remodeling;GO:0000070//mitotic sister chromatid segregation;GO:0006338//chromatin remodeling
38081	1457.40	12.27	10.765	-0.188786929495671	Down	0.38386945763392	CG3386	CG3386, isoform D	-	-	-	-
38408	333.00	0.285	1.005	1.81816167701419	Up	0.4226576606701	Drsl2	Drosomycin-like 2	-	-	-	GO:0050832//defense response to fungus;GO:0042742//defense response to bacterium
33024	2785.00	5.44	5.475	0.00925231323819624	Up	0.0873737711496021	CG17068	CG17068	K10478|1|2e-32|141|phu:Phum_PHUM452460|BTB/POZ	domain-containing	protein	3/6;K10477|3|2e-31|138|spu:578095|BTB/POZ	domain-containing	protein	1/2	-	GO:0005488//binding	-
33201	1325.50	16.535	13.975	-0.242674762460562	Down	0.478699926436167	U2af38	U2 small nuclear riboprotein auxiliary factor 38, isoform B	K12836|1|2e-105|382|dvi:Dvir_GJ17240|splicing	factor	U2AF	35	kDa	subunit	GO:0030532//small nuclear ribonucleoprotein complex;GO:0005681//spliceosomal complex	GO:0003727//single-stranded RNA binding;GO:0046914//transition metal ion binding	GO:0000278//mitotic cell cycle;GO:0000380//alternative mRNA splicing, via spliceosome
32612	1697.31	42.78	31.28	-0.451695969857692	Down	0.681802982679061	Anxb11	annexin B11, isoform G	-	GO:0043231//intracellular membrane-bounded organelle;GO:0043231//intracellular membrane-bounded organelle	GO:0046914//transition metal ion binding;GO:0005543//phospholipid binding;GO:0003676//nucleic acid binding;GO:0008092//cytoskeletal protein binding;GO:0046914//transition metal ion binding;GO:0005543//phospholipid binding;GO:0003676//nucleic acid binding;GO:0008092//cytoskeletal protein binding	GO:0065008;GO:0006355//regulation of transcription, DNA-dependent;GO:0065008;GO:0006355//regulation of transcription, DNA-dependent
3772560	1278.90	45.86	47.76	0.0585664816840115	Up	0.245001003143182	CG33714	CG33714, isoform B	K06270|1|5e-12|72.4|dre:445393|protein	phosphatase	1	regulatory	subunit	12A	-	GO:0005504//fatty acid binding;GO:0005504//fatty acid binding	-
14462712	375.00	0.01	1.665	7.37937836707126	Up	0.699525178893867	CG43922	CG43922	-	-	-	-
36915	7848.79	22.135	22.445	0.0200647228176792	Up	0.127131679261687	RhoGEF2	Rho guanine nucleotide exchange factor 2, isoform H	K12331|1|1e-55|219|ssc:100157291|Rho	guanine	nucleotide	exchange	factor	11	-	-	-
42179	1606.00	18.515	20.84	0.170660728106878	Up	0.417006620745001	CG14314	CG14314	-	-	-	-
37364	2976.68	2.85	4.71	0.724765140560679	Up	0.540226041597004	otp	orthopedia, isoform K	K09452|1|3e-15|84.7|dpo:Dpse_GA17785|homeobox	protein	aristaless-related	-	-	-
45233	2352.26	55.625	52.355	-0.0874061071676526	Down	0.321373637397178	capt	capulet, isoform C	-	GO:0044424//intracellular part;GO:0044424//intracellular part	GO:0008092//cytoskeletal protein binding;GO:0008092//cytoskeletal protein binding	GO:0065008;GO:0001654//eye development;GO:0007015//actin filament organization;GO:0007450//dorsal/ventral pattern formation, imaginal disc;GO:0032989;GO:0007292//female gamete generation;GO:0009887//organ morphogenesis;GO:0007017//microtubule-based process;GO:0065008;GO:0001654//eye development;GO:0007015//actin filament organization;GO:0007450//dorsal/ventral pattern formation, imaginal disc;GO:0032989;GO:0007292//female gamete generation;GO:0009887//organ morphogenesis;GO:0007017//microtubule-based process
38287	1149.00	11.885	13.25	0.156850456395489	Up	0.35280545709891	CG2034	CG2034, isoform B	-	-	-	-
41247	5803.00	89.71	106.05	0.241403904008275	Up	0.588042533270915	Syn	synapsin, isoform F	-	GO:0030136//clathrin-coated vesicle;GO:0030136//clathrin-coated vesicle;GO:0030136//clathrin-coated vesicle;GO:0030136//clathrin-coated vesicle	GO:0032559;GO:0032559;GO:0032559;GO:0032559	GO:0001505//regulation of neurotransmitter levels;GO:0006887//exocytosis;GO:0001505//regulation of neurotransmitter levels;GO:0006887//exocytosis;GO:0001505//regulation of neurotransmitter levels;GO:0006887//exocytosis;GO:0001505//regulation of neurotransmitter levels;GO:0006887//exocytosis
317924	1606.00	11.425	13.42	0.232190506254751	Up	0.442854276733766	CG32221	CG32221	-	-	-	-
35625	889.00	0.65	0.99	0.606988807051155	Up	0.253962415568782	Tsp42Eo	tetraspanin 42Eo	K06497|1|5e-06|51.6|aga:AgaP_AGAP007209|CD63	antigen	GO:0031224//intrinsic to membrane	-	-
36040	3024.41	138.145	96.43	-0.518629393193847	Down	0.730154484050023	TER94	TER94, isoform E	K13525|1|0.0|1459|dsi:Dsim_GD10706|transitional	endoplasmic	reticulum	ATPase	GO:0043231//intracellular membrane-bounded organelle;GO:0015630//microtubule cytoskeleton;GO:0043234//protein complex;GO:0044444//cytoplasmic part;GO:0043231//intracellular membrane-bounded organelle;GO:0015630//microtubule cytoskeleton;GO:0043234//protein complex;GO:0044444//cytoplasmic part;GO:0043231//intracellular membrane-bounded organelle;GO:0015630//microtubule cytoskeleton;GO:0043234//protein complex;GO:0044444//cytoplasmic part	GO:0004175//endopeptidase activity;GO:0032559;GO:0042623//ATPase activity, coupled;GO:0004175//endopeptidase activity;GO:0032559;GO:0042623//ATPase activity, coupled;GO:0004175//endopeptidase activity;GO:0032559;GO:0042623//ATPase activity, coupled	GO:0007010//cytoskeleton organization;GO:0007017//microtubule-based process;GO:0048284//organelle fusion;GO:0044087;GO:0019094//pole plasm mRNA localization;GO:0042051//compound eye photoreceptor development;GO:0019538//protein metabolic process;GO:0007010//cytoskeleton organization;GO:0007017//microtubule-based process;GO:0048284//organelle fusion;GO:0044087;GO:0019094//pole plasm mRNA localization;GO:0042051//compound eye photoreceptor development;GO:0019538//protein metabolic process;GO:0007010//cytoskeleton organization;GO:0007017//microtubule-based process;GO:0048284//organelle fusion;GO:0044087;GO:0019094//pole plasm mRNA localization;GO:0042051//compound eye photoreceptor development;GO:0019538//protein metabolic process
39876	2010.00	9.355	9.27	-0.0131683146152535	Down	0.096368621681268	CG9706	CG9706, isoform B	K03372|1|0.0|808|dpo:Dpse_GA21979|MFS	transporter,	PAT	family,	solute	carrier	family	33	(acetyl-CoA	transportor),	member	1	[EC:2.3.1.-]	-	-	GO:0006810//transport;GO:0006810//transport
2768860	979.00	0.01	0.365	5.18982455888002	Up	0.383702267103591	CG33225	CG33225, isoform C	K01312|1|1e-27|124|dpo:Dpse_GA15903|trypsin	[EC:3.4.21.4];K01310|2|2e-27|122|oaa:100082597|chymotrypsin	[EC:3.4.21.1];K01335|3|4e-27|122|spu:373308|component	factor	B	[EC:3.4.21.47];K01321|4|4e-27|122|xla:100049721|coagulation	factor	IX	(Christmas	factor)	[EC:3.4.21.22]	-	GO:0004175//endopeptidase activity	GO:0019538//protein metabolic process
19835576	419.00	8.985	4.34	-1.04982346106546	Down	0.697920149802715
40526	1462.00	6.94	2.36	-1.55614880321642	Down	0.720959004881964	CG14636	CG14636, isoform B	-	-	-	-
40505	644.00	82.62	87.245	0.0785813928256528	Up	0.307563699592055	CG11137	CG11137	-	-	-	-
246452	675.00	11.625	16.135	0.472962861604186	Up	0.626897612519227	CG30094	CG30094	-	-	GO:0046914//transition metal ion binding	-
36251	1038.00	21.215	18.115	-0.227899872837449	Down	0.491673911589648	Buffy	buffy	K02561|1|8e-22|104|xla:100271896|BCL2-related	ovarian	killer	protein	-	-	GO:0012502//induction of programmed cell death;GO:0043066//negative regulation of apoptotic process
32211	1494.91	13.6	18.81	0.467893197385494	Up	0.639604092824182	CG1463	CG1463, isoform C	-	-	-	-
44856	1798.00	5.14	5.96	0.213543971268283	Up	0.315521968835685	ru	roughoid	K02857|1|1e-65|251|dse:Dsec_GM14413|rhomboid-related	protein	1/2/3	[EC:3.4.21.105]	GO:0043231//intracellular membrane-bounded organelle;GO:0016021//integral to membrane	GO:0004175//endopeptidase activity	GO:0035272//exocrine system development;GO:0051605;GO:0007155//cell adhesion;GO:0007417//central nervous system development;GO:0007424//open tracheal system development;GO:0001742//oenocyte differentiation;GO:0030534//adult behavior;GO:0001708//cell fate specification;GO:0051301//cell division;GO:0008306//associative learning;GO:0007449//proximal/distal pattern formation, imaginal disc;GO:0007169//transmembrane receptor protein tyrosine kinase signaling pathway;GO:0048667//cell morphogenesis involved in neuron differentiation;GO:0010669//epithelial structure maintenance;GO:0042675//compound eye cone cell differentiation;GO:0007165//signal transduction;GO:0007445;GO:0035466;GO:0007476//imaginal disc-derived wing morphogenesis
19834792	539.00	0.325	0.375	0.206450877467426	Up	0.111917341001806
31408	2788.72	11.73	13.14	0.163762262293821	Up	0.356717715508594	Proc-R	proctolin receptor, isoform E	K04282|1|2e-12|75.9|mmu:22045|thyrotropin-releasing	hormone	receptor	GO:0031224//intrinsic to membrane;GO:0031224//intrinsic to membrane;GO:0031224//intrinsic to membrane;GO:0031224//intrinsic to membrane	GO:0008188//neuropeptide receptor activity;GO:0008188//neuropeptide receptor activity;GO:0008188//neuropeptide receptor activity;GO:0008188//neuropeptide receptor activity	GO:0007166//cell surface receptor signaling pathway;GO:0023060;GO:0007166//cell surface receptor signaling pathway;GO:0023060;GO:0007166//cell surface receptor signaling pathway;GO:0023060;GO:0007166//cell surface receptor signaling pathway;GO:0023060
32708	1497.00	0.01	1.44	7.16992500144231	Up	0.667257406540494	CG18258	CG18258	K01059|1|2e-67|256|dpo:Dpse_GA19044|lipoprotein	lipase	[EC:3.1.1.34];K01046|3|3e-23|109|ssc:100155399|triacylglycerol	lipase	[EC:3.1.1.3]	-	GO:0004091//carboxylesterase activity	GO:0044238//primary metabolic process
32435	1176.51	10.91	10.85	-0.00795605899176566	Down	0.0914866581956798	opm	opossum, isoform C	K05409|1|1e-13|76.6|mdo:100029323|TRIF-related	adaptor	molecule;K01529|3|6e-10|64.7|mcc:709884|	[EC:3.6.1.-]	GO:0031224//intrinsic to membrane;GO:0031224//intrinsic to membrane	-	GO:0051234//establishment of localization;GO:0051234//establishment of localization
41741	740.12	17.66	20.985	0.248873120237444	Up	0.512037718183642	RpII15	RNA polymerase II 15kD subunit, isoform C	K03017|1|9e-76|282|dya:Dyak_GE24228|DNA-directed	RNA	polymerase	II	subunit	I	-	-	-
35848	1431.00	4.08	5.345	0.389620795748995	Up	0.428342138701264	beta3GalTII	galactosyltransferase II	K00734|1|3e-44|179|ame:552538|galactosylxylosylprotein	3-beta-galactosyltransferase	[EC:2.4.1.134]	GO:0043231//intracellular membrane-bounded organelle;GO:0031224//intrinsic to membrane	GO:0035250//UDP-galactosyltransferase activity	GO:0006464//cellular protein modification process;GO:0030166//proteoglycan biosynthetic process;GO:0006024//glycosaminoglycan biosynthetic process
3771738	1590.40	53.23	61.475	0.207760263557959	Up	0.537417240687487	CG9510	CG9510, isoform D	K01755|1|0.0|930|dme:Dmel_CG9510|argininosuccinate	lyase	[EC:4.3.2.1]	GO:0044424//intracellular part;GO:0044424//intracellular part	GO:0016842;GO:0016842	GO:0006526//arginine biosynthetic process;GO:0006526//arginine biosynthetic process
318996	1047.43	0.795	0.84	0.0794344674944049	Up	0.0988096034240621	CG31875	CG31875, isoform D	-	-	GO:0003676//nucleic acid binding;GO:0003676//nucleic acid binding;GO:0003676//nucleic acid binding	-
35200	3187.00	11.19	14.085	0.331949527398537	Up	0.53979134621815	pigeon	pigeon, isoform B	-	-	-	GO:0007612//learning;GO:0007612//learning
318066	7087.52	65.255	36.075	-0.855089054074711	Down	0.77151742125326	CG34120	CG34120, isoform E	K05643|1|2e-90|335|gga:416386|ATP-binding	cassette,	subfamily	A	(ABC1),	member	3	GO:0043234//protein complex;GO:0043234//protein complex;GO:0043234//protein complex	GO:0017111//nucleoside-triphosphatase activity;GO:0032559;GO:0017111//nucleoside-triphosphatase activity;GO:0032559;GO:0017111//nucleoside-triphosphatase activity;GO:0032559	GO:0051234//establishment of localization;GO:0051234//establishment of localization;GO:0051234//establishment of localization
35993	1750.92	44.765	48.375	0.111890474979894	Up	0.362870327024677	CG1902	CG1902, isoform C	-	-	-	-
37853	493.70	712.97	381.995	-0.900287618241442	Down	0.794121580953655	Mlp60A	muscle LIM protein at 60A, isoform F	K09377|1|6e-40|166|mdo:100016597|cysteine	and	glycine-rich	protein	GO:0043231//intracellular membrane-bounded organelle;GO:0043231//intracellular membrane-bounded organelle;GO:0031674//I band	GO:0046914//transition metal ion binding;GO:0046914//transition metal ion binding;GO:0005198//structural molecule activity	GO:0014706//striated muscle tissue development;GO:0031032//actomyosin structure organization;GO:0048869//cellular developmental process;GO:0014706//striated muscle tissue development
43284	1587.50	41.545	38.745	-0.100664712860354	Down	0.33565170868722	TfIIA-L	transcription factor IIA L, isoform C	K03122|1|4e-124|444|dme:Dmel_CG5930|transcription	initiation	factor	TFIIA	large	subunit	GO:0005667//transcription factor complex;GO:0005667//transcription factor complex;GO:0005667//transcription factor complex	GO:0003702//RNA polymerase II transcription factor activity;GO:0003702//RNA polymerase II transcription factor activity;GO:0003702//RNA polymerase II transcription factor activity	GO:0006352//DNA-dependent transcription, initiation;GO:0006355//regulation of transcription, DNA-dependent;GO:0006352//DNA-dependent transcription, initiation;GO:0006355//regulation of transcription, DNA-dependent;GO:0006352//DNA-dependent transcription, initiation;GO:0006355//regulation of transcription, DNA-dependent
33832	1196.00	0.01	0.965	6.59245703726808	Up	0.58081990236073	Ucp4C	Ucp4C	K03454|1|2e-43|176|bfo:BRAFLDRAFT_277098|mitochondrial	carrier	protein,	MC	family	GO:0019866//organelle inner membrane;GO:0043231//intracellular membrane-bounded organelle;GO:0031224//intrinsic to membrane	GO:0005215//transporter activity	GO:0006818//hydrogen transport
5740515	622.93	0.09	1.42	3.97982211806237	Up	0.594195144786999	CG34178	CG34178, isoform C	-	-	-	-
14462580	737.00	0.25	0.2	-0.321928094887362	Down	0.11960810539691
38405	3235.00	0.025	0.03	0.263034405833794	Up	0.0864040660736976	CG12009	CG12009, isoform B	-	-	-	-
40359	2980.01	24.31	33.405	0.458514165480217	Up	0.674112218283956	Rab26	Rab26, isoform G	K07914|1|2e-72|273|cfa:483298|Ras-related	protein	Rab-37;K07913|2|1e-71|271|gga:416554|Ras-related	protein	Rab-26	GO:0031224//intrinsic to membrane;GO:0031410//cytoplasmic vesicle;GO:0031224//intrinsic to membrane;GO:0031224//intrinsic to membrane	GO:0032561//guanyl ribonucleotide binding;GO:0032561//guanyl ribonucleotide binding;GO:0032561//guanyl ribonucleotide binding	GO:0035556//intracellular signal transduction;GO:0006887//exocytosis;GO:0035556//intracellular signal transduction;GO:0006887//exocytosis;GO:0035556//intracellular signal transduction;GO:0006887//exocytosis
2768901	607.00	0.01	0.38	5.24792751344359	Up	0.38935330702869	Ste:CG33239	Ste:CG33239	K08282|1|1e-95|348|dme:Dmel_CG33241|non-specific	serine/threonine	protein	kinase	[EC:2.7.11.1]	GO:0043234//protein complex;GO:0043231//intracellular membrane-bounded organelle	GO:0019207//kinase regulator activity;GO:0004672//protein kinase activity	GO:0006464//cellular protein modification process;GO:0048232//male gamete generation;GO:0043549//regulation of kinase activity
19836150	334.00	0.565	0.15	-1.91328836680667	Down	0.327559687019327
326141	581.00	25.925	27.265	0.0727061664186851	Up	0.251053300341069	mRpS18A	mitochondrial ribosomal protein S18A	-	GO:0000314//organellar small ribosomal subunit	GO:0005198//structural molecule activity	GO:0010467//gene expression
40787	2280.23	23.17	21.36	-0.117346397177268	Down	0.339563967096904	CG1041	CG1041, isoform D	K00624|1|0.0|1285|dme:Dmel_CG1041|carnitine	O-acetyltransferase	[EC:2.3.1.7]	GO:0019866//organelle inner membrane;GO:0042579//microbody;GO:0019866//organelle inner membrane;GO:0042579//microbody	GO:0016406;GO:0016406	GO:0032787//monocarboxylic acid metabolic process;GO:0006577;GO:0032787//monocarboxylic acid metabolic process;GO:0006577
12798283	535.00	0.495	1.16	1.22862437504796	Up	0.387915468467866
53503	1773.00	0.1	0.17	0.765534746362977	Up	0.138500635324015	Ugt86Dh	Ugt86Dh, isoform B	K00699|1|0.0|1037|dme:Dmel_CG4772|glucuronosyltransferase	[EC:2.4.1.17]	-	GO:0016757//transferase activity, transferring glycosyl groups	-
31166	3619.99	133.815	102.535	-0.384123390808623	Down	0.687052765331372	Actn	alpha actinin, isoform J	K05699|1|0.0|1777|dvi:Dvir_GJ16390|actinin	alpha	GO:0005924//cell-substrate adherens junction;GO:0031674//I band;GO:0005924//cell-substrate adherens junction;GO:0031674//I band	GO:0046872//metal ion binding;GO:0003779//actin binding;GO:0046872//metal ion binding;GO:0003779//actin binding	GO:0007015//actin filament organization;GO:0007015//actin filament organization
43191	1569.00	0.125	2.84	4.50589092972996	Up	0.742225640339731	Hex-t2	Hex-t2	K00844|1|0.0|958|dme:Dmel_CG32849|hexokinase	[EC:2.7.1.1]	-	GO:0016773//phosphotransferase activity, alcohol group as acceptor;GO:0032559	GO:0006007//glucose catabolic process
32624	4373.21	26.535	27.85	0.0697807788157795	Up	0.25035110011369	Pp2B-14D	protein phosphatase 2B at 14D, isoform C	K04348|1|0.0|1040|dse:Dsec_GM13390|protein	phosphatase	3,	catalytic	subunit	[EC:3.1.3.16]	GO:0008287//protein serine/threonine phosphatase complex	GO:0004722//protein serine/threonine phosphatase activity;GO:0005515//protein binding	GO:0007126//meiosis;GO:0042993//positive regulation of transcription factor import into nucleus;GO:0007444//imaginal disc development;GO:0006464//cellular protein modification process
40370	3736.95	20.18	20.885	0.0495409690564352	Up	0.193573196014178	Aef1	adult enhancer factor 1, isoform D	K09228|1|7e-35|149|bta:525942|KRAB	domain-containing	zinc	finger	protein	GO:0044464//cell part;GO:0044464//cell part;GO:0044464//cell part	GO:0046914//transition metal ion binding;GO:0016564//transcription repressor activity;GO:0001071//nucleic acid binding transcription factor activity;GO:0046914//transition metal ion binding;GO:0016564//transcription repressor activity;GO:0001071//nucleic acid binding transcription factor activity;GO:0046914//transition metal ion binding;GO:0016564//transcription repressor activity;GO:0001071//nucleic acid binding transcription factor activity	GO:0006357//regulation of transcription from RNA polymerase II promoter;GO:0006357//regulation of transcription from RNA polymerase II promoter;GO:0006357//regulation of transcription from RNA polymerase II promoter
41039	1141.00	0.075	0.21	1.48542682717024	Up	0.192670367150405	CG11762	CG11762	K09228|1|2e-34|145|rno:684006|KRAB	domain-containing	zinc	finger	protein	GO:0043231//intracellular membrane-bounded organelle	GO:0046914//transition metal ion binding	-
33241	700.57	10.64	6.64	-0.680243004154265	Down	0.644017922824851	CG13689	CG13689, isoform B	-	-	-	-
31139	3411.60	1.19	1.845	0.632659242752453	Up	0.34932789406808	CG14814	CG14814, isoform D	-	-	-	-
32935	5318.68	9.215	9.365	0.0232948286123324	Up	0.110813883501638	pcm	pacman, isoform B	K12618|1|0.0|2938|dme:Dmel_CG3291|5'-3'	exoribonuclease	1	[EC:3.1.13.-]	GO:0030529//ribonucleoprotein complex;GO:0030529//ribonucleoprotein complex	GO:0008409//5'-3' exonuclease activity;GO:0005488//binding;GO:0008409//5'-3' exonuclease activity;GO:0005488//binding	GO:0007472//wing disc morphogenesis;GO:0048598//embryonic morphogenesis;GO:0009611//response to wounding;GO:0000291//nuclear-transcribed mRNA catabolic process, exonucleolytic;GO:0001700//embryonic development via the syncytial blastoderm;GO:0048232//male gamete generation;GO:0035194//posttranscriptional gene silencing by RNA;GO:0007472//wing disc morphogenesis;GO:0048598//embryonic morphogenesis;GO:0009611//response to wounding;GO:0000291//nuclear-transcribed mRNA catabolic process, exonucleolytic;GO:0001700//embryonic development via the syncytial blastoderm;GO:0048232//male gamete generation;GO:0035194//posttranscriptional gene silencing by RNA
43683	2072.69	157.865	148.37	-0.0894919364754695	Down	0.342974653915602	stops	slow termination of phototransduction, isoform C	K10339|1|0.0|930|dsi:Dsim_GD16578|ankyrin	repeat	and	SOCS	box	protein	17	-	-	GO:0009586;GO:0009586;GO:0009586
39816	1447.00	211.985	145.035	-0.547561088745356	Down	0.741523440112352	Cpr72Ec	cuticular protein 72Ec	-	-	GO:0005198//structural molecule activity;GO:0005488//binding	-
3772702	1023.00	0.025	0.145	2.53605290024021	Up	0.193238814953521	His1:CG33846	histone H1	K11275|1|3e-38|158|dsi:Dsim_GD14743|histone	H1/5	GO:0043229//intracellular organelle	-	GO:0006325//chromatin organization
2768910	2632.00	0.26	0.46	0.82312223791592	Up	0.207316257607169	CG33310	CG33310	K01540|1|4e-13|77.4|tca:662497|sodium/potassium-transporting	ATPase	subunit	beta	GO:0044464//cell part	-	GO:0009206;GO:0030001//metal ion transport
318886	6113.49	4.255	6.61	0.635491139821729	Up	0.569417508192336	CG31687	CG31687, isoform C	K03355|1|0.0|709|dme:Dmel_CG31687|anaphase-promoting	complex	subunit	8	GO:0000152//nuclear ubiquitin ligase complex	-	GO:0006909//phagocytosis;GO:0007088//regulation of mitosis
35228	1560.16	6.355	5.03	-0.337333725199432	Down	0.428776834080118	CG10195	CG10195, isoform C	K13355|1|3e-114|412|dmo:Dmoj_GI19813|nucleoside	diphosphate-linked	moiety	X	motif	19,	mitochondrial	[EC:3.6.1.-]	-	GO:0003824//catalytic activity	-
3772013	595.00	0.285	0.17	-0.745427172914402	Down	0.166521768207049	His2B:CG33906	histone H2B	K11252|1|1e-47|188|tca:656563|histone	H2B	GO:0000785//chromatin;GO:0044444//cytoplasmic part;GO:0043189//H4/H2A histone acetyltransferase complex	GO:0003676//nucleic acid binding	GO:0034728//nucleosome organization
44510	1535.43	51.24	38.935	-0.396202849411769	Down	0.669397445328697	cv	crossveinless, isoform C	K01810|1|2e-32|140|bmy:Bm1_47625|glucose-6-phosphate	isomerase	[EC:5.3.1.9]	-	-	GO:0008344//adult locomotory behavior
32593	2739.83	12.23	11.805	-0.0510263622987442	Down	0.169598073965091	CG9915	CG9915, isoform C	-	GO:0043231//intracellular membrane-bounded organelle	GO:0008135//translation factor activity, nucleic acid binding;GO:0030528//transcription regulator activity	GO:0006351//transcription, DNA-dependent
36333	2830.00	178.01	160.85	-0.146242353207609	Down	0.475590182572059	CG17739	CG17739	K04659|1|3e-09|64.3|dre:794881|thrombospondin	-	GO:0004866//endopeptidase inhibitor activity	-
37224	3100.43	3.93	2.53	-0.635391927564296	Down	0.479636193406005	CG10062	CG10062, isoform D	-	-	GO:0016787//hydrolase activity	GO:0019538//protein metabolic process
40377	710.00	17.445	15.97	-0.127449284783142	Down	0.335217013308366	CG7519	CG7519, isoform B	-	-	-	-
33011	609.00	48.555	49.585	0.0302838894544932	Up	0.167993044873938	CG34331	CG34331, isoform C	-	-	-	-
40169	6270.60	23.355	27.5	0.235700173499191	Up	0.524744198488598	CG8334	CG8334, isoform E	-	-	-	-
32170	1523.00	25.785	26.535	0.0413645032123973	Up	0.181134220557748	Cyp311a1	Cyp311a1	K00517|1|6e-60|232|dme:Dmel_CG3466|	[EC:1.14.-.-];K07427|2|6e-60|232|xtr:780124|cytochrome	P450,	family	4,	subfamily	V	GO:0044464//cell part	GO:0016491//oxidoreductase activity;GO:0005506//iron ion binding	GO:0008152//metabolic process
36720	1698.00	19.99	22.25	0.154526863996495	Up	0.394502775362803	CG8187	CG8187	-	-	-	GO:0002526//acute inflammatory response
19835898	369.00	2.015	0.01	-7.65463602852797	Down	0.740520296930382
32575	2006.00	0.265	0.825	1.63840175968262	Up	0.374640540359794	CG8958	CG8958	-	-	-	-
42890	2292.03	2.62	3.235	0.304198900455057	Up	0.302313916939745	Orct2	organic cation transporter 2, isoform B	K08202|1|0.0|793|dme:Dmel_CG6331|MFS	transporter,	OCT	family,	solute	carrier	family	22	(organic	cation	transporter),	member	5	GO:0031224//intrinsic to membrane	GO:0008324//cation transmembrane transporter activity	GO:0001700//embryonic development via the syncytial blastoderm;GO:0035264//multicellular organism growth;GO:0016049//cell growth;GO:0006812//cation transport;GO:0012501//programmed cell death
37317	473.41	92.775	42.855	-1.11427255892736	Down	0.801243897545643	CG13428	CG13428, isoform B	-	-	-	-
3355069	1186.02	175.5	109.035	-0.686679719185627	Down	0.761519427539624	CG17691	CG17691, isoform F	K00167|1|0.0|757|dme:Dmel_CG17691|2-oxoisovalerate	dehydrogenase	E1	component,	beta	subunit	[EC:1.2.4.4]	-	GO:0016624//oxidoreductase activity, acting on the aldehyde or oxo group of donors, disulfide as acceptor;GO:0016624//oxidoreductase activity, acting on the aldehyde or oxo group of donors, disulfide as acceptor;GO:0016624//oxidoreductase activity, acting on the aldehyde or oxo group of donors, disulfide as acceptor	GO:0035337;GO:0035337;GO:0035337
14462665	1006.00	0.01	0.135	3.75488750216347	Up	0.221694643215408
35103	2079.22	18.745	12.55	-0.578818461449956	Down	0.671570922222965	CG10176	CG10176, isoform C	-	-	-	-
39297	3268.00	6.8	4.96	-0.455194625750827	Down	0.50494883969772	rt	rotated abdomen	K00728|1|0.0|1664|dme:Dmel_CG6097|dolichyl-phosphate-mannose-protein	mannosyltransferase	[EC:2.4.1.109]	GO:0031224//intrinsic to membrane;GO:0043231//intracellular membrane-bounded organelle;GO:0031090//organelle membrane	GO:0000030//mannosyltransferase activity	GO:0006486//protein glycosylation;GO:0048513//organ development;GO:0035292//specification of segmental identity, trunk;GO:0030258//lipid modification
59128	1113.61	7.34	6.975	-0.0735868461266628	Down	0.173878151541497	CG15107	CG15107, isoform B	-	GO:0000785//chromatin	-	GO:0050789//regulation of biological process
42547	2670.00	2.26	2.665	0.237812760343988	Up	0.23597271450545	slou	slouch, isoform B	K09309|1|4e-156|552|dme:Dmel_CG6534|homeobox	protein	Nkx-1	GO:0043231//intracellular membrane-bounded organelle	GO:0001071//nucleic acid binding transcription factor activity;GO:0003677//DNA binding	GO:0048856//anatomical structure development;GO:0010468//regulation of gene expression;GO:0006351//transcription, DNA-dependent;GO:0007275//multicellular organismal development
12798125	483.00	0.18	0.1	-0.84799690655495	Down	0.14719454290109	CG43308	CG43308, isoform B	-	-	-	-
12798164	498.00	0.01	0.315	4.97727992349992	Up	0.352002942553334
14462573	1200.00	1.425	1.84	0.368743847004909	Up	0.259045007690764
40197	1397.00	0.145	0.29	1	Up	0.187086203437437	CG14185	CG14185	K11092|1|2e-07|57.0|aag:AaeL_AAEL006840|U2	small	nuclear	ribonucleoprotein	A';K05956|4|2e-06|53.9|oaa:100087390|geranylgeranyl	transferase	type-2	subunit	beta	[EC:2.5.1.60]	-	-	-
41412	1277.34	0.01	1.085	6.76155123244448	Up	0.603390623955059	CG14717	CG14717, isoform B	K13703|1|6e-32|138|aag:AaeL_AAEL007243|abhydrolase	domain-containing	protein	11	-	-	-
318982	860.00	0.01	0.255	4.6724253419715	Up	0.313515682471745	CG31851	CG31851, isoform B	K00670|1|4e-99|360|dme:Dmel_CG31851|peptide	alpha-N-acetyltransferase	[EC:2.3.1.88]	GO:0044464//cell part	GO:0016407//acetyltransferase activity	-
7354425	1950.00	25.785	23.88	-0.110729208934412	Down	0.330368487928844	CG42306	CG42306, isoform C	K14011|1|0.0|751|dme:Dmel_CG5469|UBX	domain-containing	protein	6	-	-	-
33470	1460.73	71.44	78.575	0.137338286564891	Up	0.438975456430148	colt	congested-like trachea, isoform D	K03454|1|5e-109|394|dpo:Dpse_GA17470|mitochondrial	carrier	protein,	MC	family	GO:0019866//organelle inner membrane;GO:0031224//intrinsic to membrane;GO:0019866//organelle inner membrane;GO:0031224//intrinsic to membrane	GO:0015300;GO:0015300	GO:0006909//phagocytosis;GO:0046907//intracellular transport;GO:0051181//cofactor transport;GO:0006865//amino acid transport;GO:0006909//phagocytosis;GO:0046907//intracellular transport;GO:0051181//cofactor transport;GO:0006865//amino acid transport
38880	1301.00	8.45	10.245	0.2778967378417	Up	0.45549388082659	CG8281	CG8281	-	-	-	-
59151	495.00	28.705	26.71	-0.10392207963616	Down	0.319233598608975	mRpL36	mitochondrial ribosomal protein L36	-	GO:0030529//ribonucleoprotein complex	GO:0005198//structural molecule activity	GO:0010467//gene expression
53557	4053.08	6.035	6.915	0.196375480395472	Up	0.321306761185046	esn	espinas, isoform D	K04511|1|0.0|1389|dme:Dmel_CG12833|prickle	GO:0016020//membrane;GO:0016020//membrane	GO:0046914//transition metal ion binding;GO:0046914//transition metal ion binding	GO:0009798//axis specification;GO:0001738//morphogenesis of a polarized epithelium;GO:0009798//axis specification;GO:0001738//morphogenesis of a polarized epithelium
31239	3415.07	32.89	37.04	0.171435090424834	Up	0.460843977797098	egh	egghead, isoform D	K02359|1|0.0|884|dme:Dmel_CG9659|egghead	protein	(zeste-white	4	protein)	-	-	-
37283	753.00	24.56	29.655	0.271964811080185	Up	0.561091419781984	CG13869	CG13869	-	-	-	-
34684	3478.00	10.51	12.715	0.274768792727928	Up	0.477295525981408	CG5787	CG5787, isoform B	K12898|1|1e-08|62.8|dya:Dyak_GE10080|heterogeneous	nuclear	ribonucleoprotein	F/H;K13092|3|6e-06|53.9|nvi:100122789|nuclear	protein	NHN1	-	-	-
36462	1768.00	32.445	34.725	0.0979785281856199	Up	0.326523105731291	Pex13	peroxin 13	K13344|1|3e-167|588|dme:Dmel_CG4663|peroxin-13	GO:0031224//intrinsic to membrane;GO:0042579//microbody	-	GO:0016558//protein import into peroxisome matrix
246599	1072.23	51.81	36.18	-0.51803817562884	Down	0.71009162041062	Rpi	Ribose-5-phosphate isomerase, isoform C	K01807|1|2e-158|558|dse:Dsec_GM16000|ribose	5-phosphate	isomerase	A	[EC:5.3.1.6]	-	GO:0016861//intramolecular oxidoreductase activity, interconverting aldoses and ketoses	GO:0006098//pentose-phosphate shunt
318225	1803.22	16.645	9.285	-0.842115055204842	Down	0.715776098441784	CG32816	CG32816, isoform F	-	-	-	-
44672	5700.05	178.06	175.45	-0.0213035132082227	Down	0.148732695780111	Lk6	Lk6, isoform B	K04372|1|1e-153|545|tca:658754|MAP	kinase	interacting	serine/threonine	kinase	[EC:2.7.11.1]	GO:0005815//microtubule organizing center;GO:0012505//endomembrane system;GO:0005815//microtubule organizing center;GO:0012505//endomembrane system	GO:0004672//protein kinase activity;GO:0032559;GO:0004672//protein kinase activity;GO:0032559	GO:0006412//translation;GO:0050896//response to stimulus;GO:0040007//growth;GO:0006464//cellular protein modification process;GO:0006412//translation;GO:0050896//response to stimulus;GO:0040007//growth;GO:0006464//cellular protein modification process
19835064	829.00	0.51	0.585	0.197939377611909	Up	0.120209991306092
42733	4160.73	212.9	209.295	-0.0246381033727326	Down	0.149635524643884	CG13830	CG13830, isoform E	K08136|1|1e-44|181|isc:IscW_ISCW022173|sparc/osteonectin,	cwcv	and	kazal-like	domains	proteoglycan	(testican)	GO:0031012//extracellular matrix;GO:0031012//extracellular matrix	GO:0046872//metal ion binding;GO:0046872//metal ion binding	-
41539	733.00	0.46	1.255	1.44798159789376	Up	0.431284692035043	CG5509	CG5509	-	-	-	-
40315	883.00	0.01	1.385	7.11374216604919	Up	0.659399451615061	Sems	seminase	K01312|1|6e-28|124|dme:Dmel_CG12386|trypsin	[EC:3.4.21.4];K09635|4|9e-27|120|mdo:100031528|transmembrane	protease,	serine	4	[EC:3.4.21.-]	-	GO:0004175//endopeptidase activity	GO:0019538//protein metabolic process
45784	2350.26	44.17	46.73	0.0812822048246467	Up	0.293118437771685	Aats-thr	Threonyl-tRNA synthetase, isoform D	K01868|1|0.0|1335|dme:Dmel_CG5353|threonyl-tRNA	synthetase	[EC:6.1.1.3]	GO:0044424//intracellular part;GO:0044424//intracellular part;GO:0044424//intracellular part	GO:0004812//aminoacyl-tRNA ligase activity;GO:0032559;GO:0004812//aminoacyl-tRNA ligase activity;GO:0032559;GO:0004812//aminoacyl-tRNA ligase activity;GO:0032559	GO:0006418//tRNA aminoacylation for protein translation;GO:0007033//vacuole organization;GO:0006418//tRNA aminoacylation for protein translation;GO:0007033//vacuole organization;GO:0006418//tRNA aminoacylation for protein translation;GO:0007033//vacuole organization
35139	1807.00	6.625	3.5	-0.920565532505595	Down	0.640607236006153	CG17322	CG17322, isoform D	K00699|1|3e-172|605|dme:Dmel_CG17323|glucuronosyltransferase	[EC:2.4.1.17]	-	GO:0016757//transferase activity, transferring glycosyl groups;GO:0016757//transferase activity, transferring glycosyl groups;GO:0016757//transferase activity, transferring glycosyl groups;GO:0016757//transferase activity, transferring glycosyl groups	GO:0002118//aggressive behavior;GO:0002118//aggressive behavior;GO:0002118//aggressive behavior;GO:0002118//aggressive behavior
45959	2115.78	188.305	176.415	-0.0940980740324893	Down	0.345382197552331	mts	microtubule star, isoform C	K04382|1|0.0|653|dya:Dyak_GE14639|protein	phosphatase	2	(formerly	2A),	catalytic	subunit	[EC:3.1.3.16]	GO:0043231//intracellular membrane-bounded organelle;GO:0044430//cytoskeletal part;GO:0044427//chromosomal part;GO:0008287//protein serine/threonine phosphatase complex	GO:0004721//phosphoprotein phosphatase activity;GO:0046983//protein dimerization activity;GO:0043169//cation binding;GO:0030234//enzyme regulator activity	GO:0006909//phagocytosis;GO:0010467//gene expression;GO:0016055//Wnt receptor signaling pathway;GO:0046578//regulation of Ras protein signal transduction;GO:0007051//spindle organization;GO:0065008;GO:0001752//compound eye photoreceptor fate commitment;GO:0007405//neuroblast proliferation;GO:0000302//response to reactive oxygen species;GO:0006511//ubiquitin-dependent protein catabolic process;GO:0030036//actin cytoskeleton organization;GO:0006915//apoptotic process;GO:0007292//female gamete generation;GO:0006464//cellular protein modification process;GO:0030010//establishment of cell polarity;GO:0009314//response to radiation;GO:0008589//regulation of smoothened signaling pathway;GO:0000087//M phase of mitotic cell cycle
41585	968.00	0.13	0.395	1.60334103003601	Up	0.257573731023875	Spc25	Spc25	-	-	-	-
38562	3799.90	76.625	106.49	0.474830885851743	Up	0.714672640941617	CG42540	CG42540, isoform K	K03364|1|1e-15|85.9|dpo:Dpse_GA14145|cell	division	cycle	20-like	protein	1,	cofactor	of	APC	complex	GO:0031224//intrinsic to membrane;GO:0031224//intrinsic to membrane;GO:0031224//intrinsic to membrane;GO:0031224//intrinsic to membrane	-	-
246393	446.00	0.295	0.77	1.38414349133306	Up	0.340934929445596	CG30016	CG30016	K07127|1|2e-61|233|dme:Dmel_CG30016|5-hydroxyisourate	hydrolase	[EC:3.5.2.17]	-	-	GO:0051234//establishment of localization
37607	689.00	0.07	0.135	0.947532580105864	Up	0.13375242426269	Obp58b	Odorant-binding protein 58b	-	-	GO:0005488//binding	GO:0051234//establishment of localization
326135	1681.00	33.545	29.16	-0.20210702402515	Down	0.496254932120645	CG31357	CG31357	-	-	GO:0070011//peptidase activity, acting on L-amino acid peptides	GO:0019538//protein metabolic process
19835222	1098.00	0.01	0.05	2.32192809488736	Up	0.131344880625961
37247	2804.00	17.215	14.99	-0.199665797622056	Down	0.437069484384404	hpo	hippo, isoform B	K04412|1|8e-145|514|ame:410208|serine/threonine	kinase	3	[EC:2.7.11.5];K04411|3|2e-130|467|spu:576378|serine/threonine	kinase	4	[EC:2.7.11.6]	-	-	-
37622	1622.00	0.03	0.01	-1.58496250072116	Down	0.103825319333913	CG30265	CG30265, isoform B	K08193|1|3e-73|276|ame:410278|MFS	transporter,	ACS	family,	solute	carrier	family	17	(sodium-dependent	inorganic	phosphate	cotransporter),	other;K12301|5|5e-68|258|cin:100187364|MFS	transporter,	ACS	family,	solute	carrier	family	17	(sodium-dependent	inorganic	phosphate	cotransporter),	member	5	-	-	GO:0006810//transport
36227	2065.37	10.95	15.745	0.523962887646874	Up	0.641376312445663	CG13204	CG13204, isoform B	-	GO:0044464//cell part;GO:0044464//cell part	GO:0003676//nucleic acid binding;GO:0003676//nucleic acid binding	-
318741	869.00	0.01	0.055	2.4594316186373	Up	0.131344880625961	CG31446	CG31446, isoform B	-	-	-	-
3772077	1023.00	0.025	0.145	2.53605290024021	Up	0.193238814953521	His1:CG33837	histone H1	K11275|1|3e-38|158|dsi:Dsim_GD14743|histone	H1/5	GO:0043229//intracellular organelle	-	GO:0006325//chromatin organization
32427	815.00	0.06	0.27	2.16992500144231	Up	0.241088744733498	CG9030	CG9030	-	-	-	GO:0006519
34750	1972.00	6.14	5.655	-0.118711631380359	Down	0.219621480639337	CG9302	CG9302	K09583|1|0.0|962|dme:Dmel_CG9302|protein	disulfide	isomerase	family	A,	member	5	[EC:5.3.4.1]	-	GO:0003824//catalytic activity	GO:0019725//cellular homeostasis
35851	5521.00	1.65	1.49	-0.147153693783654	Down	0.148164247976995	ptc	patched	K06225|1|0.0|2326|dme:Dmel_CG2411|patched	1	GO:0016023//cytoplasmic membrane-bounded vesicle;GO:0016021//integral to membrane	GO:0005488//binding;GO:0004888//transmembrane signaling receptor activity	GO:0000278//mitotic cell cycle;GO:0009880//embryonic pattern specification;GO:0017145//stem cell division;GO:0007448//anterior/posterior pattern specification, imaginal disc;GO:0035161;GO:0048878//chemical homeostasis;GO:0006796//phosphate-containing compound metabolic process;GO:0048592//eye morphogenesis;GO:0006935//chemotaxis;GO:0007281//germ cell development;GO:0007292//female gamete generation;GO:0007445;GO:0007399//nervous system development;GO:0008589//regulation of smoothened signaling pathway;GO:0006606//protein import into nucleus;GO:0007472//wing disc morphogenesis;GO:0019538//protein metabolic process
35055	599.48	44.535	40.845	-0.124780110942859	Down	0.380659399451615	CG5110	CG5110, isoform B	K04370|1|2e-65|247|dsi:Dsim_GD24112|mitogen-activated	protein	kinase	kinase	1	interacting	protein	1	GO:0000267//cell fraction	GO:0030674//protein binding, bridging	-
14462779	428.00	0.01	0.24	4.58496250072116	Up	0.307597137698121
36881	3419.66	19.115	23.285	0.284695681985679	Up	0.552999398114091	CG5522	CG5522, isoform F	K04349|1|6e-30|133|mdo:100014099|Ras-specific	guanine	nucleotide-releasing	factor	1;K03099|4|4e-29|130|isc:IscW_ISCW006011|son	of	sevenless	-	-	-
42145	1645.00	8.93	9.455	0.0824172828285387	Up	0.205209656925032	CG7357	CG7357	K09228|1|8e-23|108|cfa:484323|KRAB	domain-containing	zinc	finger	protein	-	-	-
40436	7252.26	93.51	116.325	0.314968626298085	Up	0.64920082926503	mub	mushroom-body expressed, isoform M	K13162|1|0.0|691|dme:Dmel_CG7437|poly(rC)-binding	protein	2/3/4	GO:0043231//intracellular membrane-bounded organelle;GO:0043231//intracellular membrane-bounded organelle;GO:0043231//intracellular membrane-bounded organelle;GO:0043231//intracellular membrane-bounded organelle;GO:0043231//intracellular membrane-bounded organelle	GO:0003676//nucleic acid binding;GO:0003676//nucleic acid binding;GO:0003676//nucleic acid binding;GO:0003676//nucleic acid binding;GO:0003676//nucleic acid binding	GO:0000380//alternative mRNA splicing, via spliceosome;GO:0000380//alternative mRNA splicing, via spliceosome;GO:0000380//alternative mRNA splicing, via spliceosome;GO:0000380//alternative mRNA splicing, via spliceosome;GO:0000380//alternative mRNA splicing, via spliceosome
38843	678.00	1.08	0.21	-2.36257007938471	Down	0.472346686283689	CG7548	CG7548	-	-	-	-
5740662	420.00	2.375	0.605	-1.97292046594372	Down	0.593894201832408	CG34296	CG34296	-	-	-	-
117460	602.00	8.42	10.32	0.293550832356858	Up	0.468802247040728	TotX	turandot X	-	GO:0044421//extracellular region part	-	GO:0051707//response to other organism;GO:0006952//defense response
34192	9565.94	15.05	19.56	0.378142883305169	Up	0.602955928576205	Sema-1a	Sema-1a, isoform I	K06842|1|0.0|1658|dya:Dyak_GE18787|semaphorin	6	GO:0031224//intrinsic to membrane;GO:0031224//intrinsic to membrane;GO:0031224//intrinsic to membrane;GO:0031224//intrinsic to membrane	GO:0004871//signal transducer activity;GO:0004871//signal transducer activity;GO:0004871//signal transducer activity;GO:0004871//signal transducer activity	GO:0032501//multicellular organismal process;GO:0032501//multicellular organismal process;GO:0032501//multicellular organismal process;GO:0032501//multicellular organismal process
42313	5278.00	4.83	3.505	-0.46260874482515	Down	0.449842840901491	Dl	delta, isoform C	K06051|1|0.0|1633|dme:Dmel_CG3619|delta	GO:0031224//intrinsic to membrane;GO:0032991//macromolecular complex;GO:0070161;GO:0016023//cytoplasmic membrane-bounded vesicle;GO:0045202//synapse;GO:0031224//intrinsic to membrane;GO:0032991//macromolecular complex;GO:0070161;GO:0016023//cytoplasmic membrane-bounded vesicle;GO:0045202//synapse	GO:0030528//transcription regulator activity;GO:0005102//receptor binding;GO:0046872//metal ion binding;GO:0001071//nucleic acid binding transcription factor activity;GO:0019955//cytokine binding;GO:0003677//DNA binding;GO:0030528//transcription regulator activity;GO:0005102//receptor binding;GO:0046872//metal ion binding;GO:0001071//nucleic acid binding transcription factor activity;GO:0019955//cytokine binding;GO:0003677//DNA binding	GO:0035110;GO:0001752//compound eye photoreceptor fate commitment;GO:0007309//oocyte axis specification;GO:0000380//alternative mRNA splicing, via spliceosome;GO:0008595//anterior/posterior axis specification, embryo;GO:0006357//regulation of transcription from RNA polymerase II promoter;GO:0007346//regulation of mitotic cell cycle;GO:0045168//cell-cell signaling involved in cell fate commitment;GO:0051301//cell division;GO:0046666//retinal cell programmed cell death;GO:0002682//regulation of immune system process;GO:0000904//cell morphogenesis involved in differentiation;GO:0048666//neuron development;GO:0060541//respiratory system development;GO:0001703//gastrulation with mouth forming first;GO:0009996//negative regulation of cell fate specification;GO:0007297//ovarian follicle cell migration;GO:0008587//imaginal disc-derived wing margin morphogenesis;GO:0007450//dorsal/ventral pattern formation, imaginal disc;GO:0007417//central nervous system development;GO:0008283//cell proliferation;GO:0007166//cell surface receptor signaling pathway;GO:0001736//establishment of planar polarity;GO:0007293//germarium-derived egg chamber formation;GO:0030036//actin cytoskeleton organization;GO:0006950//response to stress;GO:0042675//compound eye cone cell differentiation;GO:0019827//stem cell maintenance;GO:0007478//leg disc morphogenesis;GO:0042386//hemocyte differentiation;GO:0010721//negative regulation of cell development;GO:0035110;GO:0001752//compound eye photoreceptor fate commitment;GO:0007309//oocyte axis specification;GO:0000380//alternative mRNA splicing, via spliceosome;GO:0008595//anterior/posterior axis specification, embryo;GO:0006357//regulation of transcription from RNA polymerase II promoter;GO:0007346//regulation of mitotic cell cycle;GO:0045168//cell-cell signaling involved in cell fate commitment;GO:0051301//cell division;GO:0046666//retinal cell programmed cell death;GO:0002682//regulation of immune system process;GO:0000904//cell morphogenesis involved in differentiation;GO:0048666//neuron development;GO:0060541//respiratory system development;GO:0001703//gastrulation with mouth forming first;GO:0009996//negative regulation of cell fate specification;GO:0007297//ovarian follicle cell migration;GO:0008587//imaginal disc-derived wing margin morphogenesis;GO:0007450//dorsal/ventral pattern formation, imaginal disc;GO:0007417//central nervous system development;GO:0008283//cell proliferation;GO:0007166//cell surface receptor signaling pathway;GO:0001736//establishment of planar polarity;GO:0007293//germarium-derived egg chamber formation;GO:0030036//actin cytoskeleton organization;GO:0006950//response to stress;GO:0042675//compound eye cone cell differentiation;GO:0019827//stem cell maintenance;GO:0007478//leg disc morphogenesis;GO:0042386//hemocyte differentiation;GO:0010721//negative regulation of cell development
39114	1354.00	0.09	1.95	4.4374053123073	Up	0.674480037450679	CG3222	CG3222	-	-	-	-
42669	3193.00	5.555	9.585	0.786991520279059	Up	0.659432889721126	CG31156	CG31156	K11292|1|1e-14|82.8|nvi:100122614|transcription	elongation	factor	SPT6	GO:0044424//intracellular part	GO:0003676//nucleic acid binding;GO:0016787//hydrolase activity	GO:0033554//cellular response to stress;GO:0006259//DNA metabolic process
36913	2634.26	48.56	41.03	-0.243089267363147	Down	0.560790476827392	CG8963	CG8963, isoform E	K03260|1|9e-06|52.8|tca:656935|translation	initiation	factor	eIF-4F	-	GO:0005488//binding	GO:0007635//chemosensory behavior;GO:0044260;GO:0002118//aggressive behavior;GO:0009887//organ morphogenesis;GO:0007626//locomotory behavior;GO:0009605//response to external stimulus
44266	1930.49	73.415	51.095	-0.522892741276012	Down	0.719086470942286	Inx3	innexin 3, isoform C	-	GO:0005911//cell-cell junction;GO:0031224//intrinsic to membrane	GO:0022829//wide pore channel activity	-
318833	3058.00	1.325	1.235	-0.101481317865884	Down	0.114793018123453	CG33057	CG33057, isoform B	K10669|1|8e-34|146|dre:503604|2'-phosphotransferase	[EC:2.7.1.160]	GO:0044464//cell part	GO:0046914//transition metal ion binding;GO:0016772//transferase activity, transferring phosphorus-containing groups	GO:0000394//RNA splicing, via endonucleolytic cleavage and ligation
32722	1923.86	40.505	32.41	-0.321660986846814	Down	0.620510934260683	CG5445	CG5445, isoform G	K09442|1|6e-20|99.4|cfa:481751|SAM	pointed	domain-containing	ETS	transcription	factor	-	-	-
41069	4429.00	0.02	0.015	-0.415037499278844	Down	0.0879422189527185	CG11966	CG11966, isoform B	K10519|1|1e-12|75.5|dre:567773|zinc	finger	and	BTB	domain-containing	protein	48;K09229|5|1e-12|75.5|ecb:100054788|KRAB	and	SCAN	domains-containing	zinc	finger	protein	-	GO:0005488//binding	-
19836245	796.00	2.49	1.96	-0.345292087952873	Down	0.290409951180365
40423	1022.00	28.705	4.335	-2.72719815704944	Down	0.84732160770414	CG14565	CG14565	-	-	-	-
19835236	607.00	0.01	0.55	5.78135971352466	Up	0.461144920751689	-	CG45154	-	-	-	-
44072	1272.88	111.11	94.615	-0.231847838737628	Down	0.579081120845315	ran	Ran, isoform D	K07936|1|5e-119|428|dya:Dyak_GE17316|GTP-binding	nuclear	protein	Ran	GO:0005874//microtubule;GO:0044444//cytoplasmic part;GO:0005874//microtubule;GO:0044444//cytoplasmic part	GO:0017111//nucleoside-triphosphatase activity;GO:0004620//phospholipase activity;GO:0032561//guanyl ribonucleotide binding;GO:0017111//nucleoside-triphosphatase activity;GO:0004620//phospholipase activity;GO:0032561//guanyl ribonucleotide binding	GO:0065008;GO:0023060;GO:0030036//actin cytoskeleton organization;GO:0051169//nuclear transport;GO:0015031//protein transport;GO:0065008;GO:0023060;GO:0030036//actin cytoskeleton organization;GO:0051169//nuclear transport;GO:0015031//protein transport
19834743	300.00	0.8	0.81	0.0179219079972623	Up	0.0791814351635123
19835267	290.00	0.01	0.355	5.14974711950468	Up	0.374339597405203
38714	7109.34	15.135	15.22	0.00807968367603181	Up	0.0951314117568381	CG10289	CG10289, isoform D	-	-	-	-
41482	914.00	5.705	0.59	-3.27344002692684	Down	0.784324215876413	CG17404	CG17404	K01345|1|5e-28|124|xla:447029|pancreatic	endopeptidase	E	[EC:3.4.21.70];K09632|2|2e-27|122|mcc:701625|chymotrypsin-like	protease	[EC:3.4.21.-];K01310|3|2e-27|122|cfa:479649|chymotrypsin	[EC:3.4.21.1];K01312|5|6e-27|121|dpo:Dpse_GA11597|trypsin	[EC:3.4.21.4]	-	-	-
19835772	831.00	12.92	14.485	0.164953614576478	Up	0.367451347555674
33271	871.00	188.81	209.415	0.149429606876	Up	0.477629907042065	ninaA	neither inactivation nor afterpotential A	K01802|1|5e-139|493|dme:Dmel_CG3966|peptidylprolyl	isomerase	[EC:5.2.1.8];K03768|4|4e-48|191|rno:64367|peptidyl-prolyl	cis-trans	isomerase	B	(cyclophilin	B)	[EC:5.2.1.8]	GO:0005626//insoluble fraction;GO:0044432//endoplasmic reticulum part;GO:0016021//integral to membrane;GO:0031410//cytoplasmic vesicle;GO:0042995//cell projection;GO:0005635//nuclear envelope	GO:0008144//drug binding;GO:0016859//cis-trans isomerase activity	GO:0006915//apoptotic process;GO:0006457//protein folding;GO:0046907//intracellular transport;GO:0007165//signal transduction;GO:0006726//eye pigment biosynthetic process
14462706	1407.97	8.965	7.895	-0.183364317008138	Down	0.336955794823781
40542	1114.00	68.335	66.315	-0.0432894561386054	Down	0.200461445863706	vps24	vacuolar protein sorting 24	K12193|1|8e-93|340|dme:Dmel_CG9779|charged	multivesicular	body	protein	3	-	-	GO:0006810//transport
32915	2455.00	11.965	11.37	-0.0735881426462509	Down	0.205075904500769	CG14196	CG14196	K08189|1|9e-16|85.9|mdo:100016751|MFS	transporter,	MCP	family,	solute	carrier	family	16	(monocarboxylic	acid	transporters),	member	13;K08188|5|2e-13|78.2|ptr:468446|MFS	transporter,	MCP	family,	solute	carrier	family	16	(monocarboxylic	acid	transporters),	member	11	-	-	GO:0008219//cell death;GO:0003006//developmental process involved in reproduction;GO:0006810//transport
33548	1565.00	0.01	0.385	5.2667865406949	Up	0.393800575135424	CG15408	CG15408	K08145|1|3e-46|186|bfo:BRAFLDRAFT_82927|MFS	transporter,	SP	family,	solute	carrier	family	2	(facilitated	glucose	transporter),	member	8	GO:0031224//intrinsic to membrane	-	GO:0006810//transport
50466	823.32	948.95	795.085	-0.255222971349374	Down	0.627900755701197	CG10570	CG10570, isoform C	-	-	-	-
5740143	526.00	15.92	13.45	-0.243234163099663	Down	0.474720791814352	CG34207	CG34207	-	GO:0005737//cytoplasm	-	GO:0009987//cellular process;GO:0007276//gamete generation;GO:0003006//developmental process involved in reproduction
37248	1070.00	0.94	0.425	-1.14519791553994	Down	0.342807463385274	CG15120	CG15120	-	-	-	-
40273	2252.79	65.13	82.945	0.348832790159517	Up	0.664381729418846	CG32425	CG32425, isoform F	-	-	-	-
41804	2497.00	4.3	2.965	-0.536304555043457	Down	0.461780244766936	CG7262	nucleoporin 93kD-2	-	-	-	-
36262	2020.00	13.34	13.38	0.00431944945687588	Up	0.0820571122851602	S2P	site-2 protease	K07765|1|0.0|989|dme:Dmel_CG8988|S2P	endopeptidase	[EC:3.4.24.85]	GO:0044464//cell part	GO:0004175//endopeptidase activity	GO:0051605
2768993	654.00	0.07	1.455	4.37752042085068	Up	0.612619541229185	CG33290	CG33290	-	-	-	-
40212	1377.00	0.01	0.035	1.8073549220576	Up	0.103825319333913	CG6996	CG6996, isoform C	-	-	GO:0030247//polysaccharide binding	GO:0006022
19834955	560.00	0.17	0.18	0.0824621601919727	Up	0.0806861499364676
10178846	2562.28	0.01	0.175	4.12928301694497	Up	0.255801511402394	CG42661	CG42661, isoform B	-	GO:0031224//intrinsic to membrane	-	-
36380	1171.00	0.04	0.185	2.20945336562895	Up	0.200628636394035	stil	stand still	-	GO:0000785//chromatin	-	GO:0007548//sex differentiation;GO:0007275//multicellular organismal development
36951	883.90	166.355	97.06	-0.777316463595742	Down	0.775630308299338	Prosalpha5	proteasome alpha5 subunit, isoform B	K02729|1|4e-136|483|dme:Dmel_CG10938|20S	proteasome	subunit	alpha	5	[EC:3.4.25.1]	-	-	-
19835674	958.50	0.045	0.185	2.03952836418664	Up	0.200361131545509
37079	871.00	25.045	22.27	-0.169421053470112	Down	0.431886577944225	MED9	mediator complex subunit 9	-	-	-	-
14462851	778.00	0.01	2.65	8.04984854945056	Up	0.791446532468401	CG43638	CG43638	-	-	-	-
41300	2022.00	10.36	7.02	-0.561481067381993	Down	0.607904768273925	CG4089	CG4089	K06047|1|3e-08|60.5|spu:582881|tubulin---tyrosine	ligase	[EC:6.3.2.25];K05755|2|9e-06|52.4|tgu:100190205|actin	related	protein	2/3	complex,	subunit	4	-	GO:0016881//acid-amino acid ligase activity;GO:0032559	GO:0043412//macromolecule modification
43095	5486.00	16.585	17.485	0.076238783909694	Up	0.243195345415636	tankyrase	tankyrase, isoform B	K10799|1|0.0|2234|dme:Dmel_CG4719|tankyrase	[EC:2.4.2.30]	-	GO:0016763//transferase activity, transferring pentosyl groups	GO:0007010//cytoskeleton organization
117406	1649.00	0.01	1.25	6.96578428466209	Up	0.635691834414499	CG32396	CG32396	K07375|1|0.0|830|dme:Dmel_CG32396|tubulin	beta	GO:0032991//macromolecular complex;GO:0015630//microtubule cytoskeleton;GO:0044297//cell body;GO:0042995//cell projection	GO:0017111//nucleoside-triphosphatase activity;GO:0032561//guanyl ribonucleotide binding;GO:0005198//structural molecule activity	GO:0050906//detection of stimulus involved in sensory perception;GO:0048729//tissue morphogenesis;GO:0002164//larval development;GO:0035264//multicellular organism growth;GO:0000226//microtubule cytoskeleton organization;GO:0043623//cellular protein complex assembly;GO:0048806//genitalia development;GO:0009790//embryo development;GO:0009612//response to mechanical stimulus
31228	691.92	23.66	23.615	-0.00274653818922305	Down	0.0820571122851602	tko	technical knockout, isoform C	K02973|1|9e-09|60.1|ame:552272|small	subunit	ribosomal	protein	S23e	-	-	-
33339	5073.65	10.44	7.615	-0.455205770082592	Down	0.569584698722664	haf	hattifattener, isoform F	K13023|1|9e-20|100|mcc:707574|carboxypeptidase	N	regulatory	subunit	GO:0031224//intrinsic to membrane	GO:0005488//binding	-
43004	868.00	12.23	10.98	-0.155546349522188	Down	0.343877482779375	PQBP1	Poly-glutamine tract binding protein 1	K12865|1|2e-25|115|aga:AgaP_AGAP011757|polyglutamine-binding	protein	1	GO:0005681//spliceosomal complex	GO:0005488//binding	GO:0000377
12798319	1355.91	8.835	6.935	-0.349334252228014	Down	0.488631043937671
34175	3410.39	4.625	6.62	0.517377851403543	Up	0.528021132883034	U26	U26, isoform D	K00142|1|7e-47|189|hsa:132949|aminoadipate-semialdehyde	dehydrogenase	[EC:1.2.1.31]	-	-	-
38292	1175.00	0.07	0.075	0.0995356735509144	Up	0.0813883501638467	CG13806	CG13806	-	-	GO:0030247//polysaccharide binding	GO:0006022
42497	3171.00	7.88	6.395	-0.301251270574739	Down	0.433892864308166	CG7044	CG7044	-	-	-	-
32989	625.62	712.21	761.845	0.0971948138386241	Up	0.378586236875543	CoVIb	cytochrome c oxidase subunit VIb, isoform D	K02267|1|3e-44|177|dme:Dmel_CG14235|cytochrome	c	oxidase	subunit	VIb	[EC:1.9.3.1]	GO:0005746//mitochondrial respiratory chain;GO:0005746//mitochondrial respiratory chain;GO:0005746//mitochondrial respiratory chain	GO:0015002//heme-copper terminal oxidase activity;GO:0015002//heme-copper terminal oxidase activity;GO:0015002//heme-copper terminal oxidase activity	-
8674035	379.61	20.7	5.475	-1.91869989789815	Down	0.810104995653046	CG42489	CG42489, isoform C	-	-	-	-
32548	1450.74	156.07	130.89	-0.25383836750039	Down	0.604527519561292	MSBP	membrane steroid binding protein, isoform C	-	GO:0016020//membrane;GO:0016020//membrane	GO:0004871//signal transducer activity;GO:0005506//iron ion binding;GO:0005496//steroid binding;GO:0004871//signal transducer activity;GO:0005506//iron ion binding;GO:0005496//steroid binding	-
38337	6358.28	33.365	48.3	0.533687685210118	Up	0.709957867986357	CG43955	fife, isoform G	K05702|1|3e-06|55.1|api:100169483|afadin	-	GO:0046914//transition metal ion binding	-
3771864	587.00	0.01	0.165	4.04439411935845	Up	0.253728348826323	CG33669	CG33669	-	-	-	-
33275	3004.00	0.605	1.16	0.939117757852977	Up	0.344445930582492	GluRIIC	glutamate receptor IIC	K05313|1|0.0|1899|dme:Dmel_CG4226|glutamate	receptor,	ionotropic,	invertebrate;K05203|4|8e-107|388|mmu:14807|glutamate	receptor,	ionotropic,	kainate	3	GO:0031224//intrinsic to membrane;GO:0030313;GO:0044459//plasma membrane part;GO:0045202//synapse;GO:0044430//cytoskeletal part	GO:0008066//glutamate receptor activity;GO:0005231//excitatory extracellular ligand-gated ion channel activity	GO:0006810//transport;GO:0050804//regulation of synaptic transmission
41279	3101.58	106.32	77.97	-0.447421970082818	Down	0.707416571925366	pug	pugilist, isoform E	K00288|1|0.0|1816|dme:Dmel_CG4067|methylenetetrahydrofolate	dehydrogenase	(NADP+)	/	methenyltetrahydrofolate	cyclohydrolase	/	formyltetrahydrofolate	synthetase	[EC:1.5.1.5	3.5.4.9	6.3.4.3]	GO:0044444//cytoplasmic part;GO:0044444//cytoplasmic part;GO:0044444//cytoplasmic part;GO:0044444//cytoplasmic part	GO:0004486//methylenetetrahydrofolate dehydrogenase [NAD(P)+] activity;GO:0019238//cyclohydrolase activity;GO:0016879//ligase activity, forming carbon-nitrogen bonds;GO:0032559;GO:0004486//methylenetetrahydrofolate dehydrogenase [NAD(P)+] activity;GO:0019238//cyclohydrolase activity;GO:0016879//ligase activity, forming carbon-nitrogen bonds;GO:0032559;GO:0004486//methylenetetrahydrofolate dehydrogenase [NAD(P)+] activity;GO:0019238//cyclohydrolase activity;GO:0016879//ligase activity, forming carbon-nitrogen bonds;GO:0032559;GO:0004486//methylenetetrahydrofolate dehydrogenase [NAD(P)+] activity;GO:0019238//cyclohydrolase activity;GO:0016879//ligase activity, forming carbon-nitrogen bonds;GO:0032559	GO:0006760//folic acid-containing compound metabolic process;GO:0000097//sulfur amino acid biosynthetic process;GO:0006547//histidine metabolic process;GO:0006163//purine nucleotide metabolic process;GO:0006760//folic acid-containing compound metabolic process;GO:0000097//sulfur amino acid biosynthetic process;GO:0006547//histidine metabolic process;GO:0006163//purine nucleotide metabolic process;GO:0006760//folic acid-containing compound metabolic process;GO:0000097//sulfur amino acid biosynthetic process;GO:0006547//histidine metabolic process;GO:0006163//purine nucleotide metabolic process;GO:0006760//folic acid-containing compound metabolic process;GO:0000097//sulfur amino acid biosynthetic process;GO:0006547//histidine metabolic process;GO:0006163//purine nucleotide metabolic process
12798401	812.00	0.01	0.28	4.8073549220576	Up	0.332709155353441
40653	4376.91	15.005	14.98	-0.00240569513953714	Down	0.0795492543302347	PEK	pancreatic eIF-2alpha kinase, isoform C	K08860|1|0.0|2115|dme:Dmel_CG2087|eukaryotic	translation	initiation	factor	2-alpha	kinase	[EC:2.7.11.1]	GO:0044432//endoplasmic reticulum part	GO:0004683//calmodulin-dependent protein kinase activity;GO:0032559	GO:0006446//regulation of translational initiation;GO:0006950//response to stress;GO:0006984//ER-nucleus signaling pathway;GO:0006464//cellular protein modification process
43698	704.00	16.07	15.56	-0.0465278686889021	Down	0.178459172072494	mRpL32	mitochondrial ribosomal protein L32	-	GO:0000315//organellar large ribosomal subunit	GO:0005198//structural molecule activity	-
7354407	1691.73	3.05	5.14	0.75295911674363	Up	0.564568982812814	CG42362	CG42362, isoform B	-	-	-	-
318042	882.00	0.055	0.595	3.43538614467065	Up	0.406139236273657	CG32461	CG32461	-	-	-	-
42874	1241.00	13.68	10.1	-0.437712937246741	Down	0.593927639938474	CHORD	CHORD	K12795|1|2e-06|53.9|nve:NEMVE_v1g107214|suppressor	of	G2	allele	of	SKP1	-	-	-
326264	2322.00	161.005	117.465	-0.454874538012467	Down	0.714070755032435	CG33138	1,4-Alpha-Glucan branching enzyme	K00700|1|0.0|1429|dme:Dmel_CG33138|1,4-alpha-glucan	branching	enzyme	[EC:2.4.1.18]	-	GO:0016798//hydrolase activity, acting on glycosyl bonds;GO:0043167//ion binding	GO:0044238//primary metabolic process
34115	1368.00	7.01	5.865	-0.257283335982115	Down	0.378352170133084	CG8460	CG8460	-	-	GO:0004553//hydrolase activity, hydrolyzing O-glycosyl compounds;GO:0043167//ion binding	GO:0006026
41292	1005.00	2.395	2.285	-0.0678314906781105	Down	0.116464923426737	Desi	desiccate	-	-	-	-
31761	1544.01	15.225	18.25	0.261454235861047	Up	0.508292650304287	sni	sniffer, isoform B	-	-	GO:0016616//oxidoreductase activity, acting on the CH-OH group of donors, NAD or NADP as acceptor	GO:0008152//metabolic process
35059	773.00	0.01	0.06	2.58496250072116	Up	0.145522637597806	CG15142	CG15142	-	-	-	-
13084062	638.44	0.995	1.61	0.694292257570968	Up	0.341436501036581	CG43210	CG43210, isoform D	-	-	-	-
3771934	5316.69	9.545	7.335	-0.379948231730548	Down	0.517120310305624	cana	CENP-ana, isoform C	K11498|1|0.0|3595|dme:Dmel_CG33694|centromeric	protein	E	GO:0015630//microtubule cytoskeleton	GO:0003774//motor activity;GO:0032559	GO:0007017//microtubule-based process
33753	3116.87	30.805	31.28	0.0220759769926713	Up	0.134922757974988	tkv	thickveins, isoform D	K13579|1|0.0|974|dme:Dmel_CG14026|bone	morphogenetic	protein	receptor	type-1,	invertebrate	GO:0016020//membrane;GO:0005770//late endosome;GO:0016020//membrane;GO:0005770//late endosome;GO:0016020//membrane;GO:0005770//late endosome;GO:0016020//membrane;GO:0005770//late endosome	GO:0019838//growth factor binding;GO:0005024//transforming growth factor beta-activated receptor activity;GO:0032559;GO:0016564//transcription repressor activity;GO:0019838//growth factor binding;GO:0005024//transforming growth factor beta-activated receptor activity;GO:0032559;GO:0016564//transcription repressor activity;GO:0019838//growth factor binding;GO:0005024//transforming growth factor beta-activated receptor activity;GO:0032559;GO:0016564//transcription repressor activity;GO:0019838//growth factor binding;GO:0005024//transforming growth factor beta-activated receptor activity;GO:0032559;GO:0016564//transcription repressor activity	GO:0007448//anterior/posterior pattern specification, imaginal disc;GO:0045704;GO:0007179//transforming growth factor beta receptor signaling pathway;GO:0016337//cell-cell adhesion;GO:0048870//cell motility;GO:0019827//stem cell maintenance;GO:0001700//embryonic development via the syncytial blastoderm;GO:0048592//eye morphogenesis;GO:0001709//cell fate determination;GO:0007281//germ cell development;GO:0006464//cellular protein modification process;GO:0008582//regulation of synaptic growth at neuromuscular junction;GO:0030703//eggshell formation;GO:0060541//respiratory system development;GO:0046620//regulation of organ growth;GO:0007476//imaginal disc-derived wing morphogenesis;GO:0007448//anterior/posterior pattern specification, imaginal disc;GO:0045704;GO:0007179//transforming growth factor beta receptor signaling pathway;GO:0016337//cell-cell adhesion;GO:0048870//cell motility;GO:0019827//stem cell maintenance;GO:0001700//embryonic development via the syncytial blastoderm;GO:0048592//eye morphogenesis;GO:0001709//cell fate determination;GO:0007281//germ cell development;GO:0006464//cellular protein modification process;GO:0008582//regulation of synaptic growth at neuromuscular junction;GO:0030703//eggshell formation;GO:0060541//respiratory system development;GO:0046620//regulation of organ growth;GO:0007476//imaginal disc-derived wing morphogenesis;GO:0007448//anterior/posterior pattern specification, imaginal disc;GO:0045704;GO:0007179//transforming growth factor beta receptor signaling pathway;GO:0016337//cell-cell adhesion;GO:0048870//cell motility;GO:0019827//stem cell maintenance;GO:0001700//embryonic development via the syncytial blastoderm;GO:0048592//eye morphogenesis;GO:0001709//cell fate determination;GO:0007281//germ cell development;GO:0006464//cellular protein modification process;GO:0008582//regulation of synaptic growth at neuromuscular junction;GO:0030703//eggshell formation;GO:0060541//respiratory system development;GO:0046620//regulation of organ growth;GO:0007476//imaginal disc-derived wing morphogenesis;GO:0007448//anterior/posterior pattern specification, imaginal disc;GO:0045704;GO:0007179//transforming growth factor beta receptor signaling pathway;GO:0016337//cell-cell adhesion;GO:0048870//cell motility;GO:0019827//stem cell maintenance;GO:0001700//embryonic development via the syncytial blastoderm;GO:0048592//eye morphogenesis;GO:0001709//cell fate determination;GO:0007281//germ cell development;GO:0006464//cellular protein modification process;GO:0008582//regulation of synaptic growth at neuromuscular junction;GO:0030703//eggshell formation;GO:0060541//respiratory system development;GO:0046620//regulation of organ growth;GO:0007476//imaginal disc-derived wing morphogenesis
32777	2087.91	48.885	46.725	-0.0651971888272	Down	0.26850799170735	Vps4	vacuolar protein sorting 4, isoform B	K12196|1|0.0|771|dsi:Dsim_GD17375|vacuolar	protein-sorting-associated	protein	4	-	GO:0017111//nucleoside-triphosphatase activity;GO:0032559	GO:0006909//phagocytosis;GO:0007010//cytoskeleton organization;GO:0035088//establishment or maintenance of apical/basal cell polarity
5740603	831.00	0.055	0.01	-2.4594316186373	Down	0.131344880625961	CG34442	CG34442	-	-	-	-
38933	1365.00	2.37	1.385	-0.775001082849071	Down	0.433357854611115	CG7194	CG7194	-	-	-	-
33016	1131.00	28.435	34.41	0.275160087784749	Up	0.578211730087608	CG9577	CG9577	K12663|1|2e-168|591|dme:Dmel_CG9577|delta(3,5)-Delta(2,4)-dienoyl-CoA	isomerase	[EC:5.3.3.-]	GO:0044444//cytoplasmic part	-	-
42422	979.00	0.045	0.38	3.07800251200127	Up	0.323714304821775	CG10881	CG10881	K03248|1|2e-156|551|dme:Dmel_CG10881|translation	initiation	factor	eIF-3	subunit	4	GO:0043234//protein complex;GO:0044424//intracellular part	GO:0008135//translation factor activity, nucleic acid binding;GO:0046914//transition metal ion binding	GO:0007052//mitotic spindle organization;GO:0006412//translation
38620	1268.00	0.1	0.64	2.67807190511264	Up	0.39035645021066	blanks	blanks	K13194|1|7e-06|52.0|aag:AaeL_AAEL002522|double	stranded	RNA-specific	editase	1	[EC:3.5.-.-]	GO:0043229//intracellular organelle	GO:0003723//RNA binding	-
38738	8230.00	0.01	0.015	0.584962500721156	Up	0.0751688624356316	ndl	nudel	K09614|1|8e-38|160|dpo:Dpse_GA15245|corin	[EC:3.4.21.-]	-	GO:0004175//endopeptidase activity	GO:0001775//cell activation;GO:0007310//oocyte dorsal/ventral axis specification;GO:0051604//protein maturation;GO:0007166//cell surface receptor signaling pathway
19835542	227.00	4.57	5.7	0.318767753994034	Up	0.398582224302815
42641	1393.00	90.155	56.81	-0.666262602823004	Down	0.749816090416639	Rpn7	regulatory particle non-ATPase 7	K03037|1|0.0|772|dsi:Dsim_GD18456|26S	proteasome	regulatory	subunit	N7	GO:0005838//proteasome regulatory particle	GO:0070011//peptidase activity, acting on L-amino acid peptides	GO:0019538//protein metabolic process
39884	3189.18	16.385	15.295	-0.0993155659845572	Down	0.278004413830001	sina	seven in absentia, isoform C	K04506|1|4e-140|499|dvi:Dvir_GJ12342|E3	ubiquitin-protein	ligase	SIAH1	[EC:6.3.2.19]	GO:0043231//intracellular membrane-bounded organelle;GO:0043234//protein complex;GO:0043231//intracellular membrane-bounded organelle;GO:0043234//protein complex	GO:0046914//transition metal ion binding;GO:0005515//protein binding;GO:0019787//small conjugating protein ligase activity;GO:0046914//transition metal ion binding;GO:0005515//protein binding;GO:0019787//small conjugating protein ligase activity	GO:0046532//regulation of photoreceptor cell differentiation;GO:0032446//protein modification by small protein conjugation;GO:0050953//sensory perception of light stimulus;GO:0019941//modification-dependent protein catabolic process;GO:0001752//compound eye photoreceptor fate commitment;GO:0046532//regulation of photoreceptor cell differentiation;GO:0032446//protein modification by small protein conjugation;GO:0050953//sensory perception of light stimulus;GO:0019941//modification-dependent protein catabolic process;GO:0001752//compound eye photoreceptor fate commitment
32907	1230.00	1.61	1.74	0.112026617734111	Up	0.129137965625627	CG7914	CG7914	K00326|1|1e-09|63.9|spu:580078|cytochrome-b5	reductase	[EC:1.6.2.2]	-	GO:0003824//catalytic activity	GO:0008152//metabolic process
32606	1808.54	48.18	42.43	-0.183349714947734	Down	0.48756102454357	CG4239	CG4239, isoform D	-	GO:0031224//intrinsic to membrane;GO:0031224//intrinsic to membrane;GO:0031224//intrinsic to membrane	GO:0005216//ion channel activity;GO:0005216//ion channel activity;GO:0005216//ion channel activity	GO:0006812//cation transport;GO:0006812//cation transport;GO:0006812//cation transport
31567	1465.00	109.39	57.365	-0.931238177091265	Down	0.78766802648298	Rpt4	regulatory particle triple-A ATPase 4	K03064|1|0.0|773|dya:Dyak_GE16469|26S	proteasome	regulatory	subunit	T4	-	-	-
35678	2222.98	16.405	14.105	-0.217928927932848	Down	0.455159499765933	CG1620	CG1620, isoform C	K11660|1|1e-09|65.9|mdo:100012010|metastasis-associated	protein	MTA	-	GO:0003676//nucleic acid binding;GO:0003676//nucleic acid binding	-
39132	1979.30	114.925	155.895	0.439881991253132	Up	0.710024744198489	CG6767	CG6767, isoform J	K00948|1|0.0|772|dya:Dyak_GE21218|ribose-phosphate	pyrophosphokinase	[EC:2.7.6.1]	-	GO:0046872//metal ion binding;GO:0016778;GO:0046872//metal ion binding;GO:0016778	GO:0009124//nucleoside monophosphate biosynthetic process;GO:0009124//nucleoside monophosphate biosynthetic process
5740215	639.00	5.275	4.815	-0.131635295751088	Down	0.220390557078847	CG13177	CG13177, isoform B	-	-	-	-
32274	1371.88	42.835	36.65	-0.22497689012797	Down	0.533805925232395	REG	REG, isoform B	K06698|1|4e-136|484|dme:Dmel_CG1591|proteasome	activator	subunit	3	(PA28	gamma)	GO:0005681//spliceosomal complex;GO:0031981//nuclear lumen;GO:0022624//proteasome accessory complex	GO:0061135	GO:0010498//proteasomal protein catabolic process;GO:0000377
33290	1767.00	27.225	25.965	-0.0683638235164743	Down	0.248077308901224	Iris	iris	-	-	-	-
35161	1390.00	0.35	0.185	-0.919829651316017	Down	0.192402862301879	CG15169	CG15169	-	-	-	-
38764	827.00	0.01	0.865	6.43462822763672	Up	0.557279475690497	CG10063	CG10063	-	-	-	-
40052	1317.49	6.325	6.665	0.0755393955073009	Up	0.172941884571658	dysb	dysbindin ortholog, isoform B	-	GO:0043231//intracellular membrane-bounded organelle;GO:0044446//intracellular organelle part;GO:0044444//cytoplasmic part;GO:0016020//membrane	GO:0005488//binding	GO:0009987//cellular process;GO:0016043//cellular component organization
32189	1980.00	0.08	0.09	0.169925001442312	Up	0.0845315321340199	Ir11a	ionotropic receptor 11a	-	GO:0030313	-	GO:0051234//establishment of localization
33251	1426.00	0.03	0.1	1.73696559416621	Up	0.14943489600749	Gr21a	gustatory receptor 21a, isoform B	K08471|1|1e-36|154|dme:Dmel_CG14979|gustatory	receptor	GO:0031224//intrinsic to membrane	GO:0004930//G-protein coupled receptor activity	GO:0010035//response to inorganic substance;GO:0007166//cell surface receptor signaling pathway;GO:0007606//sensory perception of chemical stimulus;GO:0023060
38146	1805.00	30.3	35.075	0.211125310146948	Up	0.510867384471343	Rac1	Rac1, isoform B	K04392|1|1e-108|394|dvi:Dvir_GJ13209|Ras-related	C3	botulinum	toxin	substrate	1	GO:0048770;GO:0042995//cell projection;GO:0005884//actin filament;GO:0005626//insoluble fraction;GO:0012505//endomembrane system;GO:0030427//site of polarized growth;GO:0019898//extrinsic to membrane;GO:0031252//cell leading edge;GO:0044297//cell body	GO:0032561//guanyl ribonucleotide binding;GO:0017111//nucleoside-triphosphatase activity;GO:0019899//enzyme binding	GO:0007017//microtubule-based process;GO:0001894//tissue homeostasis;GO:0010591//regulation of lamellipodium assembly;GO:0031589//cell-substrate adhesion;GO:0045806//negative regulation of endocytosis;GO:0007409//axonogenesis;GO:0001736//establishment of planar polarity;GO:0050905//neuromuscular process;GO:0048588//developmental cell growth;GO:0008283//cell proliferation;GO:0019094//pole plasm mRNA localization;GO:0042051//compound eye photoreceptor development;GO:0007392;GO:0007266//Rho protein signal transduction;GO:0021795//cerebral cortex cell migration;GO:0007297//ovarian follicle cell migration;GO:0035567//non-canonical Wnt receptor signaling pathway;GO:0006935//chemotaxis;GO:0006917//induction of apoptosis;GO:0042386//hemocyte differentiation;GO:0006970//response to osmotic stress;GO:0030041//actin filament polymerization;GO:0034331;GO:0006275//regulation of DNA replication;GO:0006952//defense response;GO:0010769//regulation of cell morphogenesis involved in differentiation;GO:0002252;GO:0002682//regulation of immune system process;GO:0055002//striated muscle cell development;GO:0021843;GO:0043551//regulation of phosphatidylinositol 3-kinase activity;GO:0042743//hydrogen peroxide metabolic process;GO:0009207;GO:0000768//syncytium formation by plasma membrane fusion;GO:0033554//cellular response to stress;GO:0000165//MAPK cascade;GO:0006909//phagocytosis;GO:0007424//open tracheal system development;GO:0007431//salivary gland development
34572	2954.00	0.195	0.48	1.29956028185891	Up	0.259981274660603	spz4	spatzle 4	-	-	-	-
41017	6333.00	4.39	4.92	0.164437375803881	Up	0.245736641476627	CG42796	5-hydroxytryptamine (serotonin) receptor 2B, isoform F	K04159|1|3e-45|184|mdo:100011052|5-hydroxytryptamine	(serotonin)	receptor	2C	GO:0031224//intrinsic to membrane	GO:0004888//transmembrane signaling receptor activity	GO:0023060;GO:0007166//cell surface receptor signaling pathway
34815	1335.00	14.695	14.05	-0.0647552285430441	Down	0.201330836621414	nimB5	nimrod B5, isoform C	K06252|1|5e-17|89.0|bta:282654|tenascin	-	-	-
40710	3501.00	15.635	15.47	-0.0153060224760049	Down	0.11389018925968	Madm	MLF1-adaptor molecule	K08875|1|0.0|1058|dme:Dmel_CG1098|nuclear	receptor-binding	protein	GO:0043231//intracellular membrane-bounded organelle;GO:0044444//cytoplasmic part	GO:0042802//identical protein binding;GO:0016301//kinase activity;GO:0032559	GO:0032535//regulation of cellular component size;GO:0048193//Golgi vesicle transport;GO:0008283//cell proliferation;GO:0006464//cellular protein modification process
34836	774.00	0.11	0.01	-3.4594316186373	Down	0.201464589045676	Send2	spermathecal endopeptidase 2	K01312|1|8e-43|173|dpo:Dpse_GA14937|trypsin	[EC:3.4.21.4]	-	GO:0004175//endopeptidase activity	GO:0019538//protein metabolic process
38062	3219.00	6.025	7.38	0.292659574943072	Up	0.416103791881228	CG6905	cell division cycle 5 ortholog, isoform B	K12860|1|0.0|1533|dme:Dmel_CG6905|pre-mRNA-splicing	factor	CDC5/CEF1	GO:0005681//spliceosomal complex;GO:0005681//spliceosomal complex	GO:0003676//nucleic acid binding;GO:0003676//nucleic acid binding	GO:0010468//regulation of gene expression;GO:0000377;GO:0010468//regulation of gene expression;GO:0000377
39774	2314.00	2.525	2.83	0.164518665192725	Up	0.190664080786464	l(3)72Dn	lethal (3) 72Dn, isoform B	K02084|1|4e-07|57.0|oaa:100073402|apoptotic	protease-activating	factor;K12602|2|3e-06|54.3|api:100164117|WD	repeat-containing	protein	61	-	-	-
43227	1184.00	2.98	2.45	-0.282530581459591	Down	0.27700127064803	IntS12	integrator 12	K13149|1|1e-97|356|dme:Dmel_CG5491|integrator	complex	subunit	12	-	GO:0046872//metal ion binding	-
38330	1687.70	0.195	0.525	1.42884329880387	Up	0.28542767337658	CG1246	CG1246, isoform E	-	-	-	-
36464	2375.88	44.96	25.88	-0.796804418228419	Down	0.755199625493212	CG4670	CG4670, isoform B	K10758|1|1e-71|271|dre:100004382|thiol	oxidase	[EC:1.8.3.2]	-	GO:0016972//thiol oxidase activity	GO:0008152//metabolic process;GO:0019725//cellular homeostasis
32661	5679.14	24.03	21.63	-0.151802983167887	Down	0.39955192937872	if	inflated, isoform F	K06584|1|1e-117|425|mdo:100027090|integrin	alpha	8;K06487|2|3e-115|417|mdo:100028127|integrin	alpha	V;K06484|3|4e-115|417|dre:386787|integrin	alpha	5	GO:0043232;GO:0005887//integral to plasma membrane;GO:0043232;GO:0005887//integral to plasma membrane;GO:0043232;GO:0005887//integral to plasma membrane;GO:0043232;GO:0005887//integral to plasma membrane	GO:0004871//signal transducer activity;GO:0005515//protein binding;GO:0004871//signal transducer activity;GO:0005515//protein binding;GO:0004871//signal transducer activity;GO:0005515//protein binding;GO:0004871//signal transducer activity;GO:0005515//protein binding	GO:0007166//cell surface receptor signaling pathway;GO:0007424//open tracheal system development;GO:0007409//axonogenesis;GO:0016337//cell-cell adhesion;GO:0048870//cell motility;GO:0010669//epithelial structure maintenance;GO:0051235;GO:0008587//imaginal disc-derived wing margin morphogenesis;GO:0031589//cell-substrate adhesion;GO:0006935//chemotaxis;GO:0048565//digestive tract development;GO:0010927;GO:0007431//salivary gland development;GO:0007606//sensory perception of chemical stimulus;GO:0007166//cell surface receptor signaling pathway;GO:0007424//open tracheal system development;GO:0007409//axonogenesis;GO:0016337//cell-cell adhesion;GO:0048870//cell motility;GO:0010669//epithelial structure maintenance;GO:0051235;GO:0008587//imaginal disc-derived wing margin morphogenesis;GO:0031589//cell-substrate adhesion;GO:0006935//chemotaxis;GO:0048565//digestive tract development;GO:0010927;GO:0007431//salivary gland development;GO:0007606//sensory perception of chemical stimulus;GO:0007166//cell surface receptor signaling pathway;GO:0007424//open tracheal system development;GO:0007409//axonogenesis;GO:0016337//cell-cell adhesion;GO:0048870//cell motility;GO:0010669//epithelial structure maintenance;GO:0051235;GO:0008587//imaginal disc-derived wing margin morphogenesis;GO:0031589//cell-substrate adhesion;GO:0006935//chemotaxis;GO:0048565//digestive tract development;GO:0010927;GO:0007431//salivary gland development;GO:0007606//sensory perception of chemical stimulus;GO:0007166//cell surface receptor signaling pathway;GO:0007424//open tracheal system development;GO:0007409//axonogenesis;GO:0016337//cell-cell adhesion;GO:0048870//cell motility;GO:0010669//epithelial structure maintenance;GO:0051235;GO:0008587//imaginal disc-derived wing margin morphogenesis;GO:0031589//cell-substrate adhesion;GO:0006935//chemotaxis;GO:0048565//digestive tract development;GO:0010927;GO:0007431//salivary gland development;GO:0007606//sensory perception of chemical stimulus
59142	1487.00	0.01	0.09	3.16992500144231	Up	0.182170801845783	CG18746	CG18746	-	-	-	-
42464	564.00	479.18	535.18	0.159456508378926	Up	0.502106600682137	RpS20	ribosomal protein S20	K02969|1|1e-63|241|dme:Dmel_CG15693|small	subunit	ribosomal	protein	S20e	GO:0015935//small ribosomal subunit	GO:0003676//nucleic acid binding;GO:0005198//structural molecule activity	GO:0010467//gene expression
33131	3258.01	12.98	13.535	0.0604045042158252	Up	0.19293787199893	CG14614	wings apart, isoform D	K11805|1|0.0|722|dpe:Dper_GL13429|WD	repeat-containing	protein	68	GO:0031461//cullin-RING ubiquitin ligase complex;GO:0043231//intracellular membrane-bounded organelle	GO:0005488//binding;GO:0004468//lysine N-acetyltransferase activity	GO:0032501//multicellular organismal process;GO:0009888//tissue development;GO:0032446//protein modification by small protein conjugation
36146	1664.85	96.44	122.41	0.344017864404814	Up	0.668026482980004	CG7686	CG7686, isoform B	-	-	-	-
35004	4686.04	26.525	33.985	0.357545371674669	Up	0.632883033504982	CG17912	CG17912, isoform G	-	GO:0044464//cell part;GO:0044464//cell part	GO:0003676//nucleic acid binding;GO:0046914//transition metal ion binding;GO:0003676//nucleic acid binding;GO:0046914//transition metal ion binding	-
42934	2896.15	57.23	48.03	-0.252835798311556	Down	0.577944225239083	atl	atlastin, isoform C	-	GO:0005789//endoplasmic reticulum membrane;GO:0005789//endoplasmic reticulum membrane	GO:0032561//guanyl ribonucleotide binding;GO:0017111//nucleoside-triphosphatase activity;GO:0032561//guanyl ribonucleotide binding;GO:0017111//nucleoside-triphosphatase activity	GO:0048741//skeletal muscle fiber development;GO:0048638//regulation of developmental growth;GO:0048284//organelle fusion;GO:0007019//microtubule depolymerization;GO:0048741//skeletal muscle fiber development;GO:0048638//regulation of developmental growth;GO:0048284//organelle fusion;GO:0007019//microtubule depolymerization
5740633	1722.00	0.475	0.18	-1.39993060688864	Down	0.266635457767672	nvd	neverland	-	-	GO:0043169//cation binding;GO:0051536//iron-sulfur cluster binding;GO:0003824//catalytic activity	GO:0006694//steroid biosynthetic process;GO:0009653//anatomical structure morphogenesis;GO:0040007//growth;GO:0002164//larval development
36319	5896.00	9.145	8.885	-0.0416113937200383	Down	0.139771283354511	CG8858	CG8858	K11886|1|0.0|3627|dme:Dmel_CG8858|proteasome	component	ECM29	GO:0043231//intracellular membrane-bounded organelle	GO:0005488//binding	GO:0009057//macromolecule catabolic process
10178797	2594.00	0.97	0.01	-6.59991284218713	Down	0.580953654784993	pre-mod(mdg4)-X	pre-mod(mdg4)-X	-	GO:0000228//nuclear chromosome;GO:0044427//chromosomal part;GO:0031981//nuclear lumen;GO:0016020//membrane	GO:0030528//transcription regulator activity;GO:0005488//binding;GO:0016791//phosphatase activity	GO:0012502//induction of programmed cell death;GO:0006915//apoptotic process;GO:0006333//chromatin assembly or disassembly;GO:0007292//female gamete generation;GO:0007140//male meiosis
31419	1868.00	0.11	0.145	0.398549376490275	Up	0.112820169865579	CG6927	CG6927	K05195|1|3e-45|183|dre:192124|glycine	receptor	alpha-3;K05193|2|9e-45|181|dre:30676|glycine	receptor	alpha-1	GO:0044459//plasma membrane part;GO:0031224//intrinsic to membrane	GO:0005237//inhibitory extracellular ligand-gated ion channel activity	GO:0006909//phagocytosis
45328	2451.00	0.23	0.48	1.06140054466414	Up	0.239784658596937	sens	senseless	K10631|1|4e-51|203|nvi:100116176|E3	ubiquitin-protein	ligase	Topors	[EC:6.3.2.19];K09223|2|7e-48|192|spu:589099|growth	factor	independent	1	GO:0043231//intracellular membrane-bounded organelle	GO:0030528//transcription regulator activity;GO:0000981//sequence-specific DNA binding RNA polymerase II transcription factor activity;GO:0003677//DNA binding;GO:0008134//transcription factor binding	GO:0042461//photoreceptor cell development;GO:0001751//compound eye photoreceptor cell differentiation;GO:0048812//neuron projection morphogenesis;GO:0010468//regulation of gene expression;GO:0007173//epidermal growth factor receptor signaling pathway;GO:0043704//photoreceptor cell fate specification;GO:0006915//apoptotic process;GO:0001709//cell fate determination;GO:0006935//chemotaxis
38233	1242.00	0.01	0.725	6.17990909001493	Up	0.519527853942353	CG12020	CG12020	K09519|1|1e-46|187|bfo:BRAFLDRAFT_114430|DnaJ	homolog	subfamily	B	member	13	-	GO:0005515//protein binding	GO:0044267//cellular protein metabolic process
31506	3578.00	0.045	0.035	-0.362570079384708	Down	0.0871062663010767	CG3108	CG3108	K08637|1|4e-67|257|mcc:702856|carboxypeptidase	A4	[EC:3.4.17.-];K08779|2|8e-67|256|dre:246092|carboxypeptidase	A1	[EC:3.4.17.1];K01290|4|4e-65|250|dgr:Dgri_GH10071|carboxypeptidase	A,	invertebrate	[EC:3.4.17.-]	-	-	-
12798523	1563.00	93.015	137.55	0.564420844335813	Up	0.738514010566442
8673972	600.00	0.01	0.08	3	Up	0.169798702601485	CG42531	CG42531, isoform B	-	-	-	-
33798	1550.25	2.11	2.02	-0.0628877059553902	Down	0.110011368956062	CG7236	CG7236, isoform E	K08824|1|0.0|773|dya:Dyak_GE25570|cyclin-dependent	kinase-like	[EC:2.7.11.22]	-	GO:0004672//protein kinase activity;GO:0032559;GO:0004672//protein kinase activity;GO:0032559	GO:0006464//cellular protein modification process;GO:0006464//cellular protein modification process
38343	1296.00	21.195	20.675	-0.0358366369964587	Down	0.168260549722464	CG12093	CG12093	-	-	-	-
33167	2551.00	14.215	16.835	0.244049622150119	Up	0.481207784391092	Nhe1	Na[+]/H[+] hydrogen exchanger 1	K03316|1|1e-157|557|spu:578765|monovalent	cation:H+	antiporter,	CPA1	family;K12041|2|7e-70|265|mcc:710429|solute	carrier	family	9,	member	6	GO:0031224//intrinsic to membrane	GO:0005451//monovalent cation:hydrogen antiporter activity	GO:0055067;GO:0030001//metal ion transport
12798439	936.00	0.01	0.28	4.8073549220576	Up	0.332709155353441
31449	2744.07	1.645	1.065	-0.627234153509403	Down	0.330034106868187	Mcm3	minichromosome maintenance 3, isoform B	K02541|1|0.0|1572|dme:Dmel_CG4206|minichromosome	maintenance	protein	3	GO:0043231//intracellular membrane-bounded organelle;GO:0032993//protein-DNA complex	GO:0003678//DNA helicase activity;GO:0003676//nucleic acid binding;GO:0032559	GO:0006261//DNA-dependent DNA replication
34671	2107.00	0.025	0.01	-1.32192809488736	Down	0.101718718651776	CG15485	CG15485, isoform B	K01415|1|2e-71|271|cin:100186841|endothelin-converting	enzyme	[EC:3.4.24.71];K08635|2|2e-67|257|aga:AgaP_AGAP009791|membrane	metallo-endopeptidase-like	1;K09610|4|3e-66|253|mmu:13599|endothelin-converting	enzyme-like	1	[EC:3.4.24.-]	-	GO:0004175//endopeptidase activity	GO:0019538//protein metabolic process
34720	1420.00	4.37	4.315	-0.0182727203216435	Down	0.094830468802247	CG5705	CG5705	K02835|1|0.0|721|dme:Dmel_CG5705|peptide	chain	release	factor	RF-1	GO:0044424//intracellular part	GO:0003747//translation release factor activity	GO:0006412//translation
39769	582.00	23.95	28.635	0.257753947501551	Up	0.548083996522437	l(3)72Dh	TRAPP subunit 20 ortholog	-	GO:0044464//cell part	-	GO:0048193//Golgi vesicle transport;GO:0050658//RNA transport
39095	3375.03	6.65	6.88	0.0490542243135458	Up	0.139102521233197	phol	pleiohomeotic like, isoform B	K09201|1|0.0|1161|dme:Dmel_CG3445|transcription	factor	YY	GO:0000790//nuclear chromatin;GO:0005700//polytene chromosome	GO:0003676//nucleic acid binding;GO:0046914//transition metal ion binding;GO:0001071//nucleic acid binding transcription factor activity;GO:0003682//chromatin binding	GO:0016458//gene silencing
39935	2130.00	0.04	0.01	-2	Down	0.116999933123788	tap	target of poxn	K09081|1|4e-20|100|dre:30239|neurogenin	1;K09082|2|5e-20|99.8|xla:398061|neurogenin	2	GO:0043231//intracellular membrane-bounded organelle	-	GO:0048513//organ development;GO:0006355//regulation of transcription, DNA-dependent
43508	4554.69	19.285	18.945	-0.0256620061200532	Down	0.141978198354845	yata	yata, isoform B	K08876|1|0.0|1413|dme:Dmel_CG1973|SCY1-like	-	GO:0016301//kinase activity;GO:0032559	GO:0006464//cellular protein modification process
36601	2475.00	10.975	11.385	0.0529133517139018	Up	0.167157092222297	Dh44-R1	diuretic hormone 44 receptor 1	K04578|1|0.0|966|dme:Dmel_CG8422|corticotropin	releasing	hormone	receptor	1	GO:0031224//intrinsic to membrane	GO:0008528//G-protein coupled peptide receptor activity;GO:0005179//hormone activity	GO:0007166//cell surface receptor signaling pathway;GO:0023060
34893	979.13	5.835	5.985	0.0366185912361536	Up	0.120042800775764	l(2)35Cc	lethal (2) 35Cc, isoform B	-	GO:0043234//protein complex;GO:0044430//cytoskeletal part	GO:0005515//protein binding	GO:0031023//microtubule organizing center organization;GO:0044267//cellular protein metabolic process;GO:0003006//developmental process involved in reproduction
40186	899.00	253.805	288.715	0.185925573016182	Up	0.545041128870461	Nca	neurocalcin, isoform A	K13764|1|7e-55|213|bta:281447|recoverin	-	GO:0046872//metal ion binding;GO:0050664//oxidoreductase activity, acting on NAD(P)H, oxygen as acceptor	GO:0016310//phosphorylation
318053	1904.10	30.65	35.325	0.204802486643158	Up	0.500200628636394	CG32495	CG32495, isoform I	K01920|1|0.0|657|dme:Dmel_CG6835|glutathione	synthase	[EC:6.3.2.3]	-	GO:0016881//acid-amino acid ligase activity;GO:0032559;GO:0016881//acid-amino acid ligase activity;GO:0032559;GO:0016881//acid-amino acid ligase activity;GO:0032559;GO:0016881//acid-amino acid ligase activity;GO:0032559;GO:0016881//acid-amino acid ligase activity;GO:0032559;GO:0016881//acid-amino acid ligase activity;GO:0032559	GO:0033554//cellular response to stress;GO:0006749//glutathione metabolic process;GO:0033554//cellular response to stress;GO:0006749//glutathione metabolic process;GO:0033554//cellular response to stress;GO:0006749//glutathione metabolic process;GO:0033554//cellular response to stress;GO:0006749//glutathione metabolic process;GO:0033554//cellular response to stress;GO:0006749//glutathione metabolic process;GO:0033554//cellular response to stress;GO:0006749//glutathione metabolic process
12798248	2341.20	22.75	30.695	0.432137124528916	Up	0.65739316525112
3772566	1640.97	0.3	1.6	2.41503749927884	Up	0.548853072961947	CG11714	CG11714, isoform C	K10478|1|8e-07|55.5|tgu:100223888|BTB/POZ	domain-containing	protein	3/6;K10523|3|1e-06|54.7|xtr:394599|speckle-type	POZ	protein	-	GO:0005488//binding	-
40885	756.00	0.01	2.16	7.75488750216347	Up	0.753795225038454	CG17944	CG17944	-	-	-	-
38696	1067.00	4.005	5.135	0.358562033909485	Up	0.406239550591854	CG10469	CG10469	K01310|1|4e-29|128|dpo:Dpse_GA19618|chymotrypsin	[EC:3.4.21.1];K09634|2|5e-28|125|gga:427988|transmembrane	protease,	serine	3	[EC:3.4.21.-];K01340|3|6e-28|124|ssc:397389|tryptase	[EC:3.4.21.59];K01362|5|8e-28|124|dpo:Dpse_GA15953|	[EC:3.4.21.-]	-	GO:0004175//endopeptidase activity	GO:0019538//protein metabolic process
39403	1981.59	36.31	38.835	0.0969905358210601	Up	0.331204440580486	CG4300	CG4300, isoform D	K00802|1|0.0|738|dse:Dsec_GM24668|spermine	synthase	[EC:2.5.1.22]	-	GO:0016765//transferase activity, transferring alkyl or aryl (other than methyl) groups;GO:0016765//transferase activity, transferring alkyl or aryl (other than methyl) groups	GO:0006596//polyamine biosynthetic process;GO:0006596//polyamine biosynthetic process
41913	5400.45	34.85	39.235	0.170982544107245	Up	0.463652778706614	alpha-Man-IIb	alpha-Man-IIb, isoform C	K01191|1|0.0|2382|dme:Dmel_CG4606|alpha-mannosidase	[EC:3.2.1.24]	-	-	-
246531	965.00	0.14	0.01	-3.8073549220576	Down	0.231291379656256	CG30288	CG30288	K01362|1|3e-26|118|dme:Dmel_CG4920|	[EC:3.4.21.-];K01316|3|1e-24|113|tgu:100220466|protease,	serine,	7	(enterokinase)	[EC:3.4.21.9];K01312|4|4e-23|108|dpo:Dpse_GA15903|trypsin	[EC:3.4.21.4];K01324|5|2e-22|106|rno:25048|plasma	kallikrein	[EC:3.4.21.34]	-	GO:0004175//endopeptidase activity	GO:0019538//protein metabolic process
33953	2118.37	286.225	267.335	-0.0985009578510942	Down	0.373704273389955	nrv2	nervana 2, isoform G	K01540|1|1e-175|616|dme:Dmel_CG9261|sodium/potassium-transporting	ATPase	subunit	beta	GO:0043296//apical junction complex;GO:0005887//integral to plasma membrane;GO:0043296//apical junction complex;GO:0005887//integral to plasma membrane;GO:0043296//apical junction complex;GO:0005887//integral to plasma membrane;GO:0043296//apical junction complex;GO:0005887//integral to plasma membrane;GO:0043296//apical junction complex;GO:0005887//integral to plasma membrane	GO:0008556//potassium-transporting ATPase activity;GO:0008556//potassium-transporting ATPase activity;GO:0008556//potassium-transporting ATPase activity;GO:0008556//potassium-transporting ATPase activity;GO:0008556//potassium-transporting ATPase activity	GO:0007043//cell-cell junction assembly;GO:0035151//regulation of tube size, open tracheal system;GO:0009206;GO:0021782//glial cell development;GO:0030001//metal ion transport;GO:0007043//cell-cell junction assembly;GO:0035151//regulation of tube size, open tracheal system;GO:0009206;GO:0021782//glial cell development;GO:0030001//metal ion transport;GO:0007043//cell-cell junction assembly;GO:0035151//regulation of tube size, open tracheal system;GO:0009206;GO:0021782//glial cell development;GO:0030001//metal ion transport;GO:0007043//cell-cell junction assembly;GO:0035151//regulation of tube size, open tracheal system;GO:0009206;GO:0021782//glial cell development;GO:0030001//metal ion transport;GO:0007043//cell-cell junction assembly;GO:0035151//regulation of tube size, open tracheal system;GO:0009206;GO:0021782//glial cell development;GO:0030001//metal ion transport
31350	8938.70	22.575	22.755	0.0114575985999694	Up	0.105463786531131	lva	lava lamp, isoform D	K11498|1|4e-09|65.9|mcc:711186|centromeric	protein	E;K04648|2|5e-09|65.5|bfo:BRAFLDRAFT_126882|dynactin	1;K06102|3|5e-09|65.5|ssc:100157963|cingulin;K12478|5|5e-09|65.5|bta:516259|early	endosome	antigen	1	GO:0043231//intracellular membrane-bounded organelle;GO:0015630//microtubule cytoskeleton;GO:0044444//cytoplasmic part	GO:0008092//cytoskeletal protein binding	GO:0031345//negative regulation of cell projection organization;GO:0007275//multicellular organismal development;GO:0051649//establishment of localization in cell
31380	3429.35	42.575	62	0.542261685595695	Up	0.719654918745402	CG3556	CG3556, isoform B	-	GO:0043231//intracellular membrane-bounded organelle	GO:0019842//vitamin binding;GO:0003676//nucleic acid binding;GO:0001071//nucleic acid binding transcription factor activity;GO:0008168//methyltransferase activity	GO:0006544//glycine metabolic process;GO:0010468//regulation of gene expression;GO:0006351//transcription, DNA-dependent;GO:0051180//vitamin transport
42526	1059.24	20.11	23.96	0.252714826483434	Up	0.525446398715977	CG5919	CG5919, isoform B	K01823|1|2e-149|528|dme:Dmel_CG5919|isopentenyl-diphosphate	delta-isomerase	[EC:5.3.3.2]	-	GO:0016863//intramolecular oxidoreductase activity, transposing C=C bonds;GO:0016863//intramolecular oxidoreductase activity, transposing C=C bonds	GO:0006720//isoprenoid metabolic process;GO:0006720//isoprenoid metabolic process
42832	2162.73	394.585	502.02	0.347408727325325	Up	0.686651508058584	Gdh	glutamate dehydrogenase, isoform F	K00261|1|0.0|1101|dme:Dmel_CG5320|glutamate	dehydrogenase	(NAD(P)+)	[EC:1.4.1.3]	GO:0031980;GO:0031980;GO:0031980	GO:0005515//protein binding;GO:0016639//oxidoreductase activity, acting on the CH-NH2 group of donors, NAD or NADP as acceptor;GO:0005515//protein binding;GO:0016639//oxidoreductase activity, acting on the CH-NH2 group of donors, NAD or NADP as acceptor;GO:0005515//protein binding;GO:0016639//oxidoreductase activity, acting on the CH-NH2 group of donors, NAD or NADP as acceptor	GO:0046692//sperm competition;GO:0006103//2-oxoglutarate metabolic process;GO:0006734//NADH metabolic process;GO:0045333//cellular respiration;GO:0006519;GO:0046692//sperm competition;GO:0006103//2-oxoglutarate metabolic process;GO:0006734//NADH metabolic process;GO:0045333//cellular respiration;GO:0006519;GO:0046692//sperm competition;GO:0006103//2-oxoglutarate metabolic process;GO:0006734//NADH metabolic process;GO:0045333//cellular respiration;GO:0006519
37972	1126.00	0.01	0.345	5.10852445677817	Up	0.373470206647495	CG3611	CG3611, isoform C	-	-	-	-
39139	1073.00	2.07	2.955	0.513527362678207	Up	0.388684544907376	CG14174	CG14174	-	-	-	-
33161	3922.28	13.98	17.47	0.321515247541323	Up	0.55694509462984	dbr	debra, isoform F	-	GO:0043231//intracellular membrane-bounded organelle	GO:0046914//transition metal ion binding	-
37832	1701.00	86.825	89.165	0.0383670135581526	Up	0.202467732227647	CG3907	CG3907, isoform B	K10352|1|7e-07|55.8|tgu:100230210|myosin	heavy	chain;K09291|3|4e-06|53.1|gga:424457|nucleoprotein	TPR	-	-	-
326178	1293.94	0.035	6.5	7.53694098585821	Up	0.895773423393299	CG31948	CG31948, isoform B	-	-	-	-
39472	1065.00	0.24	0.74	1.62449086490779	Up	0.354912057781047	CG11263	CG11263, isoform B	-	GO:0044464//cell part;GO:0044464//cell part	GO:0004527//exonuclease activity;GO:0005488//binding;GO:0004527//exonuclease activity;GO:0005488//binding	GO:0034641//cellular nitrogen compound metabolic process;GO:0034641//cellular nitrogen compound metabolic process
19836250	1729.97	0.88	1.755	0.995895601667263	Up	0.428810272186183	-	Cyp6a16, isoform C	-	-	-	-
39454	4047.24	46.035	44.3	-0.0554244477452603	Down	0.242325954657928	Atg1	Autophagy-specific gene 1, isoform B	K08269|1|0.0|1394|dme:Dmel_CG10967|unc51-like	kinase	[EC:2.7.11.1]	-	GO:0008092//cytoskeletal protein binding;GO:0004672//protein kinase activity;GO:0032559;GO:0008092//cytoskeletal protein binding;GO:0004672//protein kinase activity;GO:0032559	GO:0044248//cellular catabolic process;GO:0009968//negative regulation of signal transduction;GO:0016049//cell growth;GO:0007416//synapse assembly;GO:0007552//metamorphosis;GO:0051969;GO:0010970//microtubule-based transport;GO:0006464//cellular protein modification process;GO:0044248//cellular catabolic process;GO:0009968//negative regulation of signal transduction;GO:0016049//cell growth;GO:0007416//synapse assembly;GO:0007552//metamorphosis;GO:0051969;GO:0010970//microtubule-based transport;GO:0006464//cellular protein modification process
2768877	2477.93	19.78	13.68	-0.531974195873213	Down	0.661773557145723	CG5541	CG5541, isoform B	-	-	-	-
3772241	135.00	0.01	0.015	0.584962500721156	Up	0.0751688624356316
36031	2279.39	61.595	56.44	-0.126095256362029	Down	0.412726543168595	Etf-QO	electron transfer flavoprotein-ubiquinone oxidoreductase, isoform B	K00311|1|0.0|1254|dme:Dmel_CG12140|electron-transferring-flavoprotein	dehydrogenase	[EC:1.5.5.1]	GO:0015630//microtubule cytoskeleton;GO:0031304//intrinsic to mitochondrial inner membrane	GO:0048038//quinone binding;GO:0043169//cation binding;GO:0051536//iron-sulfur cluster binding;GO:0016649//oxidoreductase activity, acting on the CH-NH group of donors, quinone or similar compound as acceptor	GO:0006091//generation of precursor metabolites and energy;GO:0006635//fatty acid beta-oxidation;GO:0051234//establishment of localization;GO:0006950//response to stress
38921	559.00	0.305	0.18	-0.760812336120574	Down	0.166655520631311	CG13674	CG13674, isoform B	-	-	-	-
318166	704.00	0.01	1.255	6.97154355395077	Up	0.635691834414499	CG32713	CG32713, isoform B	-	-	-	-
38681	1078.00	0.04	0.045	0.169925001442312	Up	0.0751688624356316	CG6462	CG6462	K01310|1|2e-36|152|dpo:Dpse_GA19618|chymotrypsin	[EC:3.4.21.1];K01362|4|1e-32|140|dme:Dmel_CG31039|	[EC:3.4.21.-]	-	GO:0004175//endopeptidase activity	GO:0019538//protein metabolic process
3354922	1223.27	109.195	39.22	-1.47724535663747	Down	0.824550257473417	CG40198	CG40198, isoform C	-	-	-	-
38655	1139.18	31.295	34.375	0.135427537242867	Up	0.403898883167257	CG5537	CG5537, isoform C	K00761|1|4e-118|424|dme:Dmel_CG5537|uracil	phosphoribosyltransferase	[EC:2.4.2.9]	GO:0043231//intracellular membrane-bounded organelle	GO:0016740//transferase activity	GO:0055086//nucleobase-containing small molecule metabolic process
36286	4675.78	12.47	12.58	0.0126704570496189	Up	0.0990436701665218	pds5	pds5, isoform B	K11267|1|0.0|2302|dme:Dmel_CG17509|sister	chromatid	cohesion	protein	PDS5	GO:0043234//protein complex;GO:0043231//intracellular membrane-bounded organelle;GO:0005694//chromosome	-	GO:0007059//chromosome segregation;GO:0051276//chromosome organization
45830	3053.37	33.565	31.265	-0.102409125164601	Down	0.327058115428342	bur	burgundy, isoform C	K01951|1|0.0|1353|dme:Dmel_CG9242|GMP	synthase	(glutamine-hydrolysing)	[EC:6.3.5.2]	-	GO:0016884//carbon-nitrogen ligase activity, with glutamine as amido-N-donor;GO:0032559	GO:0006935//chemotaxis;GO:0009064//glutamine family amino acid metabolic process;GO:0009168//purine ribonucleoside monophosphate biosynthetic process;GO:0016570//histone modification
31250	946.00	0.385	0.805	1.06413033741972	Up	0.309168728683207	CG2652	CG2652	K11341|1|3e-07|55.8|smm:Smp_070760|YEATS	domain-containing	protein	4	-	-	-
41192	1410.00	56.575	61.15	0.112187819260494	Up	0.371697987026015	CG8417	CG8417	K01809|1|0.0|794|dme:Dmel_CG8417|mannose-6-phosphate	isomerase	[EC:5.3.1.8]	-	GO:0016861//intramolecular oxidoreductase activity, interconverting aldoses and ketoses;GO:0046914//transition metal ion binding	GO:0044238//primary metabolic process
37342	3660.00	5.05	4.315	-0.226922828460202	Down	0.308366214137631	Lrt	Leucine-rich tendon-specific protein, isoform C	K13023|1|5e-23|110|mcc:707574|carboxypeptidase	N	regulatory	subunit;K06838|5|1e-22|108|cfa:486818|slit	1	-	-	-
34094	1265.00	0.75	0.105	-2.83650126771712	Down	0.424764261352237	CG7367	CG7367, isoform D	K01046|1|3e-36|152|oaa:100079831|triacylglycerol	lipase	[EC:3.1.1.3];K01059|2|1e-35|151|dpo:Dpse_GA19044|lipoprotein	lipase	[EC:3.1.1.34]	-	GO:0003824//catalytic activity;GO:0003824//catalytic activity	GO:0044238//primary metabolic process;GO:0006909//phagocytosis;GO:0044238//primary metabolic process;GO:0006909//phagocytosis
41037	1619.85	0.72	4.15	2.52704252479197	Up	0.716946432154083	CG8136	CG8136, isoform D	-	-	-	-
37068	2795.05	20.84	23.53	0.175146042945789	Up	0.438440446733097	Hsf	heat shock factor, isoform D	K09418|1|0.0|1203|dme:Dmel_CG5748|heat	shock	transcription	factor,	invertebrate	-	-	-
41209	5551.54	13.9	13.31	-0.062574311698978	Down	0.196482311241891	FBX011	FBX011 ortholog, isoform B	K10297|1|0.0|1771|dme:Dmel_CG9461|F-box	protein	11	-	GO:0019787//small conjugating protein ligase activity;GO:0046914//transition metal ion binding	-
37998	1726.00	71.215	81.23	0.189831496638301	Up	0.522905102654986	CG2736	CG2736	K12384|1|4e-25|116|dre:192340|lysosome	membrane	protein	2;K13885|2|5e-24|112|gga:416814|scavenger	receptor	class	B,	member	1	GO:0016021//integral to membrane;GO:0044444//cytoplasmic part	-	GO:0006950//response to stress;GO:0009987//cellular process
318825	530.31	38.89	49.69	0.353556307115902	Up	0.647328295325353	mRpL27	mitochondrial ribosomal protein L27, isoform C	-	GO:0000315//organellar large ribosomal subunit	GO:0005198//structural molecule activity	GO:0010467//gene expression
14462450	1239.00	9.865	8.835	-0.159088916171942	Down	0.321875208988163
42585	1316.00	0.885	2.935	1.72961114302705	Up	0.616030228047883	CG6332	CG6332	-	-	-	-
33575	2275.00	0.01	1.24	6.95419631038687	Up	0.633551795626296	CG8851	CG8851, isoform C	K10352|1|7e-13|76.3|cin:100176948|myosin	heavy	chain;K10381|3|2e-11|71.6|dre:324023|desmoplakin	-	-	-
32818	2331.00	5.91	6.115	0.0491943683498541	Up	0.135792148732696	por	porcupine, isoform C	K00181|1|0.0|833|dme:Dmel_CG6205|porcupine	GO:0016020//membrane	GO:0016747//transferase activity, transferring acyl groups other than amino-acyl groups	GO:0006464//cellular protein modification process;GO:0035466
42185	1335.00	492.815	583.145	0.242808488051965	Up	0.607536949107203	Mdh2	malate dehydrogenase 2	K00026|1|0.0|654|dse:Dsec_GM15290|malate	dehydrogenase	[EC:1.1.1.37]	-	-	-
40996	2494.02	39.53	32.935	-0.263326405033473	Down	0.569484384404467	DppIII	dipeptidyl aminopeptidase III, isoform C	K01277|1|0.0|1476|dme:Dmel_CG7415|dipeptidyl-peptidase	III	[EC:3.4.14.4]	GO:0044444//cytoplasmic part;GO:0044444//cytoplasmic part	GO:0008238//exopeptidase activity;GO:0008238//exopeptidase activity	GO:0019538//protein metabolic process;GO:0019538//protein metabolic process
46059	2043.98	28.95	29.96	0.0494742755821519	Up	0.20637999063733	Sply	Sphingosine-1-phosphate lyase, isoform B	K01634|1|0.0|1112|dme:Dmel_CG8946|sphinganine-1-phosphate	aldolase	[EC:4.1.2.27]	GO:0031227//intrinsic to endoplasmic reticulum membrane;GO:0031227//intrinsic to endoplasmic reticulum membrane	GO:0048037//cofactor binding;GO:0016832//aldehyde-lyase activity;GO:0048037//cofactor binding;GO:0016832//aldehyde-lyase activity	GO:0043436;GO:0006665//sphingolipid metabolic process;GO:0043436;GO:0006665//sphingolipid metabolic process
42135	3135.93	2.885	1.5	-0.943608818149601	Down	0.505316658864442	TyrRII	tyramine receptor II, isoform D	K04135|1|3e-44|180|api:100163236|adrenergic	receptor	alpha-1A;K04155|3|6e-23|109|gga:769107|5-hydroxytryptamine	(serotonin)	receptor	1D	-	-	-
37159	1073.00	0.045	0.53	3.55799545312089	Up	0.392095231726075	CG17821	CG17821	K00680|1|1e-54|213|dme:Dmel_CG8534|	[EC:2.3.1.-];K10249|5|5e-42|171|dre:393769|elongation	of	very	long	chain	fatty	acids	protein	4	-	-	-
34329	778.75	681.1	757.43	0.153245931895043	Up	0.487026014846519	RpL13	ribosomal protein L13, isoform C	K02873|1|2e-109|395|dme:Dmel_CG4651|large	subunit	ribosomal	protein	L13e	GO:0015934//large ribosomal subunit;GO:0015934//large ribosomal subunit	GO:0005198//structural molecule activity;GO:0005198//structural molecule activity	GO:0007052//mitotic spindle organization;GO:0010467//gene expression;GO:0007052//mitotic spindle organization;GO:0010467//gene expression
50305	687.26	80.715	17.275	-2.22415109690031	Down	0.84685347421922	CG8012	CG8012, isoform B	-	-	-	-
37349	1633.00	0.01	1.725	7.43045255166553	Up	0.708152210258811	CG13442	CG13442	K10658|1|2e-15|84.0|nve:NEMVE_v1g25775|E3	ubiquitin-protein	ligase	MARCH3	[EC:6.3.2.19];K10656|4|4e-14|79.7|dwi:Dwil_GK17579|E3	ubiquitin-protein	ligase	MARCH1/8	[EC:6.3.2.19]	-	-	-
36429	1796.00	0.14	0.12	-0.222392421336448	Down	0.0940279542566709	CG3884	CG44251, isoform B	-	-	-	-
19835997	267.00	0.57	0.01	-5.83289001416474	Down	0.468969437571056
41922	1773.00	0.445	6.675	3.90689059560852	Up	0.822543971109476	CG4546	CG4546	K00934|1|0.0|894|dme:Dmel_CG4546|arginine	kinase	[EC:2.7.3.3];K00933|2|8e-85|314|ame:550932|creatine	kinase	[EC:2.7.3.2]	-	-	-
32203	817.76	61.06	23.32	-1.38865980100628	Down	0.81201096769879	Cpr11B	cuticular protein 11B, isoform B	-	-	GO:0042302//structural constituent of cuticle	-
39284	5838.35	64.825	72.2	0.155448536033876	Up	0.470708219086471	chrb	charybde, isoform E	K08270|1|3e-09|65.1|dre:378866|DNA-damage-inducible	transcript	4	GO:0044424//intracellular part	-	GO:0001700//embryonic development via the syncytial blastoderm;GO:0006950//response to stress;GO:0009966//regulation of signal transduction;GO:0012501//programmed cell death;GO:0040008//regulation of growth
44227	2472.57	142.59	110.005	-0.374303708167137	Down	0.683708954724804	Fatp	fatty acid (long chain) transport protein, isoform E	K08745|1|0.0|1352|dme:Dmel_CG7400|solute	carrier	family	27	(fatty	acid	transporter),	member	1/4	[EC:6.2.1.-]	GO:0016020//membrane;GO:0016020//membrane;GO:0016020//membrane	GO:0015245//fatty acid transporter activity;GO:0015245//fatty acid transporter activity;GO:0015245//fatty acid transporter activity	GO:0015908//fatty acid transport;GO:0015908//fatty acid transport;GO:0015908//fatty acid transport
43317	5687.10	13.245	17.335	0.388239992833211	Up	0.596134554938808	Tusp	tusp, isoform G	K09448|1|4e-15|85.1|cfa:481758|TEA	domain	family	member	1/3/4	-	-	-
45848	503.00	13.53	13.215	-0.0339854143349675	Down	0.140373169263693	e(y)2	enhancer of yellow 2	K11368|1|7e-42|169|dme:Dmel_CG15191|enhancer	of	yellow	2	transcription	factor	GO:0044427//chromosomal part;GO:0070461//SAGA-type complex;GO:0005635//nuclear envelope	GO:0003712//transcription cofactor activity;GO:0019904//protein domain specific binding;GO:0031490//chromatin DNA binding	GO:0006406//mRNA export from nucleus;GO:0006357//regulation of transcription from RNA polymerase II promoter;GO:0010557//positive regulation of macromolecule biosynthetic process;GO:0006342//chromatin silencing;GO:0006325//chromatin organization
37982	1165.00	0.885	0.69	-0.359081093304829	Down	0.187520898816291	CG9083	CG9083	-	-	-	-
40282	950.00	24.625	27.735	0.171584000894251	Up	0.441516752491139	CG4858	CG4858	K03593|1|2e-36|152|hmg:100198387|ATP-binding	protein	involved	in	chromosome	partitioning	-	GO:0051536//iron-sulfur cluster binding;GO:0016462//pyrophosphatase activity;GO:0043169//cation binding;GO:0032559	-
33174	1446.83	25	27.605	0.14300150624249	Up	0.393800575135424	CG31974	CG31974, isoform D	-	-	-	-
38447	1479.00	333.71	301.325	-0.147274545339292	Down	0.481508727345683	Scsalpha	succinyl coenzyme A synthetase alpha subunit, isoform B	K01899|1|5e-164|577|dya:Dyak_GE21380|succinyl-CoA	synthetase	alpha	subunit	[EC:6.2.1.4	6.2.1.5]	GO:0030062//mitochondrial tricarboxylic acid cycle enzyme complex;GO:0030062//mitochondrial tricarboxylic acid cycle enzyme complex	GO:0004774//succinate-CoA ligase activity;GO:0046912//transferase activity, transferring acyl groups, acyl groups converted into alkyl on transfer;GO:0004774//succinate-CoA ligase activity;GO:0046912//transferase activity, transferring acyl groups, acyl groups converted into alkyl on transfer	GO:0009060//aerobic respiration;GO:0009060//aerobic respiration
33207	1972.00	33.76	27.335	-0.304565528507602	Down	0.596502374105531	Ent1	equilibrative nucleoside transporter 1, isoform C	K03323|1|0.0|892|dme:Dmel_CG11907|equilibrative	nucleoside	transporter,	ENT	family	GO:0044464//cell part;GO:0044464//cell part	GO:0015932//nucleobase-containing compound transmembrane transporter activity;GO:0015932//nucleobase-containing compound transmembrane transporter activity	GO:0051234//establishment of localization;GO:0051234//establishment of localization
36327	1544.49	1.405	3.67	1.38520993262229	Up	0.621246572594128	CG13168	CG13168, isoform D	-	-	-	-
33178	1699.00	1.96	2.08	0.085729874025884	Up	0.122483782518558	CG3709	CG3709	-	-	GO:0003676//nucleic acid binding;GO:0016866//intramolecular transferase activity	GO:0009451//RNA modification
43315	5704.80	17.595	18.82	0.0971011139788722	Up	0.287199892998061	dsd	distracted, isoform C	K05637|1|2e-13|79.3|ecb:100059860|laminin,	alpha	1	GO:0031224//intrinsic to membrane	GO:0005488//binding	-
47894	1798.00	4.595	6.05	0.396870280872923	Up	0.454223232796094	hbn	homeobrain	K09452|1|2e-26|120|dre:30657|homeobox	protein	aristaless-related	-	GO:0005488//binding	GO:0006350
34410	1649.00	0.585	1.35	1.20645087746743	Up	0.415100648699258	CG5096	CG5096	K06260|1|5e-20|99.4|xla:446839|platelet	glycoprotein	V	-	GO:0005488//binding	-
33446	596.12	13.115	14.665	0.161159263491971	Up	0.366849461646492	CG15394	CG15394, isoform D	-	-	-	-
19835644	801.00	0.01	0.06	2.58496250072116	Up	0.145522637597806
19834870	350.00	0.01	0.145	3.85798099512757	Up	0.237243362535946
36068	3329.00	4.075	4.07	-0.00177126485219253	Down	0.0751688624356316	CG18011	CG18011	K09228|1|2e-39|165|ecb:100060075|KRAB	domain-containing	zinc	finger	protein	GO:0044464//cell part	GO:0046914//transition metal ion binding;GO:0051540	-
12798580	341.00	0.01	0.315	4.97727992349992	Up	0.352002942553334
43512	1154.00	0.78	0.385	-1.01861567816735	Down	0.301946097773022	sro	shroud	K00019|1|0.0|637|dme:Dmel_CG12068|3-hydroxybutyrate	dehydrogenase	[EC:1.1.1.30]	-	GO:0003824//catalytic activity	GO:0008152//metabolic process
36294	782.00	0.01	1.29	7.01122725542325	Up	0.642981341536815	CG13186	CG13186	-	-	-	-
41587	1993.93	31.45	22.29	-0.496663400506899	Down	0.683608640406607	grsm	granny smith, isoform F	K09611|1|0.0|1116|dya:Dyak_GE24479|probable	aminopeptidase	NPEPL1	[EC:3.4.11.-]	-	-	-
31577	2134.00	20.57	21.455	0.0607721072234515	Up	0.217381127532937	CG3847	CG3847	K09228|1|4e-22|106|bfo:BRAFLDRAFT_71028|KRAB	domain-containing	zinc	finger	protein	-	-	-
36722	1548.00	14.085	15.085	0.0989551327717715	Up	0.271550859359326	eIF2B-gamma	eIF2B-gamma	K03241|1|0.0|911|dme:Dmel_CG8190|translation	initiation	factor	eIF-2B	gamma	subunit	GO:0043234//protein complex;GO:0044444//cytoplasmic part	GO:0008135//translation factor activity, nucleic acid binding;GO:0030695//GTPase regulator activity;GO:0016772//transferase activity, transferring phosphorus-containing groups	GO:0006412//translation
36936	453.00	74.95	53.725	-0.480334900520076	Down	0.710258810940948	Gbp	Growth-blocking peptide	-	-	-	-
33334	616.00	0.07	0.095	0.440572591385981	Up	0.0976392697117635	halo	halo	-	-	-	GO:0050789//regulation of biological process;GO:0016310//phosphorylation;GO:0010970//microtubule-based transport
5740402	1777.00	0.01	0.05	2.32192809488736	Up	0.131344880625961	CG34345	CG34345	K00472|1|0.0|1026|dme:Dmel_CG34345|prolyl	4-hydroxylase	[EC:1.14.11.2]	GO:0043234//protein complex;GO:0043231//intracellular membrane-bounded organelle	GO:0046914//transition metal ion binding;GO:0019842//vitamin binding;GO:0019798;GO:0016701//oxidoreductase activity, acting on single donors with incorporation of molecular oxygen	GO:0019471
40239	1853.00	5.885	5.775	-0.0272214687350242	Down	0.108606968501304	Rbbp5	Rbbp5	K12857|1|3e-12|73.6|tad:TRIADDRAFT_37206|Prp8	binding	protein;K04508|4|8e-12|72.4|mdo:100031835|transducin	(beta)-like	1	-	-	-
38022	1117.00	13.915	13.245	-0.071193064961985	Down	0.213836688289975	CG7049	CG7049	K13444|1|0.0|698|dme:Dmel_CG7049|sulfatase	modifying	factor	1	-	-	-
34777	1370.45	0.035	2.165	5.95086829266912	Up	0.730421988898549	CG9014	CG9014, isoform B	K11981|1|0.0|635|dme:Dmel_CG9014|E3	ubiquitin-protein	ligase	NRDP1	[EC:6.3.2.19]	GO:0043234//protein complex	GO:0046914//transition metal ion binding;GO:0019787//small conjugating protein ligase activity	GO:0032446//protein modification by small protein conjugation
35792	1767.49	0.03	0.88	4.87446911791614	Up	0.530796495686484	CG8708	CG8708, isoform D	K00731|1|1e-171|602|dvi:Dvir_GJ14139|glycoprotein-N-acetylgalactosamine	3-beta-galactosyltransferase	[EC:2.4.1.122]	GO:0044464//cell part	GO:0008378//galactosyltransferase activity	GO:0006464//cellular protein modification process
33121	392.95	0.115	55.905	8.92519964839299	Up	0.984484718785528	CG1678	CG1678, isoform B	-	-	-	-
42574	463.00	0.49	0.205	-1.25715783949712	Down	0.259011569584699	Cby	chibby, isoform D	-	-	-	GO:0007365//periodic partitioning;GO:0016055//Wnt receptor signaling pathway
41708	636.97	26.08	25.34	-0.0415273450902679	Down	0.1804988965425	CG9922	CG9922, isoform B	-	-	-	-
38841	1573.00	16.55	6.325	-1.38769383211291	Down	0.773924964889989	Cyp4d8	cytochrome P450-4d8	K00517|1|0.0|929|dme:Dmel_CG4321|	[EC:1.14.-.-]	GO:0044464//cell part	GO:0016491//oxidoreductase activity;GO:0005506//iron ion binding	GO:0008152//metabolic process
37427	2261.83	14.465	12.13	-0.253986772809089	Down	0.473383267571725	MFS16	major facilitator superfamily transporter 16, isoform D	K13783|1|0.0|1020|dse:Dsec_GM15825|MFS	transporter,	OPA	family,	solute	carrier	family	37	(glycerol-3-phosphate	transporter),	member	1/2	-	-	-
36953	2025.14	16.02	13.64	-0.232030503384538	Down	0.464321540827927	l(2)k01209	lethal (2) k01209, isoform D	K00876|1|0.0|1049|dsi:Dsim_GD11264|uridine	kinase	[EC:2.7.1.48]	-	-	-
36814	456.00	17.39	27.7	0.671628043629964	Up	0.714940145790142	CG15704	CG15704	-	-	GO:0003824//catalytic activity;GO:0046914//transition metal ion binding	GO:0008152//metabolic process
35440	3279.82	8.625	11.615	0.429392792255914	Up	0.569584698722664	CG3651	CG3651, isoform D	-	-	-	-
14462377	428.00	0.995	0.96	-0.0516621198224926	Down	0.088510666755835
14462773	1861.00	0.01	0.05	2.32192809488736	Up	0.131344880625961
43309	1239.00	0.065	0.255	1.9719856238304	Up	0.226476292382799	Gr98d	gustatory receptor 98d	K08471|1|0.0|790|dme:Dmel_CG31061|gustatory	receptor	GO:0031224//intrinsic to membrane	GO:0004930//G-protein coupled receptor activity	GO:0007166//cell surface receptor signaling pathway;GO:0007606//sensory perception of chemical stimulus;GO:0023060
33034	1282.00	20.77	20.1	-0.0473057147783565	Down	0.191199090483515	Syx16	syntaxin 16	K08489|1|0.0|661|dme:Dmel_CG1467|syntaxin	16	GO:0031224//intrinsic to membrane;GO:0000323//lytic vacuole;GO:0012505//endomembrane system	GO:0005515//protein binding	GO:0001505//regulation of neurotransmitter levels;GO:0046907//intracellular transport;GO:0006904//vesicle docking involved in exocytosis;GO:0015031//protein transport
5740176	2830.45	6.25	8.59	0.458801941589014	Up	0.543469537885374	CG34340	CG34340, isoform F	K09330|1|3e-25|117|xtr:100124329|paired	mesoderm	homeobox	protein	2	-	-	GO:0048812//neuron projection morphogenesis;GO:0048513//organ development
42845	2968.37	24.945	27.64	0.148006946379833	Up	0.407978332107269	Miro	mitochondrial Rho, isoform F	K07870|1|0.0|655|spu:586242|Ras	homolog	gene	family,	member	T1	GO:0031306//intrinsic to mitochondrial outer membrane;GO:0031306//intrinsic to mitochondrial outer membrane;GO:0031306//intrinsic to mitochondrial outer membrane	GO:0046872//metal ion binding;GO:0032561//guanyl ribonucleotide binding;GO:0003824//catalytic activity;GO:0046872//metal ion binding;GO:0032561//guanyl ribonucleotide binding;GO:0003824//catalytic activity;GO:0046872//metal ion binding;GO:0032561//guanyl ribonucleotide binding;GO:0003824//catalytic activity	GO:0016192//vesicle-mediated transport;GO:0012501//programmed cell death;GO:0035556//intracellular signal transduction;GO:0051640//organelle localization;GO:0007267//cell-cell signaling;GO:0000226//microtubule cytoskeleton organization;GO:0010970//microtubule-based transport;GO:0016192//vesicle-mediated transport;GO:0012501//programmed cell death;GO:0035556//intracellular signal transduction;GO:0051640//organelle localization;GO:0007267//cell-cell signaling;GO:0000226//microtubule cytoskeleton organization;GO:0010970//microtubule-based transport;GO:0016192//vesicle-mediated transport;GO:0012501//programmed cell death;GO:0035556//intracellular signal transduction;GO:0051640//organelle localization;GO:0007267//cell-cell signaling;GO:0000226//microtubule cytoskeleton organization;GO:0010970//microtubule-based transport
40661	2334.73	40.105	44.93	0.163896949232928	Up	0.454858556811342	CG31550	CG31550, isoform D	K13096|1|0.0|1136|dsi:Dsim_GD19790|splicing	factor	4	GO:0044464//cell part;GO:0044464//cell part;GO:0044464//cell part	GO:0005488//binding	-
37610	3761.00	0.015	0.225	3.90689059560852	Up	0.280612586103123	CG30268	CG30268	-	-	-	-
45682	1195.73	95.445	98.23	0.0414940767856528	Up	0.203872132682405	eIF-3p40	eukaryotic initiation factor 3 p40 subunit, isoform B	K03247|1|0.0|651|dme:Dmel_CG9124|translation	initiation	factor	eIF-3	subunit	3	GO:0044444//cytoplasmic part;GO:0044444//cytoplasmic part	GO:0008135//translation factor activity, nucleic acid binding;GO:0008135//translation factor activity, nucleic acid binding	GO:0006412//translation;GO:0006412//translation
38282	5265.00	0.94	0.425	-1.14519791553994	Down	0.342807463385274	osm-1	outer segment 2	-	GO:0044464//cell part	GO:0005488//binding	GO:0048646//anatomical structure formation involved in morphogenesis;GO:0007389//pattern specification process
43088	1044.11	0.04	5.795	7.17866485100647	Up	0.881662542633585	ymp	yellow-emperor, isoform D	K14015|1|2e-65|248|dse:Dsec_GM10234|nuclear	protein	localization	protein	4	homolog	GO:0005681//spliceosomal complex;GO:0005681//spliceosomal complex	-	GO:0000377;GO:0000377
14462346	2488.00	0.18	0.07	-1.36257007938471	Down	0.173644084799037
34701	8461.45	45.935	40.6	-0.178114101273569	Down	0.484585033103725	CG9932	CG9932, isoform E	K09222|1|5e-13|78.6|dre:564772|RE1-silencing	transcription	factor;K09228|4|1e-12|77.4|bfo:BRAFLDRAFT_66688|KRAB	domain-containing	zinc	finger	protein	GO:0044464//cell part	GO:0046914//transition metal ion binding	-
38246	2363.97	85.945	79.3	-0.116092844919764	Down	0.398715976727078	CG12025	CG12025, isoform C	-	-	-	-
43437	1373.85	271.69	289.24	0.0903056156142448	Up	0.348625693840701	CG11876	CG11876, isoform D	K00162|1|7e-119|426|dan:Dana_GF23287|pyruvate	dehydrogenase	E1	component	subunit	beta	[EC:1.2.4.1]	GO:0043234//protein complex;GO:0044444//cytoplasmic part;GO:0015630//microtubule cytoskeleton;GO:0043234//protein complex;GO:0044444//cytoplasmic part;GO:0015630//microtubule cytoskeleton;GO:0043234//protein complex;GO:0044444//cytoplasmic part;GO:0015630//microtubule cytoskeleton;GO:0043234//protein complex;GO:0044444//cytoplasmic part;GO:0015630//microtubule cytoskeleton	GO:0004738//pyruvate dehydrogenase activity;GO:0004738//pyruvate dehydrogenase activity	GO:0032787//monocarboxylic acid metabolic process;GO:0000226//microtubule cytoskeleton organization;GO:0032787//monocarboxylic acid metabolic process;GO:0000226//microtubule cytoskeleton organization;GO:0032787//monocarboxylic acid metabolic process;GO:0000226//microtubule cytoskeleton organization;GO:0032787//monocarboxylic acid metabolic process;GO:0000226//microtubule cytoskeleton organization
39678	1034.00	0.2	0.215	0.104336659814736	Up	0.0868387614525513	yellow-k	yellow-k	-	-	-	-
39971	5104.00	0.015	0.07	2.22239242133645	Up	0.145121380325018	CG6052	CG6052	K05643|1|0.0|892|hmg:100197302|ATP-binding	cassette,	subfamily	A	(ABC1),	member	3	-	GO:0017111//nucleoside-triphosphatase activity;GO:0032559	-
33841	1662.00	0.895	0.365	-1.29399121838424	Down	0.353741724068749	H2.0	homeodomain protein 2.0	K09339|1|9e-158|556|dme:Dmel_CG11607|homeobox	protein	HLX1	GO:0043231//intracellular membrane-bounded organelle	GO:0003702//RNA polymerase II transcription factor activity;GO:0003677//DNA binding	GO:0045622//regulation of T-helper cell differentiation;GO:0006350;GO:0048522//positive regulation of cellular process
41144	3028.73	32.59	29.145	-0.161180950432064	Down	0.43633384605096	by	blistery, isoform D	K00665|1|1e-84|315|dpe:Dper_GL12292|fatty	acid	synthase,	animal	type	[EC:2.3.1.85];K08890|2|8e-06|53.1|tgu:100223292|B	lymphoid	tyrosine	kinase	[EC:2.7.10.2]	GO:0005924//cell-substrate adherens junction;GO:0005924//cell-substrate adherens junction;GO:0005924//cell-substrate adherens junction	GO:0008092//cytoskeletal protein binding;GO:0008092//cytoskeletal protein binding;GO:0008092//cytoskeletal protein binding	GO:0007472//wing disc morphogenesis;GO:0007010//cytoskeleton organization;GO:0007472//wing disc morphogenesis;GO:0007010//cytoskeleton organization;GO:0007472//wing disc morphogenesis;GO:0007010//cytoskeleton organization
117353	2519.60	55.755	49.48	-0.172255688606544	Down	0.479301812345349	Cct1	CTP:phosphocholine cytidylyltransferase 1, isoform F	K00968|1|0.0|851|dme:Dmel_CG1049|choline-phosphate	cytidylyltransferase	[EC:2.7.7.15]	GO:0043231//intracellular membrane-bounded organelle;GO:0043231//intracellular membrane-bounded organelle;GO:0043231//intracellular membrane-bounded organelle;GO:0043231//intracellular membrane-bounded organelle	GO:0070567;GO:0070567;GO:0070567;GO:0070567	GO:0016192//vesicle-mediated transport;GO:0007472//wing disc morphogenesis;GO:0007423//sensory organ development;GO:0046470//phosphatidylcholine metabolic process;GO:0010259//multicellular organismal aging;GO:0007292//female gamete generation;GO:0001736//establishment of planar polarity;GO:0016192//vesicle-mediated transport;GO:0007472//wing disc morphogenesis;GO:0007423//sensory organ development;GO:0046470//phosphatidylcholine metabolic process;GO:0010259//multicellular organismal aging;GO:0007292//female gamete generation;GO:0001736//establishment of planar polarity;GO:0016192//vesicle-mediated transport;GO:0007472//wing disc morphogenesis;GO:0007423//sensory organ development;GO:0046470//phosphatidylcholine metabolic process;GO:0010259//multicellular organismal aging;GO:0007292//female gamete generation;GO:0001736//establishment of planar polarity;GO:0016192//vesicle-mediated transport;GO:0007472//wing disc morphogenesis;GO:0007423//sensory organ development;GO:0046470//phosphatidylcholine metabolic process;GO:0010259//multicellular organismal aging;GO:0007292//female gamete generation;GO:0001736//establishment of planar polarity
19835383	1787.50	4.995	5.29	0.0827830443216073	Up	0.162141376312446	-	phosphatidylinositol glycan anchor biosynthesis, class V ortholog, isoform C	-	-	-	-
38167	3219.00	0.01	0.03	1.58496250072116	Up	0.103825319333913	SA-2	Stromalin-2	K06671|1|0.0|1747|dme:Dmel_CG13916|cohesin	complex	subunit	SA-1/2	GO:0044427//chromosomal part	-	GO:0009987//cellular process
43421	625.00	3.98	0.605	-2.71776138326905	Down	0.721092757306226	CG14518	CG14518	K12602|1|2e-33|142|dpo:Dpse_GA17766|WD	repeat-containing	protein	61;K09255|2|2e-11|68.6|dpe:Dper_GL18753|Rel/ankyrin	family,	other	-	GO:0019842//vitamin binding;GO:0016491//oxidoreductase activity;GO:0046914//transition metal ion binding	GO:0008152//metabolic process
42984	2853.00	21.69	21.925	0.015546789659821	Up	0.119708419715107	CG11771	CG11771	K01414|1|0.0|1431|dme:Dmel_CG11771|oligopeptidase	A	[EC:3.4.24.70]	-	GO:0004175//endopeptidase activity	GO:0019538//protein metabolic process
38165	2273.00	0.05	0.97	4.27798474729977	Up	0.532100581823046	CG9173	CG9173	-	-	-	-
32490	2159.00	4.765	4.55	-0.0666096688238835	Down	0.143315722597472	CG9213	CG9213, isoform B	-	-	-	-
19835334	904.00	0.01	0.055	2.4594316186373	Up	0.131344880625961
31613	856.44	535.18	625.44	0.22484728713856	Up	0.588410352437638	RpL17	ribosomal protein L17, isoform E	K02880|1|6e-95|347|dse:Dsec_GM12554|large	subunit	ribosomal	protein	L17e	-	-	-
33410	764.00	0.06	0.76	3.66296501272243	Up	0.460476158630375	CG4271	CG4271	K01362|1|9e-25|113|dme:Dmel_CG2071|	[EC:3.4.21.-];K01312|2|7e-24|110|dpo:Dpse_GA15051|trypsin	[EC:3.4.21.4]	-	GO:0004175//endopeptidase activity	GO:0019538//protein metabolic process
19835753	764.00	0.06	0.01	-2.58496250072116	Down	0.145522637597806
19836100	583.00	0.37	0.325	-0.187085552600495	Down	0.105263157894737
41608	1337.00	0.01	0.105	3.39231742277876	Up	0.198254530863372	CG11670	CG11670	K01312|1|1e-33|144|dpo:Dpse_GA19543|trypsin	[EC:3.4.21.4];K08664|2|4e-25|115|hsa:5652|protease,	serine,	8	(prostasin)	[EC:3.4.21.-];K01324|3|5e-25|115|ssc:397144|plasma	kallikrein	[EC:3.4.21.34]	-	-	-
14462651	812.00	0.06	0.01	-2.58496250072116	Down	0.145522637597806
42093	4358.59	27.045	30.2	0.159186652058944	Up	0.430515615595533	Sur-8	Sur-8, isoform F	K01768|1|9e-47|189|dpo:Dpse_GA10197|adenylate	cyclase	[EC:4.6.1.1]	-	-	-
37710	1067.43	7.17	4.35	-0.720957717965814	Down	0.606032234334247	CG9815	CG9815, isoform D	-	-	-	-
40812	1409.00	3.755	2.125	-0.821350066489208	Down	0.526382665685816	CG1315	CG1315, isoform B	K01940|1|0.0|845|dme:Dmel_CG1315|argininosuccinate	synthase	[EC:6.3.4.5]	GO:0044424//intracellular part	GO:0016879//ligase activity, forming carbon-nitrogen bonds;GO:0032559	GO:0006525//arginine metabolic process;GO:0019627//urea metabolic process
37450	2753.00	5.56	5.96	0.100227447738654	Up	0.194308834347623	CG10496	TATA box-binding protein-associated factor RNA polymerase I subunit C-like	-	-	-	-
46068	3452.58	158.265	200.775	0.343237398181677	Up	0.675249113890189	Acsl	Acyl-CoA synthetase long-chain, isoform J	K01897|1|0.0|1383|dme:Dmel_CG8732|long-chain	acyl-CoA	synthetase	[EC:6.2.1.3]	-	GO:0015078//hydrogen ion transmembrane transporter activity;GO:0003824//catalytic activity;GO:0015078//hydrogen ion transmembrane transporter activity;GO:0003824//catalytic activity;GO:0015078//hydrogen ion transmembrane transporter activity;GO:0003824//catalytic activity;GO:0015078//hydrogen ion transmembrane transporter activity;GO:0003824//catalytic activity;GO:0015078//hydrogen ion transmembrane transporter activity;GO:0003824//catalytic activity;GO:0015078//hydrogen ion transmembrane transporter activity;GO:0003824//catalytic activity;GO:0015078//hydrogen ion transmembrane transporter activity;GO:0003824//catalytic activity;GO:0015078//hydrogen ion transmembrane transporter activity;GO:0003824//catalytic activity;GO:0015078//hydrogen ion transmembrane transporter activity;GO:0003824//catalytic activity	GO:0022904//respiratory electron transport chain;GO:0022904//respiratory electron transport chain;GO:0022904//respiratory electron transport chain;GO:0022904//respiratory electron transport chain;GO:0022904//respiratory electron transport chain;GO:0022904//respiratory electron transport chain;GO:0022904//respiratory electron transport chain;GO:0022904//respiratory electron transport chain;GO:0022904//respiratory electron transport chain
42852	2231.00	83.905	156.465	0.899011283346088	Up	0.78890523640741	Hsp68	heat shock protein 68	K03283|1|0.0|1162|dme:Dmel_CG5436|heat	shock	70kDa	protein	1/8	GO:0043231//intracellular membrane-bounded organelle;GO:0044444//cytoplasmic part;GO:0015630//microtubule cytoskeleton	GO:0005515//protein binding;GO:0032559	GO:0010259//multicellular organismal aging;GO:0006950//response to stress;GO:0044267//cellular protein metabolic process
39263	668.00	68.92	64.525	-0.0950644652436159	Down	0.351233866113823	CG7607	CG7607	-	-	-	-
40430	1049.00	33.17	39.65	0.257441853803319	Up	0.5683809269043	CG7407	CG7407	-	-	-	-
31176	923.00	10.845	10.86	0.00199405013208755	Up	0.0795492543302347	CG4045	CG4045	K03439|1|4e-150|530|dme:Dmel_CG4045|tRNA	(guanine-N7-)-methyltransferase	[EC:2.1.1.33]	-	-	-
33412	475.00	0.01	1.075	6.74819284958946	Up	0.601284023272922	robl22E	robl22E, isoform B	K10419|1|2e-25|114|cqu:CpipJ_CPIJ002048|dynein	light	chain	roadblock-type	GO:0005875//microtubule associated complex	GO:0016887//ATPase activity	GO:0048812//neuron projection morphogenesis;GO:0007017//microtubule-based process;GO:0007420//brain development
42037	3935.00	0.01	0.07	2.8073549220576	Up	0.157961613054237	abd-A	abdominal A, isoform D	K09311|1|2e-117|424|dme:Dmel_CG10325|Antp	family,	other;K09307|3|5e-24|114|xla:373643|homeobox	protein	HoxA/B7	-	GO:0030528//transcription regulator activity;GO:0000981//sequence-specific DNA binding RNA polymerase II transcription factor activity;GO:0003677//DNA binding	GO:0035054//embryonic heart tube anterior/posterior pattern specification;GO:0035051//cardiocyte differentiation;GO:0007448//anterior/posterior pattern specification, imaginal disc;GO:0008354//germ cell migration;GO:0012501//programmed cell death;GO:0001742//oenocyte differentiation;GO:0014706//striated muscle tissue development;GO:0045137//development of primary sexual characteristics;GO:0001708//cell fate specification;GO:0014016//neuroblast differentiation;GO:0010551;GO:0001709//cell fate determination;GO:0048565//digestive tract development;GO:0007445;GO:0048634
19836118	249.00	0.395	0.43	0.122484006524995	Up	0.0933591921353575
35821	1386.11	0.145	0.125	-0.214124805352848	Down	0.0931920016050291	Cyp4ad1	Cyp4ad1, isoform B	K00517|1|0.0|1006|dme:Dmel_CG2110|	[EC:1.14.-.-]	GO:0044464//cell part	GO:0016491//oxidoreductase activity;GO:0005506//iron ion binding	GO:0008152//metabolic process
32068	779.00	0.01	0.06	2.58496250072116	Up	0.145522637597806	sisA	sisterless A	-	GO:0043231//intracellular membrane-bounded organelle	GO:0001071//nucleic acid binding transcription factor activity;GO:0046983//protein dimerization activity	GO:0007494//midgut development;GO:0009888//tissue development;GO:0003006//developmental process involved in reproduction
35398	4399.64	13.945	12.45	-0.163602192072869	Down	0.363505651039925	Hr39	hormone receptor-like in 39, isoform D	K08705|1|0.0|1424|dme:Dmel_CG8676|nuclear	receptor	subfamily	5	group	A	member	3	GO:0043231//intracellular membrane-bounded organelle;GO:0043231//intracellular membrane-bounded organelle;GO:0043231//intracellular membrane-bounded organelle;GO:0043231//intracellular membrane-bounded organelle	GO:0046914//transition metal ion binding;GO:0001071//nucleic acid binding transcription factor activity;GO:0003677//DNA binding;GO:0004879//ligand-activated sequence-specific DNA binding RNA polymerase II transcription factor activity;GO:0008134//transcription factor binding;GO:0046914//transition metal ion binding;GO:0001071//nucleic acid binding transcription factor activity;GO:0003677//DNA binding;GO:0004879//ligand-activated sequence-specific DNA binding RNA polymerase II transcription factor activity;GO:0008134//transcription factor binding;GO:0046914//transition metal ion binding;GO:0001071//nucleic acid binding transcription factor activity;GO:0003677//DNA binding;GO:0004879//ligand-activated sequence-specific DNA binding RNA polymerase II transcription factor activity;GO:0008134//transcription factor binding;GO:0046914//transition metal ion binding;GO:0001071//nucleic acid binding transcription factor activity;GO:0003677//DNA binding;GO:0004879//ligand-activated sequence-specific DNA binding RNA polymerase II transcription factor activity;GO:0008134//transcription factor binding	GO:0035071//salivary gland cell autophagic cell death;GO:0010468//regulation of gene expression;GO:0009887//organ morphogenesis;GO:0007143//female meiosis;GO:0006351//transcription, DNA-dependent;GO:0043280//positive regulation of cysteine-type endopeptidase activity involved in apoptotic process;GO:0035071//salivary gland cell autophagic cell death;GO:0010468//regulation of gene expression;GO:0009887//organ morphogenesis;GO:0007143//female meiosis;GO:0006351//transcription, DNA-dependent;GO:0043280//positive regulation of cysteine-type endopeptidase activity involved in apoptotic process;GO:0035071//salivary gland cell autophagic cell death;GO:0010468//regulation of gene expression;GO:0009887//organ morphogenesis;GO:0007143//female meiosis;GO:0006351//transcription, DNA-dependent;GO:0043280//positive regulation of cysteine-type endopeptidase activity involved in apoptotic process;GO:0035071//salivary gland cell autophagic cell death;GO:0010468//regulation of gene expression;GO:0009887//organ morphogenesis;GO:0007143//female meiosis;GO:0006351//transcription, DNA-dependent;GO:0043280//positive regulation of cysteine-type endopeptidase activity involved in apoptotic process
43209	810.00	0.01	0.07	2.8073549220576	Up	0.157961613054237	TwdlS	TweedleS	-	-	-	-
39322	1650.79	14.5	11.445	-0.34133543734661	Down	0.549655587507524	Bmcp	bmcp, isoform B	K03454|1|5e-158|557|dpo:Dpse_GA20254|mitochondrial	carrier	protein,	MC	family	GO:0019866//organelle inner membrane;GO:0031224//intrinsic to membrane;GO:0019866//organelle inner membrane;GO:0031224//intrinsic to membrane	-	GO:0006810//transport;GO:0008152//metabolic process;GO:0006810//transport;GO:0008152//metabolic process
40620	7644.83	27.74	27.46	-0.0146361621765021	Down	0.110145121380325	cno	canoe, isoform I	K05702|1|0.0|2742|dan:Dana_GF16070|afadin	GO:0005913//cell-cell adherens junction;GO:0005924//cell-substrate adherens junction;GO:0044444//cytoplasmic part;GO:0005913//cell-cell adherens junction;GO:0005924//cell-substrate adherens junction;GO:0044444//cytoplasmic part;GO:0005913//cell-cell adherens junction;GO:0005924//cell-substrate adherens junction;GO:0044444//cytoplasmic part	GO:0005488//binding;GO:0005488//binding;GO:0005488//binding	GO:0001654//eye development;GO:0007264//small GTPase mediated signal transduction;GO:0007392;GO:0043408//regulation of MAPK cascade;GO:0007166//cell surface receptor signaling pathway;GO:0007389//pattern specification process;GO:0001654//eye development;GO:0007264//small GTPase mediated signal transduction;GO:0007392;GO:0043408//regulation of MAPK cascade;GO:0007166//cell surface receptor signaling pathway;GO:0007389//pattern specification process;GO:0001654//eye development;GO:0007264//small GTPase mediated signal transduction;GO:0007392;GO:0043408//regulation of MAPK cascade;GO:0007166//cell surface receptor signaling pathway;GO:0007389//pattern specification process
36473	991.24	107.09	81.595	-0.392271114210167	Down	0.687086203437437	CG42319	CG42319, isoform F	K05631|1|7e-06|53.1|dre:474349|atrophin-1	interacting	protein	3	(BAI1-associated	protein	1)	-	GO:0005488//binding;GO:0005488//binding;GO:0005488//binding;GO:0005488//binding;GO:0005488//binding;GO:0005488//binding	-
43935	1876.00	20.61	12.055	-0.77371285393673	Down	0.719353975790811	NtR	NtR, isoform B	K05312|1|2e-09|64.7|cin:100183680|nicotinic	acetylcholine	receptor,	invertebrate;K04808|3|3e-07|57.4|rno:81721|nicotinic	acetylcholine	receptor	alpha-6	GO:0031224//intrinsic to membrane	GO:0015276//ligand-gated ion channel activity	GO:0006810//transport
43326	976.00	5.735	4.03	-0.509013647487858	Down	0.500200628636394	CG12883	CG12883	-	-	-	-
37319	668.46	62.495	63.495	0.0229022198229061	Up	0.14395104661272	Cpr57A	cuticular protein 57A, isoform B	-	-	-	-
31987	5456.56	25.34	17.405	-0.541914710417127	Down	0.682003611315455	spri	sprint, isoform R	-	-	GO:0005488//binding;GO:0005488//binding;GO:0005488//binding;GO:0005488//binding	GO:0007297//ovarian follicle cell migration;GO:0016192//vesicle-mediated transport;GO:0023060;GO:0007297//ovarian follicle cell migration;GO:0016192//vesicle-mediated transport;GO:0023060;GO:0007297//ovarian follicle cell migration;GO:0016192//vesicle-mediated transport;GO:0023060;GO:0007297//ovarian follicle cell migration;GO:0016192//vesicle-mediated transport;GO:0023060
33222	6681.10	5.64	6.085	0.109562100314935	Up	0.207784391092089	CG4297	CG4297, isoform D	-	-	-	-
38381	1363.70	6.14	7.63	0.313444401464351	Up	0.437637932187521	CG14962	ASCIZ homolog, isoform B	K09228|1|4e-07|57.0|mmu:24132|KRAB	domain-containing	zinc	finger	protein;K00383|4|7e-06|52.8|spu:589396|glutathione	reductase	(NADPH)	[EC:1.8.1.7]	GO:0044464//cell part	GO:0046914//transition metal ion binding	-
44010	1843.00	195.48	243.86	0.319032124680251	Up	0.666220825252458	Pgm	phosphoglucose mutase	K01835|1|0.0|1122|dme:Dmel_CG5165|phosphoglucomutase	[EC:5.4.2.2]	-	GO:0046872//metal ion binding;GO:0016868//intramolecular transferase activity, phosphotransferases	GO:0040011//locomotion;GO:0005977//glycogen metabolic process
38662	1633.00	0.01	0.03	1.58496250072116	Up	0.103825319333913	CG5592	CG5592	K08204|1|8e-58|224|mdo:100011322|MFS	transporter,	OCT	family,	solute	carrier	family	22	(organic	anion	transporter),	member	7;K08209|2|1e-56|220|mmu:102570|MFS	transporter,	OCT	family,	solute	carrier	family	22	(organic	cation	transporter),	member	13	GO:0031224//intrinsic to membrane	-	GO:0006810//transport
39630	3903.76	13.135	16.56	0.334286472365693	Up	0.559051695311978	Sytbeta	synaptotagmin beta, isoform D	K01104|1|1e-45|185|mcc:699032|protein-tyrosine	phosphatase	[EC:3.1.3.48];K00253|2|2e-20|102|bfo:BRAFLDRAFT_84110|isovaleryl-CoA	dehydrogenase	[EC:1.3.99.10];K02677|3|7e-11|70.5|nve:NEMVE_v1g93932|classical	protein	kinase	C	[EC:2.7.11.13]	GO:0030136//clathrin-coated vesicle;GO:0030136//clathrin-coated vesicle	-	GO:0001505//regulation of neurotransmitter levels;GO:0006887//exocytosis;GO:0001505//regulation of neurotransmitter levels;GO:0006887//exocytosis
19835096	534.00	0.165	0.01	-4.04439411935845	Down	0.253728348826323
39964	981.46	73.665	56.235	-0.389510996907219	Down	0.678626362602822	CG6259	CG6259, isoform B	K12198|1|3e-105|381|dme:Dmel_CG6259|charged	multivesicular	body	protein	5	-	-	GO:0006810//transport
40456	4866.00	24.86	25.885	0.0582900218084425	Up	0.223567177155086	Rich	RIC1 homolog	-	GO:0044464//cell part	GO:0008047//enzyme activator activity	GO:0009966//regulation of signal transduction
38413	870.61	220.175	184.645	-0.253896469539941	Down	0.608907911455895	PHGPx	PHGPx, isoform D	K00432|1|4e-96|350|dme:Dmel_CG12013|glutathione	peroxidase	[EC:1.11.1.9]	GO:0043231//intracellular membrane-bounded organelle;GO:0043231//intracellular membrane-bounded organelle;GO:0043231//intracellular membrane-bounded organelle	GO:0004601//peroxidase activity;GO:0004601//peroxidase activity;GO:0004601//peroxidase activity	GO:0033194//response to hydroperoxide;GO:0008152//metabolic process;GO:0033194//response to hydroperoxide;GO:0008152//metabolic process;GO:0033194//response to hydroperoxide;GO:0008152//metabolic process
42593	2012.00	7.04	7.82	0.151593178670055	Up	0.285895806861499	CG6015	CG6015	K12816|1|0.0|1167|dme:Dmel_CG6015|pre-mRNA-processing	factor	17	GO:0005681//spliceosomal complex	GO:0004468//lysine N-acetyltransferase activity	GO:0000377
8674114	3113.00	220.805	209.795	-0.073792546592662	Down	0.294556276332509	inaF-B	inaF-B	-	GO:0031253//cell projection membrane	GO:0005488//binding;GO:0016247//channel regulator activity	GO:0009314//response to radiation;GO:0016057//regulation of membrane potential in photoreceptor cell
39612	2644.00	12.79	14.01	0.131440691549181	Up	0.317862636260282	CG13472	tudor domain containing 3 ortholog	K10990|1|8e-10|66.2|oaa:100073619|protein	RMI1	homolog	GO:0044424//intracellular part	-	-
43628	1782.00	0.01	0.59	5.88264304936184	Up	0.475422992041731	PH4alphaNE2	prolyl-4-hydroxylase-alpha NE2	K00472|1|0.0|994|dme:Dmel_CG9720|prolyl	4-hydroxylase	[EC:1.14.11.2]	GO:0043231//intracellular membrane-bounded organelle	GO:0046914//transition metal ion binding;GO:0019842//vitamin binding;GO:0019798;GO:0016701//oxidoreductase activity, acting on single donors with incorporation of molecular oxygen	GO:0008152//metabolic process
19835672	350.00	0.01	0.305	4.93073733756289	Up	0.351367618538086
33350	2152.67	43.47	39.215	-0.1486144951969	Down	0.435364140975055	CG18317	Rim2 ortholog, isoform D	K13354|1|3e-33|143|nvi:100116581|solute	carrier	family	25	member	17;K03454|2|8e-24|112|xla:100137670|mitochondrial	carrier	protein,	MC	family	GO:0031224//intrinsic to membrane;GO:0043231//intracellular membrane-bounded organelle	GO:0005215//transporter activity	GO:0046907//intracellular transport
34630	1218.76	71.25	92.42	0.375315075339706	Up	0.680097639269712	Pex19	peroxin 19, isoform C	K13337|1|1e-132|473|dme:Dmel_CG5325|peroxin-19	GO:0042579//microbody;GO:0042579//microbody	-	GO:0048731;GO:0048731
35002	2265.00	0.51	0.22	-1.2129937233342	Down	0.261519427539624	ChLD3	ChLD3	K04550|1|2e-07|57.8|spu:582052|low	density	lipoprotein-related	protein	1	(alpha-2-macroglobulin	receptor);K06233|2|9e-07|55.8|dre:568184|low	density	lipoprotein-related	protein	2;K12473|3|2e-06|55.1|ecb:100057389|low-density	lipoprotein	receptor	-	GO:0030247//polysaccharide binding;GO:0016787//hydrolase activity	GO:0006022
33593	571.00	6.405	3.06	-1.06566691764899	Down	0.661940747676052	CG3604	CG3604, isoform B	K03909|1|6e-12|70.5|mdo:100028266|tissue	factor	pathway	inhibitor	-	GO:0004866//endopeptidase inhibitor activity	-
38031	1337.00	7.415	7.46	0.0087289378006073	Up	0.0873737711496021	CG13876	CG13876	-	-	GO:0003676//nucleic acid binding;GO:0048037//cofactor binding;GO:0016641//oxidoreductase activity, acting on the CH-NH2 group of donors, oxygen as acceptor;GO:0034061	GO:0006260//DNA replication
36345	852.00	2.5	2.315	-0.110915901401851	Down	0.14696047615863	Cpr49Ab	cuticular protein 49Ab	-	-	GO:0005198//structural molecule activity	-
36981	2564.99	85.04	86.97	0.0323762372514485	Up	0.174446599344613	eIF3-S9	eIF3-S9, isoform B	K03253|1|0.0|1332|dme:Dmel_CG4878|translation	initiation	factor	eIF-3	subunit	9	-	-	-
37572	1955.00	1.575	1.275	-0.304854581528421	Down	0.216612051093426	CG6018	CG6018	K01044|1|0.0|742|dme:Dmel_CG1031|carboxylesterase	[EC:3.1.1.1];K03927|2|0.0|734|dse:Dsec_GM10467|carboxylesterase	type	B	[EC:3.1.1.1]	-	GO:0004091//carboxylesterase activity	-
36772	4114.74	29.695	32.5	0.13021968551463	Up	0.384705410285561	CG8405	CG8405, isoform B	-	-	-	-
19834877	1027.00	0.01	0.045	2.16992500144231	Up	0.116999933123788
12798491	558.90	0.01	0.25	4.64385618977472	Up	0.313515682471745
12798056	1043.00	0.695	0.055	-3.65950945408621	Down	0.442854276733766	CG43060	CG43060, isoform B	-	-	-	-
38773	540.00	0.01	0.21	4.39231742277876	Up	0.287768340801177	Cpr65Ea	cuticular protein 65Ea	-	-	GO:0005198//structural molecule activity	-
43592	1158.00	0.04	3.195	6.31967212094699	Up	0.800909516484986	CG15531	CG15531	K00507|1|3e-176|617|dse:Dsec_GM12171|stearoyl-CoA	desaturase	(delta-9	desaturase)	[EC:1.14.19.1]	GO:0031224//intrinsic to membrane	GO:0016705//oxidoreductase activity, acting on paired donors, with incorporation or reduction of molecular oxygen	GO:0006631//fatty acid metabolic process
19835325	382.00	0.01	0.255	4.6724253419715	Up	0.313515682471745
19834953	1188.00	0.14	0.09	-0.637429920615292	Down	0.124055373503645
3885569	459.81	0.01	2.55	7.99435343685886	Up	0.784859225573464	CG34026	CG34026, isoform B	-	-	-	-
34564	1191.00	43.615	33.325	-0.38821951436494	Down	0.659800708887849	Ppt2	Palmitoyl-protein thioesterase 2	K01074|1|7e-167|586|dme:Dmel_CG4851|palmitoyl-protein	thioesterase	[EC:3.1.2.22]	-	GO:0016790//thiolester hydrolase activity	GO:0043412//macromolecule modification
34234	799.00	0.01	0.115	3.52356195605701	Up	0.201464589045676	CG12439	CG12439, isoform B	-	-	-	-
37742	1206.00	40.34	44.445	0.139810043069477	Up	0.419481040593861	St1	sulfotransferase 1	K01018|1|5e-50|198|dme:Dmel_CG5431|tyrosine-ester	sulfotransferase	[EC:2.8.2.9];K01025|2|6e-38|158|tgu:100190592|	[EC:2.8.2.-];K01014|4|9e-37|154|dme:Dmel_CG16733|aryl	sulfotransferase	[EC:2.8.2.1];K01016|5|4e-36|152|dpo:Dpse_GA14114|estrone	sulfotransferase	[EC:2.8.2.4]	-	GO:0016782//transferase activity, transferring sulfur-containing groups	-
38201	1534.00	6.31	6.45	0.0316591553280675	Up	0.114592389487059	CG17249	CG17249	K13105|1|0.0|672|dme:Dmel_CG17249|proline-rich	protein	PRCC	-	-	-
38193	2482.20	28.26	35.95	0.347230304992721	Up	0.630575804186451	ABCB7	ABCB7, isoform B	K05663|1|0.0|1126|dme:Dmel_CG7955|mitochondrial	ABC	transporter	ATM;K05662|2|0.0|689|oaa:100075231|ATP-binding	cassette,	subfamily	B	(MDR/TAP),	member	7	GO:0031224//intrinsic to membrane;GO:0043234//protein complex;GO:0019866//organelle inner membrane;GO:0031224//intrinsic to membrane;GO:0043234//protein complex;GO:0019866//organelle inner membrane	GO:0017111//nucleoside-triphosphatase activity;GO:0015405;GO:0051184;GO:0032559;GO:0017111//nucleoside-triphosphatase activity;GO:0015405;GO:0051184;GO:0032559	GO:0051181//cofactor transport;GO:0031163;GO:0051181//cofactor transport;GO:0031163
41525	1194.00	26.825	37.835	0.49614327414837	Up	0.692035043135157	Scgbeta	sarcoglycan beta	K12566|1|0.0|657|dme:Dmel_CG5657|beta-sarcoglycan	-	-	-
42326	1188.00	0.14	2.53	4.17563865263671	Up	0.713401992911121	CG6255	CG6255	K01899|1|4e-166|583|dme:Dmel_CG6255|succinyl-CoA	synthetase	alpha	subunit	[EC:6.2.1.4	6.2.1.5]	GO:0030062//mitochondrial tricarboxylic acid cycle enzyme complex	GO:0004774//succinate-CoA ligase activity;GO:0046912//transferase activity, transferring acyl groups, acyl groups converted into alkyl on transfer	GO:0009060//aerobic respiration
31265	2002.00	7.92	7.25	-0.127519435177313	Down	0.258041864508794	dwg	deformed wings	K09228|1|2e-62|240|mmu:212281|KRAB	domain-containing	zinc	finger	protein	-	-	-
35250	3555.00	0.01	0.025	1.32192809488736	Up	0.101718718651776	Tep5	Thioester-containing protein 5	K06530|1|2e-87|324|dme:Dmel_CG7052|CD109	antigen	GO:0044421//extracellular region part	GO:0061135;GO:0005488//binding	-
36764	1889.63	9.94	11.215	0.174111863523986	Up	0.353541095432355	CG8389	CG8389, isoform B	K11810|1|2e-19|97.4|bfo:BRAFLDRAFT_210112|MFS	transporter,	MCP	family,	solute	carrier	family	16	(monocarboxylic	acid	transporters),	member	12;K08190|2|5e-13|76.3|mdo:100014050|MFS	transporter,	MCP	family,	solute	carrier	family	16	(monocarboxylic	acid	transporters),	member	14;K08184|3|7e-13|75.9|mcc:716540|MFS	transporter,	MCP	family,	solute	carrier	family	16	(monocarboxylic	acid	transporters),	member	7;K08183|4|9e-13|75.5|cfa:490900|MFS	transporter,	MCP	family,	solute	carrier	family	16	(monocarboxylic	acid	transporters),	member	6	-	-	GO:0006810//transport;GO:0006810//transport
14462815	393.00	0.115	0.265	1.20435849850619	Up	0.194007891393032
36637	788.00	39.475	38.94	-0.0196863820273047	Down	0.136895606232863	AttB	Attacin-B, isoform B	-	GO:0044421//extracellular region part;GO:0044421//extracellular region part	-	GO:0042742//defense response to bacterium;GO:0042742//defense response to bacterium
37086	568.00	0.085	0.01	-3.08746284125034	Down	0.178492610178559	CG14499	CG14499	-	-	-	-
38016	944.42	0.055	1.35	4.61738397841353	Up	0.607670701531465	CG13405	CG13405, isoform B	-	-	-	-
10178795	593.00	0.145	0.095	-0.610053481683987	Down	0.123921621079382	CG42762	CG42762	-	-	-	-
33705	1258.96	15.075	13.795	-0.128012545434174	Down	0.322543971109476	jet	jetlag, isoform B	K10281|1|8e-176|616|dsi:Dsim_GD22679|F-box	and	leucine-rich	repeat	protein	15	-	-	GO:0009648//photoperiodism;GO:0007622//rhythmic behavior;GO:0009648//photoperiodism;GO:0007622//rhythmic behavior
37109	839.00	2.225	1.845	-0.270184519793364	Down	0.234467999732495	GstE4	glutathione S transferase E4	K00799|1|2e-125|447|dme:Dmel_CG17525|glutathione	S-transferase	[EC:2.5.1.18]	-	-	-
33976	1973.00	2.035	1.74	-0.225941488417519	Down	0.203069618136829	CG3430	CG3430	-	-	-	-
41671	3927.19	17.73	22.79	0.362208388366609	Up	0.606801310773758	Task6	TWIK-related acid-sensitive K[+] channel 6, isoform F	K05323|1|0.0|809|dme:Dmel_CG9637|potassium	channel	subfamily	K,	invertebrate	-	-	-
39377	2311.90	59.485	76.86	0.36970705846512	Up	0.67130341737444	yps	ypsilon schachtel, isoform B	K09276|1|5e-30|132|spu:580680|Y-box-binding	protein	1;K06099|2|3e-29|130|rno:83807|cold	shock	domain	protein	A	GO:0005681//spliceosomal complex	GO:0003676//nucleic acid binding	GO:0006351//transcription, DNA-dependent
7354436	851.00	0.45	0.845	0.90902633995251	Up	0.291346218150204	CG42395	CG42395	-	-	-	-
12797885	2763.00	0.02	0.11	2.4594316186373	Up	0.173276265632315
3772098	135.00	0.01	0.015	0.584962500721156	Up	0.0751688624356316
33822	724.00	1.65	10.895	2.72312826687009	Up	0.810974386410754	CG9016	CG9016, isoform B	-	-	-	-
36682	1780.00	12.48	12.605	0.0143781839962913	Up	0.100180565772755	CG8090	golgi pH regulator	-	-	-	-
43545	907.00	0.01	0.975	6.60733031374961	Up	0.580953654784993	Jon99Ci	jonah 99Ci	K01362|1|2e-162|571|dme:Dmel_CG31039|	[EC:3.4.21.-];K01310|2|2e-78|291|dpo:Dpse_GA21380|chymotrypsin	[EC:3.4.21.1]	-	GO:0004175//endopeptidase activity	GO:0032501//multicellular organismal process;GO:0019538//protein metabolic process
19835147	413.00	0.11	0.12	0.125530882083859	Up	0.0823246171336856
12798347	553.00	0.08	1.82	4.5077946401987	Up	0.663077643282284	CG43111	CG43111	-	-	-	-
33989	2529.30	62.79	72.395	0.205355247917736	Up	0.543904233264228	CG11266	CG11266, isoform L	K13091|1|0.0|673|dme:Dmel_CG11266|RNA-binding	protein	39	GO:0005681//spliceosomal complex;GO:0005681//spliceosomal complex	GO:0003723//RNA binding;GO:0003723//RNA binding	GO:0000380//alternative mRNA splicing, via spliceosome;GO:0000380//alternative mRNA splicing, via spliceosome
41571	6420.00	0.93	1.745	0.907924415101621	Up	0.410285561425801	mus308	mutagen-sensitive 308	K02349|1|0.0|3920|dme:Dmel_CG6019|DNA	polymerase	theta	subunit	[EC:2.7.7.7]	-	-	-
48805	1698.00	20.635	23.105	0.1631116511595	Up	0.412291847789741	Catsup	catecholamines up	-	GO:0016020//membrane	-	GO:0006584//catecholamine metabolic process
35346	659.00	2.98	2.255	-0.402184897206781	Down	0.343208720658062	CheB38c	chemosensory protein B 38c	-	GO:0044421//extracellular region part	-	GO:0009593//detection of chemical stimulus
37161	5609.71	30.3	33.685	0.152788505626968	Up	0.422992041730756	Hs3st-A	heparan sulfate 3-O sulfotransferase-A, isoform B	K08104|1|0.0|845|dme:Dmel_CG33147|[heparan	sulfate]-glucosamine	3-sulfotransferase	5	[EC:2.8.2.23]	-	-	-
39993	698.00	0.365	0.22	-0.73039294024272	Down	0.175349428208386	CG16775	CG16775	-	-	-	-
318875	632.00	0.49	3.555	2.85899590550421	Up	0.712532602153414	CG31659	CG31659, isoform B	K05128|1|1e-05|50.1|ame:410190|RYK	receptor-like	tyrosine	kinase	[EC:2.7.10.1]	-	GO:0005488//binding;GO:0005488//binding	-
43912	2523.41	31.29	35.16	0.168233411902482	Up	0.456630776432823	SF1	splicing factor 1, isoform C	K13095|1|0.0|965|dme:Dmel_CG5836|splicing	factor	1	GO:0005681//spliceosomal complex	GO:0046914//transition metal ion binding;GO:0003676//nucleic acid binding	GO:0000377;GO:0002118//aggressive behavior
19835159	425.00	0.435	0.375	-0.214124805352848	Down	0.116531799638868
41370	7465.00	7.365	6.75	-0.125798023097656	Down	0.249682337992376	CG5270	CG5270	-	-	GO:0046914//transition metal ion binding	-
36548	1081.00	0.115	0.21	0.868755466721748	Up	0.158964756236207	St4	sulfotransferase 4, isoform B	K01025|1|2e-38|159|bta:783020|	[EC:2.8.2.-]	-	GO:0016782//transferase activity, transferring sulfur-containing groups	-
42755	1959.00	0.04	2.005	5.64745842645492	Up	0.711128201698656	CG17083	CG17083	K12478|1|2e-07|58.2|cin:751565|early	endosome	antigen	1;K11498|2|1e-06|55.5|dse:Dsec_GM18973|centromeric	protein	E;K10421|3|1e-06|55.1|oaa:100075022|CAP-Gly	domain-containing	linker	protein	1;K11499|4|7e-06|52.8|spu:592172|centromere	protein	F	-	-	-
32344	715.00	0.06	0.13	1.11547721741994	Up	0.145288570855347	CG10993	CG10993	-	-	GO:0005488//binding	-
14462809	381.00	0.51	0.13	-1.9719856238304	Down	0.31649167391159
14462516	549.00	1.615	1.77	0.132215195389073	Up	0.143248846385341
35414	2703.13	1.005	1.5	0.577766999316952	Up	0.304219888985488	nompB	no mechanoreceptor potential B, isoform D	-	-	-	-
32622	4943.73	2.545	4.62	0.860227195340362	Up	0.573262890389888	CG9902	CG9902, isoform B	-	-	-	-
5740528	4401.99	16.285	27.56	0.759032168308388	Up	0.731826389353307	CG34354	CG34354, isoform F	K13201|1|2e-62|241|dre:394107|nucleolysin	TIAR	-	GO:0005488//binding;GO:0005488//binding;GO:0005488//binding	GO:0000380//alternative mRNA splicing, via spliceosome;GO:0000380//alternative mRNA splicing, via spliceosome;GO:0000380//alternative mRNA splicing, via spliceosome
31967	1668.00	37.805	41.105	0.120736839074001	Up	0.375576807329633	Psf3	Psf3, isoform C	K10734|1|2e-121|435|dme:Dmel_CG2222|GINS	complex	subunit	3	GO:0043231//intracellular membrane-bounded organelle	GO:0003678//DNA helicase activity	GO:0006259//DNA metabolic process
19835088	592.00	0.01	0.08	3	Up	0.169798702601485
32073	3177.84	16.99	20.495	0.270586137450558	Up	0.529258342807463	CG1597	CG1597, isoform C	K01228|1|0.0|1635|dme:Dmel_CG1597|mannosyl-oligosaccharide	glucosidase	[EC:3.2.1.106]	-	GO:0015926//glucosidase activity	GO:0005975//carbohydrate metabolic process
39829	1771.00	45.66	39.865	-0.195808190458986	Down	0.511335517956263	Aats-tyr	Tyrosyl-tRNA synthetase	K01866|1|0.0|954|dme:Dmel_CG4561|tyrosyl-tRNA	synthetase	[EC:6.1.1.1]	GO:0044424//intracellular part	GO:0003723//RNA binding;GO:0004812//aminoacyl-tRNA ligase activity;GO:0032559	GO:0007033//vacuole organization;GO:0006418//tRNA aminoacylation for protein translation
41201	1695.00	10.79	7.36	-0.551917193431004	Down	0.610111683274259	CG12947	CG12947	-	GO:0030529//ribonucleoprotein complex	GO:0005198//structural molecule activity	GO:0010467//gene expression
39982	1982.00	1.185	2.585	1.12527722141668	Up	0.520530997124323	Ir75a	ionotropic receptor 75a	-	GO:0031224//intrinsic to membrane	GO:0008066//glutamate receptor activity;GO:0005231//excitatory extracellular ligand-gated ion channel activity	GO:0006810//transport
318744	1736.00	0.235	0.315	0.422691071822279	Up	0.139704407142379	CG31454	CG31454	K02354|1|6e-16|85.5|spu:583340|frizzled	4	-	-	-
44005	689.61	15.74	12.65	-0.315298155925814	Down	0.543803918946031	NHP2	NHP2, isoform B	K11129|1|1e-75|282|dse:Dsec_GM24527|H/ACA	ribonucleoprotein	complex	subunit	2	GO:0030529//ribonucleoprotein complex;GO:0031981//nuclear lumen	GO:0030556//rRNA modification guide activity	GO:0000154//rRNA modification
5740630	486.00	0.01	0.575	5.84549005094437	Up	0.468969437571056	CG34204	CG34204, isoform B	-	-	-	-
50274	358.00	0.01	0.14	3.8073549220576	Up	0.231291379656256	CG13053	CG13053, isoform B	-	-	-	-
34773	1684.00	0.05	5.55	6.79441586635011	Up	0.872701130207985	CG9254	CG9254	K08193|1|0.0|980|dme:Dmel_CG9254|MFS	transporter,	ACS	family,	solute	carrier	family	17	(sodium-dependent	inorganic	phosphate	cotransporter),	other	GO:0031224//intrinsic to membrane	GO:0004888//transmembrane signaling receptor activity	GO:0007166//cell surface receptor signaling pathway;GO:0006810//transport;GO:0023060
326222	1448.00	0.34	0.24	-0.502500340529183	Down	0.151006486992577	CG32564	CG32564	-	-	-	-
38645	1692.74	59.74	56.09	-0.0909536546290053	Down	0.324684009897679	CG10576	CG10576, isoform D	K05084|1|1e-104|380|mcc:711407|receptor	tyrosine-protein	kinase	erbB-3	[EC:2.7.10.1];K01265|2|7e-24|112|xla:443662|methionyl	aminopeptidase	[EC:3.4.11.18]	-	GO:0003824//catalytic activity;GO:0003824//catalytic activity	-
41701	1402.00	229.195	260.98	0.187363679868509	Up	0.544138300006688	Ipp	inositol polyphosphate 1-phosphatase	K01107|1|0.0|739|dme:Dmel_CG3028|inositol	polyphosphate	1-phosphatase	[EC:3.1.3.57]	-	-	-
32997	713.00	0.01	0.155	3.95419631038688	Up	0.23945027753628	skpE	skpE	K03094|1|2e-92|337|dme:Dmel_CG11942|S-phase	kinase-associated	protein	1	GO:0005815//microtubule organizing center;GO:0031461//cullin-RING ubiquitin ligase complex	GO:0005488//binding	GO:0051276//chromosome organization;GO:0019941//modification-dependent protein catabolic process;GO:0006261//DNA-dependent DNA replication;GO:0046605//regulation of centrosome cycle
246514	2877.00	5.815	3.655	-0.669907785520781	Down	0.558316056978533	CG30203	CG30203	K04598|1|1e-07|59.3|mdo:100015832|brain-specific	angiogenesis	inhibitor	3	-	GO:0004866//endopeptidase inhibitor activity	-
7354402	1725.00	0.075	0.085	0.180572245641821	Up	0.0845315321340199	Ir60d	ionotropic receptor 60d	-	-	-	-
14462400	622.00	0.01	0.075	2.90689059560852	Up	0.16581956797967
33409	4352.09	27.515	24.21	-0.184615249330424	Down	0.454758242493145	gho	Sec24CD ortholog, isoform C	K14007|1|0.0|1561|dme:Dmel_CG10882|protein	transport	protein	SEC24	GO:0012507//ER to Golgi transport vesicle membrane	GO:0046914//transition metal ion binding	GO:0048193//Golgi vesicle transport;GO:0015031//protein transport
317866	1785.00	0.045	2.51	5.80161855250846	Up	0.75436367284157	CG32119	CG32119	-	-	-	-
41307	1369.00	14.965	9.365	-0.676241379255055	Down	0.676185380860028	CG14694	CG14694	-	GO:0044464//cell part	GO:0015291//secondary active transmembrane transporter activity;GO:0016597//amino acid binding	GO:0051234//establishment of localization
5740702	898.00	0.01	0.15	3.90689059560852	Up	0.23945027753628	CG34433	CG34433, isoform B	-	-	-	-
37336	631.42	106.76	97.055	-0.137496767044883	Down	0.447569049689026	maf-S	maf-S, isoform B	K09037|1|6e-70|263|dan:Dana_GF12187|transcription	factor	MAFF/G/K	-	-	-
3885656	581.00	1.25	0.42	-1.57346686188333	Down	0.440379856884906	CG34045	CG34045	-	-	-	-
43642	2038.00	0.28	0.115	-1.28379296600059	Down	0.20684812412225	Spn100A	serpin 100A	K13963|1|1e-25|118|bfo:BRAFLDRAFT_66649|serpin	B	-	GO:0004866//endopeptidase inhibitor activity	-
36594	1328.00	12.425	13.475	0.117039421190219	Up	0.293185313983816	CG8617	CG8617	-	-	-	-
3772091	238.00	0.01	0.455	5.5077946401987	Up	0.420617936200094
36447	1067.31	42.43	30.51	-0.47580249871208	Down	0.6917006620745	GLaz	glial lazarillo, isoform F	K05128|1|1e-14|80.5|ame:410190|RYK	receptor-like	tyrosine	kinase	[EC:2.7.10.1]	GO:0044421//extracellular region part	-	GO:0006950//response to stress;GO:0010259//multicellular organismal aging;GO:0051234//establishment of localization
19836163	1547.00	163.69	69.135	-1.24347801518777	Down	0.814418511335518
38068	1097.00	13.935	15.62	0.16468145103817	Up	0.376178693238815	CG17180	CG17180, isoform B	-	-	-	-
260693	1164.00	0.04	1.105	4.78790255939143	Up	0.57085534675316	Or19b	odorant receptor 19b	K08471|1|0.0|707|dme:Dmel_CG32825|gustatory	receptor	GO:0031224//intrinsic to membrane	GO:0004930//G-protein coupled receptor activity;GO:0005488//binding	GO:0007166//cell surface receptor signaling pathway;GO:0007606//sensory perception of chemical stimulus;GO:0023060
32418	3099.00	1.16	0.965	-0.265523957859492	Down	0.173844713435431	CG9514	CG9514	K00108|1|0.0|1393|dme:Dmel_CG9514|choline	dehydrogenase	[EC:1.1.99.1]	-	GO:0030554//adenyl nucleotide binding;GO:0016491//oxidoreductase activity	GO:0044281//small molecule metabolic process
4379864	2859.00	0.1	0.455	2.18586654531133	Up	0.312980672774694	lobo	lost boys	-	-	-	-
261620	965.70	0.01	7.05	9.46147944728616	Up	0.914164381729419	CG31709	CG31709, isoform B	-	-	-	-
38516	5332.00	17.23	17.195	-0.00293358569815732	Down	0.0820571122851602	ago	archipelago, isoform C	K10260|1|0.0|2150|dme:Dmel_CG15010|F-box	and	WD-40	domain	protein	7	GO:0031461//cullin-RING ubiquitin ligase complex;GO:0031461//cullin-RING ubiquitin ligase complex;GO:0031461//cullin-RING ubiquitin ligase complex	GO:0005515//protein binding;GO:0005515//protein binding;GO:0005515//protein binding	GO:0040008//regulation of growth;GO:0043161//proteasomal ubiquitin-dependent protein catabolic process;GO:0006935//chemotaxis;GO:0006261//DNA-dependent DNA replication;GO:0007067//mitosis;GO:0007346//regulation of mitotic cell cycle;GO:0040008//regulation of growth;GO:0043161//proteasomal ubiquitin-dependent protein catabolic process;GO:0006935//chemotaxis;GO:0006261//DNA-dependent DNA replication;GO:0007067//mitosis;GO:0007346//regulation of mitotic cell cycle;GO:0040008//regulation of growth;GO:0043161//proteasomal ubiquitin-dependent protein catabolic process;GO:0006935//chemotaxis;GO:0006261//DNA-dependent DNA replication;GO:0007067//mitosis;GO:0007346//regulation of mitotic cell cycle
38984	1565.35	20.145	23.37	0.214235928634227	Up	0.480472146057647	CG5989	CG5989, isoform C	-	-	-	-
36868	1541.38	168.535	217.78	0.369823239206842	Up	0.688891861164984	CG5210	CG5210, isoform B	K01183|1|5e-46|185|dpe:Dper_GL10147|chitinase	[EC:3.2.1.14]	-	-	-
14462563	500.00	0.01	0.28	4.8073549220576	Up	0.332709155353441
36358	1287.21	7.855	8.8	0.163892248230463	Up	0.312947234668628	CG8525	CG8525, isoform D	K01619|1|0.0|640|dme:Dmel_CG8525|deoxyribose-phosphate	aldolase	[EC:4.1.2.4]	GO:0044424//intracellular part	GO:0016832//aldehyde-lyase activity	GO:0009166//nucleotide catabolic process
38675	1509.00	0.01	0.425	5.4093909361377	Up	0.411522771350231	alphaKap4	alpha Karyopherin-4	-	-	GO:0008565//protein transporter activity;GO:0005488//binding	GO:0042993//positive regulation of transcription factor import into nucleus;GO:0009416//response to light stimulus
41377	3026.22	22.205	17.705	-0.326727727576197	Down	0.586303751755501	sals	sarcomere length short, isoform H	-	-	-	-
34577	2393.85	125.32	142.67	0.187065328517943	Up	0.536180030763058	CG31705	CG31705, isoform E	K05741|1|7e-10|66.6|gga:374040|diaphanous	2;K05740|2|5e-07|57.0|ecb:100072186|diaphanous	1;K10385|3|3e-06|54.7|bta:505154|loricrin	-	-	-
36143	973.00	25.865	27.42	0.0842273795754707	Up	0.272219621480639	CG12343	CG12343	K12868|1|1e-115|416|dsi:Dsim_GD25952|pre-mRNA-splicing	factor	SYF2	GO:0005684//U2-type spliceosomal complex	-	GO:0000377
31486	1146.00	0.235	0.425	0.854802084460065	Up	0.204641209121915	CG42449	CG42449, isoform B	-	-	-	-
37098	1033.00	0.01	0.505	5.65821148275179	Up	0.44529525847656	CG14505	CG14505, isoform C	-	-	-	-
42797	1000.00	0.045	0.325	2.85244281158614	Up	0.290276198756102	CG10301	CG10301	K10693|1|5e-06|51.6|dpe:Dper_GL26848|E3	ubiquitin-protein	ligase	MYCBP2	[EC:6.3.2.19]	GO:0044464//cell part	-	GO:0051234//establishment of localization
14462476	752.00	0.06	0.355	2.56478461878353	Up	0.292683742392831	CG44013	CG44013, isoform C	-	-	-	-
5740368	1155.00	0.04	0.01	-2	Down	0.116999933123788	CG34201	CG34201	-	-	-	-
36838	822.00	6.08	9.34	0.619351226266076	Up	0.613187989032301	CG4398	CG4398	-	-	-	-
5740442	5634.50	9.005	11.325	0.330712869027321	Up	0.511770213335117	CG34356	CG34356, isoform F	K08876|1|4e-30|134|phu:Phum_PHUM420270|SCY1-like	-	GO:0003676//nucleic acid binding;GO:0016301//kinase activity;GO:0032559	GO:0006464//cellular protein modification process;GO:0006305
19835517	1105.00	0.04	0.05	0.321928094887362	Up	0.0871062663010767
19835428	543.00	3.37	1.625	-1.05230887326604	Down	0.558449809402795
38296	2699.44	2.91	2.96	0.0245780227206658	Up	0.092690430014044	DmsR-2	myosuppressin receptor 2, isoform C	K04233|1|3e-10|67.8|cel:ZK455.3|galanin	receptor,	invertebrate;K08428|2|5e-10|67.0|cfa:489988|G	protein-coupled	receptor	139	GO:0031224//intrinsic to membrane;GO:0031224//intrinsic to membrane	GO:0008528//G-protein coupled peptide receptor activity;GO:0008528//G-protein coupled peptide receptor activity	GO:0006937//regulation of muscle contraction;GO:0007166//cell surface receptor signaling pathway;GO:0006937//regulation of muscle contraction;GO:0007166//cell surface receptor signaling pathway
40580	2518.00	0.01	0.17	4.08746284125034	Up	0.255801511402394	rpk	ripped pocket, isoform B	K04832|1|3e-51|203|dpo:Dpse_GA17142|amiloride-sensitive	cation	channel	5,	intestinal;K04829|2|4e-17|90.5|spu:575477|amiloride-sensitive	cation	channel	2,	neuronal;K04831|3|9e-14|79.3|dre:407667|amiloride-sensitive	cation	channel	4,	pituitary	GO:0031224//intrinsic to membrane	GO:0005272//sodium channel activity	GO:0030001//metal ion transport
34423	1134.00	3.715	2.97	-0.322899279737831	Down	0.337189861566241	RfC3	replication factor C subunit 3	K10756|1|0.0|647|dsi:Dsim_GD23698|replication	factor	C	subunit	3/5	GO:0015630//microtubule cytoskeleton;GO:0005657//replication fork	GO:0003677//DNA binding;GO:0016462//pyrophosphatase activity;GO:0032559	GO:0006259//DNA metabolic process
32279	1586.86	8.06	7.56	-0.0923936043068948	Down	0.206781247910118	CG15743	CG15743, isoform C	K12850|1|2e-94|346|dsi:Dsim_GD17111|pre-mRNA-splicing	factor	38B;K01092|2|5e-57|222|dre:641570|myo-inositol-1(or	4)-monophosphatase	[EC:3.1.3.25];K01082|3|2e-35|150|tca:663948|3'(2'),	5'-bisphosphate	nucleotidase	[EC:3.1.3.7]	GO:0031224//intrinsic to membrane;GO:0044424//intracellular part	GO:0004437//inositol or phosphatidylinositol phosphatase activity;GO:0043169//cation binding	GO:0046488//phosphatidylinositol metabolic process;GO:0006793//phosphorus metabolic process;GO:0023060
36058	948.00	21.155	15.3	-0.467467032776336	Down	0.64819768608306	RpLP0-like	ribosomal protein LP0-like	K02941|1|1e-09|63.9|cin:100180640|large	subunit	ribosomal	protein	LP0	GO:0030529//ribonucleoprotein complex	-	GO:0022613//ribonucleoprotein complex biogenesis
38326	5070.26	26.41	32.62	0.304672480544792	Up	0.594228582893065	Pxn	peroxidasin, isoform E	K00431|1|4e-162|573|bfo:BRAFLDRAFT_67515|thyroid	peroxidase	[EC:1.11.1.8]	-	GO:0005506//iron ion binding;GO:0016209//antioxidant activity;GO:0005506//iron ion binding;GO:0016209//antioxidant activity;GO:0005506//iron ion binding;GO:0016209//antioxidant activity;GO:0005506//iron ion binding;GO:0016209//antioxidant activity;GO:0005506//iron ion binding;GO:0016209//antioxidant activity	GO:0008152//metabolic process;GO:0006950//response to stress;GO:0008152//metabolic process;GO:0006950//response to stress;GO:0008152//metabolic process;GO:0006950//response to stress;GO:0008152//metabolic process;GO:0006950//response to stress;GO:0008152//metabolic process;GO:0006950//response to stress
19835658	893.00	0.01	0.1	3.32192809488736	Up	0.191834414498763
326230	871.00	0.03	0.01	-1.58496250072116	Down	0.103825319333913	Rab9Fa	Rab at 9Fa	K07976|1|3e-113|407|dme:Dmel_CG32671|Rab	family,	other	-	GO:0032561//guanyl ribonucleotide binding	GO:0006810//transport;GO:0035556//intracellular signal transduction
41939	1647.68	34.89	34.56	-0.0137103800309059	Down	0.111683274259346	CG4287	CG4287, isoform B	-	-	-	-
39634	544.00	0.01	0.84	6.39231742277876	Up	0.549555273189327	CG12310	CG12310	-	-	-	-
41943	6417.73	21.175	22.165	0.0659213929457037	Up	0.236173343141844	Hel89B	helicase 89B, isoform C	K10841|1|9e-72|273|spu:575402|DNA	excision	repair	protein	ERCC-6	-	-	-
19835915	526.00	11.86	7.8	-0.604557980796393	Down	0.636427472747944
40448	3469.06	17.025	17.035	0.000847149196913136	Up	0.0775095298602287	CG7139	CG7139, isoform B	K01567|1|9e-18|92.8|ptr:471175|	[EC:3.-.-.-]	-	GO:0032559;GO:0032559	-
5740449	152.00	0.385	0.01	-5.2667865406949	Down	0.393800575135424
43756	2158.00	25.19	25.4	0.0119773749252869	Up	0.106868186985889	CG11576	CG11576	-	-	-	-
37022	1905.00	0.165	0.115	-0.520832163301441	Down	0.123286297064134	Ir54a	ionotropic receptor 54a	-	-	-	-
34341	7274.25	5.815	7.165	0.301187512788927	Up	0.420016050290912	CG44153	CG44153, isoform B	-	GO:0044464//cell part	GO:0004888//transmembrane signaling receptor activity	-
33331	1565.00	0.085	1.21	3.83140039602426	Up	0.557881361599679	CG18131	CG18131, isoform H	-	-	-	-
34927	4066.89	21.105	11.665	-0.85539852197349	Down	0.733598608974788	Gli	gliotactin, isoform F	K07378|1|8e-76|286|dre:100002407|neuroligin	GO:0043296//apical junction complex;GO:0043296//apical junction complex;GO:0043296//apical junction complex;GO:0043296//apical junction complex;GO:0043296//apical junction complex	-	GO:0009954//proximal/distal pattern formation;GO:0007043//cell-cell junction assembly;GO:0001885//endothelial cell development;GO:0007143//female meiosis;GO:0035150//regulation of tube size;GO:0009954//proximal/distal pattern formation;GO:0007043//cell-cell junction assembly;GO:0001885//endothelial cell development;GO:0007143//female meiosis;GO:0035150//regulation of tube size;GO:0009954//proximal/distal pattern formation;GO:0007043//cell-cell junction assembly;GO:0001885//endothelial cell development;GO:0007143//female meiosis;GO:0035150//regulation of tube size;GO:0009954//proximal/distal pattern formation;GO:0007043//cell-cell junction assembly;GO:0001885//endothelial cell development;GO:0007143//female meiosis;GO:0035150//regulation of tube size;GO:0009954//proximal/distal pattern formation;GO:0007043//cell-cell junction assembly;GO:0001885//endothelial cell development;GO:0007143//female meiosis;GO:0035150//regulation of tube size
19835373	394.00	0.25	0.385	0.622930350920177	Up	0.172507189192804
33299	2028.66	120.73	87.14	-0.470377195203498	Down	0.716678927305557	CG5080	CG5080, isoform C	K10352|1|1e-09|65.1|isc:IscW_ISCW001340|myosin	heavy	chain;K12478|2|4e-08|60.1|bta:516259|early	endosome	antigen	1;K11498|3|1e-07|58.9|aga:AgaP_AGAP006472|centromeric	protein	E	-	-	-
37150	2491.00	0.01	0.92	6.52356195605701	Up	0.570454089480372	CG15086	CG44433	-	-	-	-
40343	627.00	18.88	22.325	0.241801410646744	Up	0.508994850531666	CG12975	CG12975	-	-	-	-
3772715	1023.00	0.01	0.025	1.32192809488736	Up	0.101718718651776	His1:CG33825	histone H1	K11275|1|3e-38|158|dsi:Dsim_GD14743|histone	H1/5	GO:0043229//intracellular organelle	-	GO:0006325//chromatin organization
42826	1091.00	17.655	17.57	-0.00696262975122438	Down	0.096368621681268	CG13601	CG13601, isoform B	-	-	-	-
42429	1831.84	35.82	30.515	-0.23124674691257	Down	0.533973115762723	att-ORFA	alternative testis transcripts open reading frame A, isoform F	K05863|1|4e-23|109|spu:575225|solute	carrier	family	25	(mitochondrial	carrier;	adenine	nucleotide	translocator)	GO:0019866//organelle inner membrane;GO:0031224//intrinsic to membrane;GO:0019866//organelle inner membrane;GO:0031224//intrinsic to membrane;GO:0019866//organelle inner membrane;GO:0031224//intrinsic to membrane	GO:0005215//transporter activity;GO:0005215//transporter activity;GO:0005215//transporter activity	GO:0006810//transport;GO:0006810//transport;GO:0006810//transport
12798588	548.28	0.01	0.83	6.37503943134692	Up	0.547047415234401	CG43089	CG43089, isoform C	-	-	-	-
38909	1812.00	12.025	10.865	-0.146348719476121	Down	0.328562830201297	Nmt	N-myristoyl transferase	K00671|1|0.0|958|dme:Dmel_CG7436|glycylpeptide	N-tetradecanoyltransferase	[EC:2.3.1.97]	-	GO:0016410//N-acyltransferase activity;GO:0016407//acetyltransferase activity	GO:0001700//embryonic development via the syncytial blastoderm;GO:0006498//N-terminal protein lipidation
40201	5795.00	13.525	11.91	-0.183455180850063	Down	0.385909182103926	gig	gigas, isoform B	K07207|1|0.0|3140|dme:Dmel_CG6975|tuberous	sclerosis	2	GO:0044424//intracellular part	GO:0008047//enzyme activator activity;GO:0019899//enzyme binding	GO:0043087//regulation of GTPase activity;GO:0006909//phagocytosis;GO:0045926//negative regulation of growth;GO:0008283//cell proliferation;GO:0010259//multicellular organismal aging;GO:0009966//regulation of signal transduction;GO:0033554//cellular response to stress;GO:0016049//cell growth;GO:0035467;GO:0007049//cell cycle;GO:0031667//response to nutrient levels
36481	1458.00	0.53	0.13	-2.02748073642211	Down	0.328195011034575	CG10814	CG10814	K00471|1|0.0|841|dme:Dmel_CG10814|gamma-butyrobetaine	dioxygenase	[EC:1.14.11.1]	-	GO:0003824//catalytic activity	GO:0008152//metabolic process
41891	6970.00	2.855	3.07	0.104747910007336	Up	0.148966762522571	CG5205	CG5205	K01529|1|0.0|4206|dme:Dmel_CG5205|	[EC:3.6.1.-]	-	-	-
43529	1758.19	8.485	9.76	0.201966488020223	Up	0.369925767404534	dgt1	dim gamma-tubulin 1, isoform C	K11668|1|1e-05|52.0|tad:TRIADDRAFT_60586|INO80	complex	subunit	D	GO:0044424//intracellular part	GO:0046872//metal ion binding;GO:0016462//pyrophosphatase activity	-
8674059	363.00	0.01	3.375	8.39874369193819	Up	0.83217414565639	Sfp24C1	seminal fluid protein 24C1	-	-	-	-
246509	1606.00	0.835	0.645	-0.372477037050798	Down	0.184645221694643	CG30187	CG30187, isoform D	K01321|1|8e-25|115|oaa:100082935|coagulation	factor	IX	(Christmas	factor)	[EC:3.4.21.22];K09632|3|2e-24|113|hsa:1506|chymotrypsin-like	protease	[EC:3.4.21.-]	-	GO:0070011//peptidase activity, acting on L-amino acid peptides	-
31834	1232.00	15.315	12.58	-0.283813444719669	Down	0.509596736440848	HP1b	heterochromatin protein 1b, isoform C	K11585|1|9e-107|386|dsi:Dsim_GD16926|chromobox	protein	1	GO:0043231//intracellular membrane-bounded organelle;GO:0044427//chromosomal part;GO:0043231//intracellular membrane-bounded organelle;GO:0044427//chromosomal part	GO:0005488//binding;GO:0005488//binding	GO:0006325//chromatin organization;GO:0006325//chromatin organization
37685	1219.00	0.01	0.04	2	Up	0.116999933123788	CG12782	CG12782	K02180|1|9e-26|117|dre:403012|cell	cycle	arrest	protein	BUB3	GO:0043231//intracellular membrane-bounded organelle	-	-
12798049	488.00	0.18	0.1	-0.84799690655495	Down	0.14719454290109
40651	1889.00	0.01	0.315	4.97727992349992	Up	0.352002942553334	CG12147	CG12147	K08957|1|2e-102|373|xtr:407897|casein	kinase	1,	alpha	[EC:2.7.11.1]	GO:0005856//cytoskeleton;GO:0000776//kinetochore;GO:0044444//cytoplasmic part;GO:0000267//cell fraction	GO:0004672//protein kinase activity;GO:0046872//metal ion binding;GO:0005515//protein binding;GO:0032559	GO:0023060;GO:0007049//cell cycle;GO:0032989;GO:0007166//cell surface receptor signaling pathway;GO:0006464//cellular protein modification process
34640	944.00	1.42	1.905	0.42390006798864	Up	0.285327359058383	rho-6	rhomboid-6, isoform C	K02857|1|2e-27|122|dan:Dana_GF24766|rhomboid-related	protein	1/2/3	[EC:3.4.21.105]	GO:0031224//intrinsic to membrane	GO:0004175//endopeptidase activity	-
38488	3365.77	39.855	33.51	-0.250169042007192	Down	0.559452952584766	Fit1	fermitin 1, isoform B	K06271|1|5e-10|67.4|ecb:100055501|talin	-	-	-
12797899	361.00	0.01	0.14	3.8073549220576	Up	0.231291379656256
317838	1722.00	0.17	0.035	-2.28010791919273	Down	0.194776967832542	Ir67c	ionotropic receptor 67c	-	-	-	-
34208	968.00	0.01	0.315	4.97727992349992	Up	0.352002942553334	CG32986	CG32986	-	-	-	-
40754	3056.30	3.04	4.475	0.557816358708033	Up	0.474988296662877	NPFR1	neuropeptide F receptor, isoform D	K04209|1|0.0|879|dme:Dmel_CG1147|neuropeptide	Y	receptor,	invertebrate	GO:0031224//intrinsic to membrane	GO:0008188//neuropeptide receptor activity	GO:0030537//larval behavior;GO:0007186//G-protein coupled receptor signaling pathway;GO:0023060
31618	6015.28	15.64	20.33	0.37836970253738	Up	0.606232862970641	C3G	C3G ortholog, isoform L	K06277|1|0.0|2027|der:Dere_GG17655|Rap	guanine	nucleotide	exchange	factor	(GEF)	1	-	-	-
36301	1573.00	3.125	2.66	-0.23242994404826	Down	0.247441984885976	Hen1	Hen1	-	-	-	-
35587	1674.00	13.125	40.765	1.63501359223833	Up	0.817662007623888	Cyp6a2	cytochrome P450-6a2	K00517|1|0.0|992|dme:Dmel_CG9438|	[EC:1.14.-.-]	GO:0042598	GO:0016491//oxidoreductase activity;GO:0005506//iron ion binding	GO:0008152//metabolic process;GO:0014074//response to purine-containing compound
48373	820.00	9.015	5.625	-0.680474395327942	Down	0.624690697518893	l(2)k10201	lethal (2) k10201	-	GO:0044464//cell part	GO:0046914//transition metal ion binding	-
36087	1031.00	2.66	3.735	0.489681997288048	Up	0.41918009763927	CG12909	CG12909	-	-	-	-
35602	1311.00	0.38	0.625	0.717856771218501	Up	0.218885842305892	Spn42De	serpin 42De, isoform B	K13963|1|2e-67|256|dgr:Dgri_GH19862|serpin	B	-	GO:0004866//endopeptidase inhibitor activity	-
35744	2022.00	4.57	4.865	0.0902456397230417	Up	0.16535143449475	Kdm4A	histone demethylase 4A, isoform B	K06709|1|5e-161|568|cqu:CpipJ_CPIJ011492|jumonji	domain-containing	protein	2	[EC:1.14.11.-]	GO:0043231//intracellular membrane-bounded organelle	GO:0003676//nucleic acid binding;GO:0016706//oxidoreductase activity, acting on paired donors, with incorporation or reduction of molecular oxygen, 2-oxoglutarate as one donor, and incorporation of one atom each of oxygen into both donors;GO:0032452//histone demethylase activity	GO:0070076//histone lysine demethylation
12798208	722.00	0.12	0.08	-0.584962500721156	Down	0.115394904032636
39535	3002.00	4.335	4.01	-0.112429756766915	Down	0.181802982679061	CG8833	CG8833	K13123|1|0.0|1462|dme:Dmel_CG8833|G	patch	domain-containing	protein	1	GO:0005681//spliceosomal complex	GO:0005488//binding	GO:0000377
40099	2948.00	0.135	0.28	1.05246741989414	Up	0.191867852604828	CG14085	CG14085	-	-	-	-
36849	3040.00	11.21	11.87	0.0825336568364798	Up	0.221627767003277	DAT	dopamine transporter, isoform B	K05336|1|0.0|1266|dme:Dmel_CG8380|solute	carrier	family	6	(neurotransmitter	transporter),	invertebrate	-	-	-
36495	1015.00	0.09	1.745	4.27715822476734	Up	0.648799571992242	cid	centromere identifier	K11253|1|4e-16|85.5|aag:AaeL_AAEL009296|histone	H3;K11495|2|4e-12|72.4|mdo:100030899|histone	H3-like	centromeric	protein	A	GO:0000786//nucleosome;GO:0000778//condensed nuclear chromosome kinetochore	GO:0003676//nucleic acid binding;GO:0003774//motor activity	GO:0000070//mitotic sister chromatid segregation;GO:0007052//mitotic spindle organization;GO:0043623//cellular protein complex assembly;GO:0034728//nucleosome organization
38382	845.00	93.93	118.43	0.334376668083317	Up	0.662275128736708	CG32278	CG32278	-	-	-	-
46008	2813.76	172.31	156.4	-0.139765918063082	Down	0.456697652644954	Gel	gelsolin, isoform L	K05768|1|0.0|1528|dme:Dmel_CG1106|gelsolin	GO:0044444//cytoplasmic part;GO:0044444//cytoplasmic part;GO:0044444//cytoplasmic part;GO:0044444//cytoplasmic part;GO:0044444//cytoplasmic part	GO:0008092//cytoskeletal protein binding;GO:0008092//cytoskeletal protein binding;GO:0008092//cytoskeletal protein binding;GO:0008092//cytoskeletal protein binding;GO:0008092//cytoskeletal protein binding	GO:0006909//phagocytosis;GO:0006909//phagocytosis;GO:0006909//phagocytosis;GO:0006909//phagocytosis;GO:0006909//phagocytosis
14462827	423.00	0.01	0.47	5.55458885167764	Up	0.429746539156022
246616	406.00	2.165	2.08	-0.0577834965856328	Down	0.107202568046546	CG30441	CG30441	-	-	-	-
38177	1841.91	100.01	108.695	0.120141315230403	Up	0.405537350364475	CG12091	CG12091, isoform B	-	-	GO:0016791//phosphatase activity	-
43121	378.00	0.12	16.87	7.13528175756641	Up	0.944325553400655	Mst57Dc	Male-specific transcript 57Dc	-	-	-	GO:0019098//reproductive behavior
31154	3550.23	12.91	12.75	-0.0179917535609704	Down	0.112352036380659	Edem1	Edem1, isoform E	K10085|1|0.0|1812|dme:Dmel_CG3810|ER	degradation	enhancer,	mannosidase	alpha-like	2	-	-	-
42082	2435.71	17.75	21.685	0.288878418583696	Up	0.553768474553601	beat-IIb	beat-IIb, isoform C	-	-	-	-
14462405	544.00	0.08	0.255	1.6724253419715	Up	0.218417708820972	CG43997	CG43997	-	-	-	-
32316	2200.00	0.91	0.415	-1.13275520885177	Down	0.338560823914933	Ndc80	Ndc80	K11547|1|2e-25|117|aag:AaeL_AAEL011220|kinetochore	protein	NDC80;K10388|4|2e-14|81.3|mdo:100014955|plectin	GO:0000775//chromosome, centromeric region	-	GO:0000070//mitotic sister chromatid segregation
43689	2932.00	9.84	11.42	0.214832430023603	Up	0.401658530060857	CG1544	CG1544	K08471|1|0.0|1664|dpo:Dpse_GA13730|gustatory	receptor;K10956|3|0.0|700|mcc:696445|protein	transport	protein	SEC61	subunit	alpha;K00164|4|1e-164|580|cel:T22B11.5|2-oxoglutarate	dehydrogenase	E1	component	[EC:1.2.4.2]	-	GO:0016624//oxidoreductase activity, acting on the aldehyde or oxo group of donors, disulfide as acceptor;GO:0019842//vitamin binding	GO:0006007//glucose catabolic process
2768665	1323.00	0.155	0.735	2.24547603444949	Up	0.39159366013509	CG17207	CG17207	-	-	-	-
40199	438.00	0.195	0.135	-0.53051471669878	Down	0.129505784792349	CG14187	CG14187, isoform B	-	-	GO:0016787//hydrolase activity	GO:0044238//primary metabolic process
34970	1063.00	12.115	10.855	-0.158434678836202	Down	0.344679997324952	CG4278	CG4278	-	-	-	-
42028	1811.00	4.23	4.855	0.198813632299243	Up	0.276499699057045	CG10324	CG10324	K13101|1|0.0|706|dme:Dmel_CG10324|G	patch	domain	and	KOW	motifs-containing	protein	-	-	-
19835464	393.00	0.01	0.265	4.7279204545632	Up	0.325419648231124
32666	2673.31	15.565	14.155	-0.136993827563432	Down	0.34013241490002	CG4768	CG4768, isoform B	-	-	-	-
43011	1088.00	0.94	0.585	-0.684224132094233	Down	0.264161037918812	fd96Cb	forkhead domain 96Cb	K09411|1|3e-161|566|dme:Dmel_CG11922|forkhead	box	protein,	other	GO:0043231//intracellular membrane-bounded organelle;GO:0043234//protein complex	GO:0000981//sequence-specific DNA binding RNA polymerase II transcription factor activity;GO:0016564//transcription repressor activity;GO:0043565//sequence-specific DNA binding;GO:0005515//protein binding;GO:0003702//RNA polymerase II transcription factor activity;GO:0043566//structure-specific DNA binding	GO:0006357//regulation of transcription from RNA polymerase II promoter;GO:0048812//neuron projection morphogenesis;GO:0003006//developmental process involved in reproduction
19834785	1449.00	0.01	0.135	3.75488750216347	Up	0.221694643215408
40940	4460.76	10.655	10.375	-0.0384192566610541	Down	0.142613522370093	dsx	doublesex, isoform F	-	GO:0043231//intracellular membrane-bounded organelle;GO:0043231//intracellular membrane-bounded organelle;GO:0043231//intracellular membrane-bounded organelle	GO:0046914//transition metal ion binding;GO:0001071//nucleic acid binding transcription factor activity;GO:0003702//RNA polymerase II transcription factor activity;GO:0042802//identical protein binding;GO:0003723//RNA binding;GO:0046914//transition metal ion binding;GO:0001071//nucleic acid binding transcription factor activity;GO:0003702//RNA polymerase II transcription factor activity;GO:0042802//identical protein binding;GO:0003723//RNA binding;GO:0046914//transition metal ion binding;GO:0001071//nucleic acid binding transcription factor activity;GO:0003702//RNA polymerase II transcription factor activity;GO:0042802//identical protein binding;GO:0003723//RNA binding	GO:0007423//sensory organ development;GO:0006357//regulation of transcription from RNA polymerase II promoter;GO:0016198//axon choice point recognition;GO:0008049//male courtship behavior;GO:0000377;GO:0048232//male gamete generation;GO:0018993//somatic sex determination;GO:0007560//imaginal disc morphogenesis;GO:0007484//imaginal disc-derived genitalia development;GO:0007487//analia development;GO:0048070//regulation of developmental pigmentation;GO:0046620//regulation of organ growth;GO:0007423//sensory organ development;GO:0006357//regulation of transcription from RNA polymerase II promoter;GO:0016198//axon choice point recognition;GO:0008049//male courtship behavior;GO:0000377;GO:0048232//male gamete generation;GO:0018993//somatic sex determination;GO:0007560//imaginal disc morphogenesis;GO:0007484//imaginal disc-derived genitalia development;GO:0007487//analia development;GO:0048070//regulation of developmental pigmentation;GO:0046620//regulation of organ growth;GO:0007423//sensory organ development;GO:0006357//regulation of transcription from RNA polymerase II promoter;GO:0016198//axon choice point recognition;GO:0008049//male courtship behavior;GO:0000377;GO:0048232//male gamete generation;GO:0018993//somatic sex determination;GO:0007560//imaginal disc morphogenesis;GO:0007484//imaginal disc-derived genitalia development;GO:0007487//analia development;GO:0048070//regulation of developmental pigmentation;GO:0046620//regulation of organ growth
33514	2431.75	18.255	16.48	-0.147575426251666	Down	0.372701130207985	CG3605	CG3605, isoform B	K12829|1|0.0|1167|dme:Dmel_CG3605|splicing	factor	3B	subunit	2	GO:0005681//spliceosomal complex;GO:0030532//small nuclear ribonucleoprotein complex	-	GO:0000377
43614	1529.82	44.67	49.995	0.162477563528148	Up	0.459105196281683	CG15537	CG15537, isoform C	-	-	-	-
32478	3484.00	3.325	3.445	0.0511496423157393	Up	0.116163980472146	Grip128	Grip128	-	GO:0000931//gamma-tubulin large complex	GO:0015631//tubulin binding	GO:0048610//cellular process involved in reproduction;GO:0007056//spindle assembly involved in female meiosis;GO:0000087//M phase of mitotic cell cycle;GO:0033206//cytokinesis after meiosis
19834777	633.00	5.015	3.32	-0.595066459265256	Down	0.511034575001672
39651	2083.62	189.405	172.305	-0.136509849490895	Down	0.457332976660202	Pdi	protein disulfide isomerase, isoform E	K09580|1|0.0|880|dme:Dmel_CG6988|protein	disulfide-isomerase	A1	[EC:5.3.4.1]	GO:0031967;GO:0012505//endomembrane system;GO:0044432//endoplasmic reticulum part;GO:0044297//cell body	GO:0016862//intramolecular oxidoreductase activity, interconverting keto- and enol-groups	GO:0044267//cellular protein metabolic process;GO:0019725//cellular homeostasis
32334	902.72	18.5	17.675	-0.0658150557069134	Down	0.227145054504113	CG11134	CG11134, isoform B	K08964|1|2e-133|474|dsi:Dsim_GD17142|methylthioribulose-1-phosphate	dehydratase	[EC:4.2.1.109]	GO:0044424//intracellular part	GO:0043169//cation binding;GO:0005515//protein binding;GO:0016836//hydro-lyase activity	GO:0071265;GO:0012501//programmed cell death
42377	2062.00	0.315	0.23	-0.453717967442904	Down	0.14518825653715	CG4459	CG4459	K08202|1|5e-21|102|ame:412399|MFS	transporter,	OCT	family,	solute	carrier	family	22	(organic	cation	transporter),	member	5;K08209|2|1e-20|101|gga:420423|MFS	transporter,	OCT	family,	solute	carrier	family	22	(organic	cation	transporter),	member	13;K08210|3|3e-20|100|cfa:485588|MFS	transporter,	OCT	family,	solute	carrier	family	22	(organic	cation	transporter),	member	14;K08204|4|3e-20|100|rno:89776|MFS	transporter,	OCT	family,	solute	carrier	family	22	(organic	anion	transporter),	member	7;K08200|5|8e-20|99.0|cfa:476261|MFS	transporter,	OCT	family,	solute	carrier	family	22	(organic	cation	transporter),	member	3	-	-	GO:0006810//transport
14462409	308.00	0.305	0.2	-0.608809242675524	Down	0.152578077977663
38251	1413.00	3.595	2.85	-0.335029851387194	Down	0.338025814217883	Tmhs	tetraspan membrane protein in hair cell stereocilia ortholog, isoform B	-	-	-	-
42895	978.00	0.125	0.1	-0.321928094887363	Down	0.104393767137029	CG5715	CG5715	K08076|1|6e-41|169|cel:C05D11.6|astacin	[EC:3.4.24.21];K08606|5|3e-36|153|cfa:490497|meprin	A,	beta	[EC:3.4.24.18]	-	GO:0046914//transition metal ion binding;GO:0004175//endopeptidase activity	GO:0019538//protein metabolic process;GO:0006909//phagocytosis
43557	1794.66	10.295	13.08	0.345418710865828	Up	0.541229184778974	CG11504	CG11504, isoform C	K00738|1|6e-09|62.8|tca:654917|alpha-1,3-mannosylglycoprotein	beta-1,4-N-acetylglucosaminyltransferase	A/B	[EC:2.4.1.145]	-	-	-
34143	1842.86	190.73	268.53	0.493551490588564	Up	0.731425132080519	CG7781	CG7781, isoform B	-	-	-	-
41491	3637.41	12.015	12.07	0.00658902762515529	Up	0.0898816291045275	svp	seven up, isoform E	K14032|1|0.0|638|dya:Dyak_GE26169|nuclear	receptor	subfamily	2	group	F	member	3	-	-	-
19835614	446.00	0.01	0.11	3.4594316186373	Up	0.201464589045676
19835521	752.00	7.985	8.425	0.0773842786579885	Up	0.191433157225975
35080	1317.00	0.065	0.035	-0.893084796083488	Down	0.107771015849662	CG15153	CG15153	-	-	-	-
31024	2840.00	5.785	5.425	-0.0926938217756481	Down	0.181000468133485	tw	protein O-mannosyltransferase 2, isoform B	K00728|1|0.0|1507|dme:Dmel_CG12311|dolichyl-phosphate-mannose-protein	mannosyltransferase	[EC:2.4.1.109]	-	-	-
33214	604.96	773.32	955.17	0.304691999865077	Up	0.661171671236541	RpLP1	ribosomal protein LP1, isoform B	K02942|1|1e-35|149|dya:Dyak_GE16802|large	subunit	ribosomal	protein	LP1	GO:0015934//large ribosomal subunit	GO:0005198//structural molecule activity	GO:0006412//translation
32640	6897.63	3.67	3.21	-0.19320676572091	Down	0.239416839430215	r	rudimentary, isoform D	K11540|1|0.0|4360|dme:Dmel_CG18572|carbamoyl-phosphate	synthase	/	aspartate	carbamoyltransferase	/	dihydroorotase	[EC:6.3.5.5	2.1.3.2	3.5.2.3]	GO:0044444//cytoplasmic part	GO:0032561//guanyl ribonucleotide binding;GO:0016597//amino acid binding;GO:0004086;GO:0032559;GO:0016812//hydrolase activity, acting on carbon-nitrogen (but not peptide) bonds, in cyclic amides;GO:0016743//carboxyl- or carbamoyltransferase activity	GO:0001751//compound eye photoreceptor cell differentiation;GO:0019856//pyrimidine nucleobase biosynthetic process;GO:0008360//regulation of cell shape;GO:0006220//pyrimidine nucleotide metabolic process;GO:0043408//regulation of MAPK cascade;GO:0006929//substrate-dependent cell migration;GO:0009064//glutamine family amino acid metabolic process;GO:0019827//stem cell maintenance;GO:0001700//embryonic development via the syncytial blastoderm;GO:0000904//cell morphogenesis involved in differentiation
38527	1050.08	24.4	22.15	-0.139574449007868	Down	0.382498495285227	TfIIEbeta	transcription factor IIEbeta, isoform B	K03137|1|7e-124|443|dsi:Dsim_GD13833|transcription	initiation	factor	TFIIE	beta	subunit	GO:0005667//transcription factor complex;GO:0005667//transcription factor complex	GO:0030528//transcription regulator activity	GO:0006352//DNA-dependent transcription, initiation;GO:0006352//DNA-dependent transcription, initiation
14462667	996.00	0.01	0.265	4.7279204545632	Up	0.325419648231124
34781	1179.00	15.815	15.005	-0.0758502369191054	Down	0.236373971778238	CG16890	CG16890, isoform D	K13121|1|4e-89|326|dme:Dmel_CG16890|protein	FRA10AC1	-	-	-
3885607	2583.24	12.09	18.08	0.580580433166064	Up	0.66882899752558	CG33995	CG33995, isoform C	K10380|1|2e-13|78.6|dya:Dyak_GE14529|ankyrin	-	-	-
19836084	3758.00	0.88	1.09	0.308752706139629	Up	0.186350565103993
49580	3610.00	56.155	47.44	-0.243310474969095	Down	0.567478098040527	Invadolysin	invadolysin	K13539|1|0.0|1417|dme:Dmel_CG3953|leishmanolysin-like	peptidase	[EC:3.4.24.-]	GO:0044424//intracellular part	GO:0004175//endopeptidase activity;GO:0046914//transition metal ion binding	GO:0016568//chromatin modification;GO:0007276//gamete generation;GO:0007417//central nervous system development;GO:0000070//mitotic sister chromatid segregation;GO:0051297//centrosome organization;GO:0019538//protein metabolic process;GO:0007051//spindle organization;GO:0048513//organ development;GO:0045137//development of primary sexual characteristics;GO:0030071//regulation of mitotic metaphase/anaphase transition
3772236	553.00	31.76	16.475	-0.946932447247544	Down	0.763692904433893
38311	1817.00	25.6	20.025	-0.35434156759129	Down	0.610178559486391	Cyp4d20	Cyp4d20	K00517|1|0.0|652|dme:Dmel_CG6730|	[EC:1.14.-.-]	GO:0044424//intracellular part	GO:0016491//oxidoreductase activity;GO:0005506//iron ion binding	GO:0008152//metabolic process;GO:0022414//reproductive process
44131	2884.00	27.42	30.39	0.148368103743068	Up	0.414565639002207	Mkrn1	makorin 1, isoform C	-	-	GO:0046914//transition metal ion binding;GO:0046914//transition metal ion binding	-
40901	2017.00	146.715	124.39	-0.238145869763683	Down	0.593927639938474	alpha-Est7	alpha-Esterase-7	K01044|1|0.0|1181|dme:Dmel_CG1112|carboxylesterase	[EC:3.1.1.1];K03927|2|0.0|1008|dmo:Dmoj_GI23478|carboxylesterase	type	B	[EC:3.1.1.1];K01066|5|3e-153|542|dpo:Dpse_GA10843|esterase	/	lipase	[EC:3.1.1.-]	GO:0044444//cytoplasmic part	GO:0016788//hydrolase activity, acting on ester bonds	-
10178824	448.01	0.125	12.92	6.6915341649192	Up	0.927305557413228	CG42688	CG42688, isoform B	-	-	-	-
34322	2381.22	50.54	31.365	-0.68827010163404	Down	0.740587173142513	CG5853	CG5853, isoform C	K05680|1|4e-139|495|mdo:100031232|ATP-binding	cassette,	subfamily	G	(WHITE),	member	4	GO:0043234//protein complex;GO:0031224//intrinsic to membrane	GO:0015405;GO:0017111//nucleoside-triphosphatase activity;GO:0032559	GO:0006909//phagocytosis
14462628	400.00	0.01	0.24	4.58496250072116	Up	0.307597137698121
43852	4738.12	7.67	8.83	0.203186860145533	Up	0.356851467932856	a	arc, isoform D	K06095|1|4e-16|88.2|tgu:100230229|multiple	PDZ	domain	protein	GO:0044459//plasma membrane part;GO:0044459//plasma membrane part;GO:0044459//plasma membrane part	GO:0005488//binding;GO:0005488//binding;GO:0005488//binding	GO:0001654//eye development;GO:0001654//eye development;GO:0001654//eye development
42835	1099.93	75.64	68.65	-0.139889642915298	Down	0.438407008627031	AP-1sigma	adaptor protein complex 1, sigma subunit, isoform D	K12394|1|6e-87|320|dpe:Dper_GL23383|AP-1	complex	subunit	sigma	1/2	GO:0012510//trans-Golgi network transport vesicle membrane;GO:0030119//AP-type membrane coat adaptor complex	GO:0005488//binding;GO:0022892	GO:0006900//membrane budding;GO:0001505//regulation of neurotransmitter levels;GO:0015031//protein transport
40959	2375.00	14.765	14.905	0.0136150188572145	Up	0.102019661606367	CG7878	CG7878	K12823|1|1e-137|490|ssc:100155174|ATP-dependent	RNA	helicase	DDX5/DBP2	[EC:3.6.4.13];K13178|2|2e-96|353|xtr:549535|ATP-dependent	RNA	helicase	DDX17	[EC:3.6.1.-]	-	GO:0003676//nucleic acid binding;GO:0032559;GO:0042623//ATPase activity, coupled	-
317829	2382.00	0.055	1.535	4.80266322673288	Up	0.637464054035979	CG32026	CG32026	K00030|1|0.0|667|dme:Dmel_CG32026|isocitrate	dehydrogenase	(NAD+)	[EC:1.1.1.41]	GO:0043231//intracellular membrane-bounded organelle;GO:0044444//cytoplasmic part;GO:0015630//microtubule cytoskeleton	GO:0046872//metal ion binding;GO:0004448//isocitrate dehydrogenase activity;GO:0000166//nucleotide binding	GO:0009060//aerobic respiration
19836171	5259.00	0.01	0.79	6.3037807481771	Up	0.536815354778305	-	CG44434	-	-	-	-
38900	1734.00	1.14	1.08	-0.0780025120012732	Down	0.101986223500301	ldbr	lariat debranching enzyme	-	GO:0043231//intracellular membrane-bounded organelle	GO:0016891//endoribonuclease activity, producing 5'-phosphomonoesters	GO:0008380//RNA splicing
14462464	334.00	0.01	5.55	9.11634396123747	Up	0.892630241423126	CG44142	CG44142	-	-	-	-
42000	1194.79	22.2	17.065	-0.379519262138603	Down	0.613990503577877	CSN5	COP9 complex homolog subunit 5, isoform B	K09613|1|1e-180|632|dse:Dsec_GM15160|COP9	signalosome	complex	subunit	5	[EC:3.4.-.-]	-	-	-
38887	643.00	18.1	20.165	0.155863708435308	Up	0.395673109075102	HP4	heterochromatin protein 4, isoform B	-	GO:0005700//polytene chromosome;GO:0000781//chromosome, telomeric region;GO:0031981//nuclear lumen;GO:0005700//polytene chromosome;GO:0000781//chromosome, telomeric region;GO:0031981//nuclear lumen	-	GO:0051276//chromosome organization;GO:0051276//chromosome organization
39353	1514.00	0.19	0.155	-0.29373120305671	Down	0.102989366682271	CG7252	CG7252	K01873|1|1e-16|87.8|tca:662504|valyl-tRNA	synthetase	[EC:6.1.1.9];K01183|3|2e-07|57.4|dme:Dmel_CG18140|chitinase	[EC:3.2.1.14];K05030|5|1e-06|55.1|cin:100175971|calcium-activated	chloride	channel	family	member	4	-	GO:0030247//polysaccharide binding	GO:0006022
33527	855.00	0.01	0.92	6.52356195605701	Up	0.570454089480372	CG15403	CG15403	-	-	-	-
19835287	504.00	0.01	0.095	3.24792751344359	Up	0.182170801845783
32051	558.73	9.58	11.61	0.277270411129386	Up	0.472146057647295	CG15199	CG15199, isoform B	-	-	-	-
35695	1757.00	1.81	2.025	0.161932210688782	Up	0.1670567779041	CG1360	CG1360	-	-	-	-
40643	1260.00	10.565	10.69	0.0169690857855503	Up	0.108306025546713	CG14667	CG14667	K09228|1|1e-21|104|bta:515089|KRAB	domain-containing	zinc	finger	protein	GO:0043231//intracellular membrane-bounded organelle	GO:0016810//hydrolase activity, acting on carbon-nitrogen (but not peptide) bonds;GO:0046914//transition metal ion binding;GO:0051287//NAD binding	GO:0016458//gene silencing;GO:0006464//cellular protein modification process
14462683	1241.00	0.11	0.145	0.398549376490275	Up	0.112820169865579
41452	1131.00	20.055	25.045	0.320560645443393	Up	0.590216010165184	CG18547	CG18547	K04884|1|2e-11|70.1|xtr:779823|potassium	voltage-gated	channel	Shaker-related	subfamily	A,	beta	member	3;K04883|2|3e-10|66.2|bfo:BRAFLDRAFT_67317|potassium	voltage-gated	channel	Shaker-related	subfamily	A,	beta	member	2	-	GO:0003824//catalytic activity	GO:0030001//metal ion transport;GO:0008152//metabolic process
41214	900.00	0.01	1.99	7.63662462054365	Up	0.737878686551194	CG9458	CG9458	K00680|1|2e-91|335|dme:Dmel_CG9459|	[EC:2.3.1.-];K10250|4|1e-34|146|dre:327274|elongation	of	very	long	chain	fatty	acids	protein	7	GO:0031224//intrinsic to membrane	-	-
40513	2011.66	7.29	7.79	0.0957045137347322	Up	0.212599478365545	CG12768	CG12768, isoform D	-	-	-	-
19835433	718.00	0.01	0.08	3	Up	0.169798702601485
36875	723.00	2.46	4.05	0.719263592432747	Up	0.512773356517087	CG5267	CG5267	-	-	-	-
43015	3361.56	10.895	7.74	-0.493260724971496	Down	0.590550391225841	CG31108	CG31108, isoform B	K05755|1|6e-21|103|ecb:100058358|actin	related	protein	2/3	complex,	subunit	4;K06047|2|4e-16|87.8|cfa:483065|tubulin---tyrosine	ligase	[EC:6.3.2.25]	-	GO:0016881//acid-amino acid ligase activity;GO:0032559	GO:0043412//macromolecule modification
37703	1751.00	16.055	18.69	0.219243904019388	Up	0.469236942419581	yellow-d	yellow-d	-	-	-	-
5740436	548.00	0.01	1.08	6.75488750216347	Up	0.603390623955059	CG34298	CG34298	-	-	-	-
41443	2875.00	50.96	65.585	0.364000614991149	Up	0.663211395706547	CG31211	CG31211, isoform C	K13170|1|4e-151|291|dme:Dmel_CG31211|splicing	factor,	arginine/serine-rich	18	-	-	-
32990	1803.11	44.655	36.585	-0.287569463441852	Down	0.60268842372768	parvin	parvin, isoform B	K06275|1|0.0|689|dme:Dmel_CG32528|parvin	-	-	-
32378	2894.00	76.21	79.445	0.0599761087229997	Up	0.256169330569117	Fbxl4	F box and leucine-rich-repeat gene 4	K10270|1|0.0|1283|dme:Dmel_CG1839|F-box	and	leucine-rich	repeat	protein	4	-	-	-
49803	1297.00	6.905	8.46	0.293016248861899	Up	0.437738246505718	Spn55B	serpin 55B	K13963|1|0.0|641|dse:Dsec_GM21844|serpin	B	-	GO:0004866//endopeptidase inhibitor activity	-
32108	2160.00	415.735	301.99	-0.461163433638229	Down	0.725406272988698	CG1561	CG1561	-	-	-	-
326257	872.69	9.2	10.395	0.176183991913995	Up	0.350765732628904	CG33108	CG33108, isoform B	K12622|1|4e-44|177|dwi:Dwil_GK14178|U6	snRNA-associated	Sm-like	protein	LSm3	-	-	-
34221	1433.97	12.425	9.08	-0.452481649158734	Down	0.589112552665017	CG13101	CG13101, isoform B	-	-	-	-
14462757	417.00	0.01	0.455	5.5077946401987	Up	0.420617936200094
40691	999.00	0.245	1.565	2.67530900281741	Up	0.558015114023942	CG31546	CG31546	K11147|1|2e-24|112|aag:AaeL_AAEL006224|dehydrogenase/reductase	SDR	family	member	4	[EC:1.1.-.-]	-	GO:0003824//catalytic activity	GO:0008152//metabolic process
40602	2962.28	11.725	14.21	0.277318631840042	Up	0.498829666287701	CG14657	CG14657, isoform D	K12811|1|9e-06|52.8|hmg:100202415|ATP-dependent	RNA	helicase	DDX46/PRP5	[EC:3.6.4.13]	-	-	-
40952	1124.00	8.945	7.985	-0.163789074640676	Down	0.313950377850599	CG10903	CG10903, isoform B	K00599|1|5e-89|327|mdo:100018676|	[EC:2.1.1.-]	-	GO:0016741	-
34956	4117.63	22.095	25.56	0.210167905189989	Up	0.486758509997994	crp	cropped, isoform B	K09108|1|2e-23|112|dre:100318080|transcription	factor	AP-4	-	GO:0030528//transcription regulator activity;GO:0005488//binding	-
19835300	3167.00	1.6	1.45	-0.142019004872428	Down	0.142513208051896
42359	991.00	12.285	11.58	-0.0852626043729282	Down	0.234835818899218	CG11447	CG11447	K02427|1|2e-142|505|dme:Dmel_CG11447|ribosomal	RNA	large	subunit	methyltransferase	E	[EC:2.1.1.-]	GO:0044424//intracellular part	GO:0005488//binding;GO:0008171//O-methyltransferase activity	GO:0006730//one-carbon metabolic process;GO:0000154//rRNA modification
33889	2309.00	2.815	2.48	-0.182794801693354	Down	0.205878419046345	CG9505	CG9505	K01389|1|3e-27|124|dme:Dmel_CG3775|neprilysin	[EC:3.4.24.11];K08635|2|1e-19|98.6|cqu:CpipJ_CPIJ002051|membrane	metallo-endopeptidase-like	1	-	GO:0004175//endopeptidase activity	GO:0019538//protein metabolic process
3354988	1569.50	13.015	18.98	0.544304680616997	Up	0.661806995251789	CG17163	CG17163, isoform B	-	-	-	-
44095	3874.20	27.38	22.07	-0.311035816978286	Down	0.588978800240754	fus	fusilli, isoform H	K12898|1|4e-31|137|tad:TRIADDRAFT_29141|heterogeneous	nuclear	ribonucleoprotein	F/H	-	GO:0003723//RNA binding;GO:0003723//RNA binding;GO:0003723//RNA binding;GO:0003723//RNA binding;GO:0003723//RNA binding;GO:0003723//RNA binding;GO:0003723//RNA binding	GO:0007169//transmembrane receptor protein tyrosine kinase signaling pathway;GO:0007169//transmembrane receptor protein tyrosine kinase signaling pathway;GO:0007169//transmembrane receptor protein tyrosine kinase signaling pathway;GO:0007169//transmembrane receptor protein tyrosine kinase signaling pathway;GO:0007169//transmembrane receptor protein tyrosine kinase signaling pathway;GO:0007169//transmembrane receptor protein tyrosine kinase signaling pathway;GO:0007169//transmembrane receptor protein tyrosine kinase signaling pathway
34270	711.00	0.65	0.01	-6.02236781302845	Down	0.494449274393098	Cpr30B	cuticular protein 30B	-	-	GO:0042302//structural constituent of cuticle	-
38929	1633.00	0.095	0.03	-1.66296501272243	Down	0.141643817294188	CG7201	CG7201, isoform B	-	-	-	-
42467	2191.31	106.42	112.765	0.0835500449025343	Up	0.311944091486658	Synd	syndapin, isoform D	K10408|1|4e-120|432|tca:664324|dynein	heavy	chain,	axonemal;K12804|3|3e-13|77.4|dre:571331|proline-serine-threonine	phosphatase	interacting	protein	1	-	-	GO:0006897//endocytosis
40805	1398.00	0.035	0.185	2.40209844357135	Up	0.210894134956196	CG1138	CG1138	-	-	-	-
34503	1949.00	23.805	28.535	0.261467934120112	Up	0.549254330234735	Dnz1	DNZDHHC/NEW1 zinc finger protein 11	-	-	GO:0046914//transition metal ion binding	-
41557	1774.00	5.235	3.43	-0.609980960757996	Down	0.521835083260884	CG6753	CG6753	K01046|1|0.0|814|dme:Dmel_CG6753|triacylglycerol	lipase	[EC:3.1.1.3]	-	-	-
32146	1466.59	40.98	16.81	-1.28560025977508	Down	0.799571992242359	CG15739	CG15739, isoform B	K01101|1|3e-163|575|dme:Dmel_CG15739|4-nitrophenyl	phosphatase	[EC:3.1.3.41]	-	GO:0016791//phosphatase activity	-
32642	812.93	15.16	13.91	-0.124147333628853	Down	0.308968100046813	CG13012	CG13012, isoform E	-	-	-	-
43165	1202.00	145.805	154.93	0.0875763346823442	Up	0.342506520430683	Dak1	Dak1	K13800|1|2e-131|468|dme:Dmel_CG6092|UMP-CMP	kinase	[EC:2.7.4.-	2.7.4.14]	GO:0044424//intracellular part	GO:0016776//phosphotransferase activity, phosphate group as acceptor;GO:0019201//nucleotide kinase activity;GO:0032559	GO:0009117//nucleotide metabolic process
14462866	840.00	0.7	0.895	0.35453276031929	Up	0.186718384270715
38451	2095.18	2.085	2.815	0.433087538635566	Up	0.347254731492008	Awh	arrowhead, isoform D	K09375|1|4e-110|399|aga:AgaP_AGAP006540|LIM	homeobox	protein	6/8	GO:0043231//intracellular membrane-bounded organelle;GO:0043231//intracellular membrane-bounded organelle	GO:0046914//transition metal ion binding;GO:0003677//DNA binding;GO:0001071//nucleic acid binding transcription factor activity;GO:0046914//transition metal ion binding;GO:0003677//DNA binding;GO:0001071//nucleic acid binding transcription factor activity	GO:0010468//regulation of gene expression;GO:0006351//transcription, DNA-dependent;GO:0010468//regulation of gene expression;GO:0006351//transcription, DNA-dependent
39144	1834.00	2.665	1.46	-0.868167163879159	Down	0.475690496890256	CG6749	CG6749	K13023|1|1e-34|147|oaa:100081004|carboxypeptidase	N	regulatory	subunit	-	GO:0005488//binding	-
42228	1287.00	0.01	0.235	4.55458885167764	Up	0.301477964288103	CG7691	CG7691	K09218|1|2e-16|87.0|spu:378469|snail,	invertebrate;K09219|4|5e-16|85.5|mdo:100012171|scratch	GO:0044464//cell part	GO:0046914//transition metal ion binding	-
37756	1139.00	0.045	0.455	3.33786963875638	Up	0.359559954524176	CG18128	CG18128	K03783|1|0.0|632|dme:Dmel_CG18128|purine-nucleoside	phosphorylase	[EC:2.4.2.1]	-	GO:0016763//transferase activity, transferring pentosyl groups	GO:0055086//nucleobase-containing small molecule metabolic process
39362	4246.00	0.095	0.175	0.881355503501381	Up	0.147629238279944	CG6938	CG6938, isoform C	K13982|1|2e-26|121|dgr:Dgri_GH10918|probable	ATP-dependent	RNA	helicase	DDX4	[EC:3.6.4.13];K05169|2|3e-17|91.7|ptr:743996|single	Ig	IL-1R-related	molecule	-	-	-
14462353	1652.00	1.11	2.41	1.11847346987986	Up	0.506085735303952
39696	1769.36	9.31	5.665	-0.716705211738278	Down	0.63947034039992	comm3	comm3, isoform E	-	-	-	GO:0012501//programmed cell death;GO:0012501//programmed cell death
41636	3094.59	25.77	22.39	-0.202838009007022	Down	0.476693640072226	CG32473	CG32473, isoform C	K11141|1|0.0|1757|dme:Dmel_CG32473|glutamyl	aminopeptidase	[EC:3.4.11.7]	-	-	-
43692	1135.00	3.105	3.08	-0.0116629175255799	Down	0.0821239884972915	CG15561	CG15561	K11135|1|3e-08|59.3|cqu:CpipJ_CPIJ017220|Pin2-interacting	protein	X1	GO:0044464//cell part	GO:0005488//binding	-
19834772	1620.00	0.05	0.185	1.88752527074159	Up	0.196682939878285
40081	3846.08	21.455	29.52	0.46037882031201	Up	0.667357720858691	Mkp3	Mitogen-activated protein kinase phosphatase 3, isoform D	K04459|1|7e-141|501|dme:Dmel_CG14080|dual	specificity	phosphatase	[EC:3.1.3.16	3.1.3.48]	-	GO:0008138//protein tyrosine/serine/threonine phosphatase activity;GO:0008138//protein tyrosine/serine/threonine phosphatase activity	GO:0006796//phosphate-containing compound metabolic process;GO:0006464//cellular protein modification process;GO:0006796//phosphate-containing compound metabolic process;GO:0006464//cellular protein modification process
19835045	871.00	0.01	0.105	3.39231742277876	Up	0.198254530863372
117331	615.99	11.53	19.065	0.725534018074343	Up	0.705644352303886	ventrally-expressed-protein-D	ventrally-expressed-protein-D, isoform C	-	-	-	-
50287	513.00	0.01	1.52	7.24792751344359	Up	0.679863572527252	CG14113	CG14113	-	-	-	-
39117	6226.00	0.57	0.645	0.178337241258512	Up	0.119240286230188	CG3280	CG3280	-	-	-	-
46121	819.00	46.01	45.63	-0.0119648026575921	Down	0.112753293653447	l(3)01239	lethal (3) 01239, isoform B	K09549|1|4e-75|281|dme:Dmel_CG6302|prefoldin	subunit	2	GO:0043234//protein complex	GO:0005515//protein binding	GO:0006457//protein folding;GO:0006909//phagocytosis
40548	2412.00	2.945	6.215	1.07748675722202	Up	0.659065070554404	Skp2	Skp2, isoform E	K03875|1|0.0|858|dsi:Dsim_GD19685|F-box	and	leucine-rich	repeat	protein	1	(S-phase	kinase-associated	protein	2)	-	-	GO:0019941//modification-dependent protein catabolic process;GO:0019941//modification-dependent protein catabolic process
41462	2133.47	0.01	0.265	4.7279204545632	Up	0.325419648231124	CG31358	CG31358, isoform B	K03364|1|2e-12|75.5|dpo:Dpse_GA14145|cell	division	cycle	20-like	protein	1,	cofactor	of	APC	complex	GO:0044464//cell part	-	-
42916	1139.00	0.04	0.01	-2	Down	0.116999933123788	CG13615	CG13615	-	-	-	-
49780	1327.00	0.035	0.07	1	Up	0.120644686684946	PpD6	protein phosphatase D6	K01090|1|0.0|688|dme:Dmel_CG8822|protein	phosphatase	[EC:3.1.3.16];K06269|2|2e-112|405|oaa:100074395|protein	phosphatase	1,	catalytic	subunit	[EC:3.1.3.16]	-	GO:0004721//phosphoprotein phosphatase activity	GO:0006464//cellular protein modification process
246383	1327.00	0.78	0.79	0.0183785293148545	Up	0.0791814351635123	CG30001	CG30001	-	-	-	-
38556	765.00	2.22	0.63	-1.81713594285019	Down	0.571457232662342	CG13721	CG13721	-	-	-	-
39644	2457.00	16.525	15.705	-0.0734263287430893	Down	0.226643482913128	Aats-gly	Glycyl-tRNA synthetase, isoform C	K01880|1|0.0|1410|dya:Dyak_GE22046|glycyl-tRNA	synthetase	[EC:6.1.1.14]	GO:0044424//intracellular part;GO:0044424//intracellular part	GO:0004812//aminoacyl-tRNA ligase activity;GO:0032559;GO:0004812//aminoacyl-tRNA ligase activity;GO:0032559	GO:0006418//tRNA aminoacylation for protein translation;GO:0006418//tRNA aminoacylation for protein translation
31075	5234.30	26.97	23.24	-0.214745452831074	Down	0.492777369089815	DAAM	dishevelled associated activator of morphogenesis, isoform G	K04512|1|0.0|2281|der:Dere_GG12709|dishevelled	associated	activator	of	morphogenesis	GO:0008287//protein serine/threonine phosphatase complex;GO:0030426//growth cone	GO:0008092//cytoskeletal protein binding;GO:0017016//Ras GTPase binding;GO:0046872//metal ion binding;GO:0019888//protein phosphatase regulator activity;GO:0004722//protein serine/threonine phosphatase activity	GO:0003002//regionalization;GO:0007015//actin filament organization;GO:0010769//regulation of cell morphogenesis involved in differentiation;GO:0060491//regulation of cell projection assembly;GO:0007424//open tracheal system development;GO:0006464//cellular protein modification process
34524	2825.00	0.61	0.94	0.623851514114751	Up	0.250819233598609	aub	aubergine, isoform C	K02156|1|0.0|1603|dme:Dmel_CG6137|aubergine	GO:0015630//microtubule cytoskeleton;GO:0005681//spliceosomal complex;GO:0015630//microtubule cytoskeleton;GO:0005681//spliceosomal complex	GO:0003676//nucleic acid binding;GO:0003676//nucleic acid binding	GO:0006413//translational initiation;GO:0016246//RNA interference;GO:0007315//pole plasm assembly;GO:0010528;GO:0051276//chromosome organization;GO:0051301//cell division;GO:0045727//positive regulation of translation;GO:0044087;GO:0000377;GO:0051237//maintenance of RNA location;GO:0006413//translational initiation;GO:0016246//RNA interference;GO:0007315//pole plasm assembly;GO:0010528;GO:0051276//chromosome organization;GO:0051301//cell division;GO:0045727//positive regulation of translation;GO:0044087;GO:0000377;GO:0051237//maintenance of RNA location
40819	1097.00	13.315	12.85	-0.051284069129374	Down	0.174179094496088	Ccp84Ag	Ccp84Ag	-	-	GO:0042302//structural constituent of cuticle	-
41547	1033.00	48.585	63.2	0.379413589548123	Up	0.670266836086404	hug	hugin	-	-	-	-
43385	2011.37	102	107.365	0.0739546124870822	Up	0.286999264361667	Hrb98DE	heterogeneous nuclear ribonucleoprotein at 98DE, isoform F	K12741|1|4e-105|382|der:Dere_GG11603|heterogeneous	nuclear	ribonucleoprotein	A1/A3	GO:0005875//microtubule associated complex;GO:0005700//polytene chromosome;GO:0030529//ribonucleoprotein complex;GO:0005875//microtubule associated complex;GO:0005700//polytene chromosome;GO:0030529//ribonucleoprotein complex;GO:0005875//microtubule associated complex;GO:0005700//polytene chromosome;GO:0030529//ribonucleoprotein complex;GO:0005875//microtubule associated complex;GO:0005700//polytene chromosome;GO:0030529//ribonucleoprotein complex;GO:0005875//microtubule associated complex;GO:0005700//polytene chromosome;GO:0030529//ribonucleoprotein complex;GO:0005875//microtubule associated complex;GO:0005700//polytene chromosome;GO:0030529//ribonucleoprotein complex	GO:0003723//RNA binding;GO:0003677//DNA binding;GO:0003774//motor activity;GO:0003723//RNA binding;GO:0003677//DNA binding;GO:0003774//motor activity;GO:0003723//RNA binding;GO:0003677//DNA binding;GO:0003774//motor activity;GO:0003723//RNA binding;GO:0003677//DNA binding;GO:0003774//motor activity;GO:0003723//RNA binding;GO:0003677//DNA binding;GO:0003774//motor activity;GO:0003723//RNA binding;GO:0003677//DNA binding;GO:0003774//motor activity	GO:0000380//alternative mRNA splicing, via spliceosome;GO:0007017//microtubule-based process;GO:0000380//alternative mRNA splicing, via spliceosome;GO:0007017//microtubule-based process;GO:0000380//alternative mRNA splicing, via spliceosome;GO:0007017//microtubule-based process;GO:0000380//alternative mRNA splicing, via spliceosome;GO:0007017//microtubule-based process;GO:0000380//alternative mRNA splicing, via spliceosome;GO:0007017//microtubule-based process;GO:0000380//alternative mRNA splicing, via spliceosome;GO:0007017//microtubule-based process
50358	554.71	0.01	2.06	7.68650052718322	Up	0.744365679127934	Diedel3	diedel 3, isoform B	-	-	-	-
5740676	1274.00	3.485	5.405	0.633135961866227	Up	0.535611582959941	inaF-A	inaF-A	-	GO:0044464//cell part	GO:0016247//channel regulator activity;GO:0005488//binding	GO:0016057//regulation of membrane potential in photoreceptor cell
34755	825.00	0.01	1.485	7.21431912080077	Up	0.673242827526249	CG16957	CG16957, isoform B	-	-	GO:0005506//iron ion binding	-
19836048	249.00	13.98	6.19	-1.17535304616117	Down	0.747241356249582
12798042	836.00	0.01	0.48	5.58496250072116	Up	0.434060054838494
3772337	192.00	18.09	23.265	0.362968779136006	Up	0.608540092289173
40929	2748.00	5.58	6.245	0.16243644977877	Up	0.270447401859159	CG10092	CG10092, isoform B	K01887|1|0.0|1095|dme:Dmel_CG10092|arginyl-tRNA	synthetase	[EC:6.1.1.19]	GO:0043231//intracellular membrane-bounded organelle	GO:0004812//aminoacyl-tRNA ligase activity;GO:0032559	GO:0006418//tRNA aminoacylation for protein translation
36670	4298.57	5.87	8.84	0.590685866281379	Up	0.596335183575202	Lap1	Lap1, isoform B	K01768|1|0.0|1544|dme:Dmel_CG10255|adenylate	cyclase	[EC:4.6.1.1];K12796|3|8e-110|399|ame:410256|erbb2-interacting	protein	GO:0070161;GO:0070161	GO:0005488//binding;GO:0005488//binding	GO:0009987//cellular process;GO:0006810//transport;GO:0009987//cellular process;GO:0006810//transport
36524	2050.41	0.205	17.945	6.45181420319799	Up	0.935330702868989	S-Lap7	Sperm-Leucylaminopeptidase 7, isoform B	K01255|1|0.0|1017|dme:Dmel_CG13340|leucyl	aminopeptidase	[EC:3.4.11.1]	GO:0044424//intracellular part	GO:0046914//transition metal ion binding;GO:0008237//metallopeptidase activity;GO:0008238//exopeptidase activity	GO:0019538//protein metabolic process
34477	1184.00	16.29	18.595	0.19092814408647	Up	0.433692235671772	CG6443	CG6443	-	-	-	-
[truncated: 4,288,845 more chars]
