# Supplementary material for: The Esg Gene Is Involved in Nicotine Sensitivity in Drosophila melanogaster
Source: PLoS One. 2015 Jul 29;10(7):e0133956. doi: 10.1371/journal.pone.0133956 (PMC4519288; doi:10.1371/journal.pone.0133956)
Supplement: S5 Table — (XLS) [file pone.0133956.s010.xls]

GeneID	geneLength	Means-control2	Means-sample1	log2Ratio(sample1/control2)	Up-Down-Regulation(sample1/control2)	Probability	Symbol	Description	KEGG Orthology	GO Component	GO Function	GO Process
36275	2211.00	16.585	4.02	-2.04461160560909	Down	0.728140272090873	CG13183	CG13183	K04676|1|6e-06|53.1|cbr:CBG06922|SMAD,	mothers	against	DPP	1/5/8	GO:0044464//cell part	-	GO:0006351//transcription, DNA-dependent
3772317	413.00	0.6	0.01	-5.90689059560852	Down	0.395357284374587	His4:CG33889	histone H4	K11254|1|8e-40|162|smm:Smp_053290|histone	H4	GO:0000785//chromatin;GO:0043231//intracellular membrane-bounded organelle	GO:0003676//nucleic acid binding	GO:0034728//nucleosome organization
40637	904.00	20.675	19.24	-0.103778530288595	Down	0.208228767666094	CG11999	CG11999	K00728|1|2e-11|69.3|tgu:100227792|dolichyl-phosphate-mannose-protein	mannosyltransferase	[EC:2.4.1.109]	GO:0044464//cell part	-	-
42368	3501.54	10.27	10.025	-0.0348339449759123	Down	0.0799762250693435	CG4733	CG4733, isoform E	K11583|1|0.0|1472|dme:Dmel_CG4733|protein	phosphatase	2	(formerly	2A),	regulatory	subunit	B''	-	GO:0046872//metal ion binding	-
42517	1356.00	7.63	7.805	0.0327155751433783	Up	0.0722493726059966	CG3353	CG3353	K11426|1|6e-11|68.9|ptr:457870|SET	and	MYND	domain-containing	protein	-	GO:0046914//transition metal ion binding	-
47251	2056.00	29.035	26.235	-0.146300244059881	Down	0.299894333641527	Gtp-bp	GTP-binding protein	K13431|1|0.0|1076|dme:Dmel_CG2522|signal	recognition	particle	receptor	subunit	alpha	GO:0030867//rough endoplasmic reticulum membrane	GO:0017111//nucleoside-triphosphatase activity;GO:0043021//ribonucleoprotein complex binding;GO:0046914//transition metal ion binding;GO:0032561//guanyl ribonucleotide binding	GO:0048667//cell morphogenesis involved in neuron differentiation;GO:0051046//regulation of secretion;GO:0006613//cotranslational protein targeting to membrane
38756	3501.43	281.025	362.925	0.368972961547685	Up	0.586184123629639	CG10077	CG10077, isoform D	K12823|1|0.0|795|dme:Dmel_CG10077|ATP-dependent	RNA	helicase	DDX5/DBP2	[EC:3.6.4.13]	GO:0015630//microtubule cytoskeleton;GO:0015630//microtubule cytoskeleton	GO:0042623//ATPase activity, coupled;GO:0032559;GO:0042623//ATPase activity, coupled;GO:0032559	-
31922	840.37	66.3	56.82	-0.222610038810409	Down	0.425208030643244	CG9689	CG9689, isoform B	-	-	-	-
42291	726.69	537.09	521.51	-0.0424689436017235	Down	0.139578655395588	ATPsyn-d	ATP synthase, subunit d, isoform C	K02138|1|9e-100|362|dme:Dmel_CG6030|F-type	H+-transporting	ATPase	subunit	d	[EC:3.6.3.14]	GO:0005753//mitochondrial proton-transporting ATP synthase complex;GO:0015630//microtubule cytoskeleton;GO:0005753//mitochondrial proton-transporting ATP synthase complex;GO:0015630//microtubule cytoskeleton	GO:0015077//monovalent inorganic cation transmembrane transporter activity;GO:0015662//ATPase activity, coupled to transmembrane movement of ions, phosphorylative mechanism;GO:0015077//monovalent inorganic cation transmembrane transporter activity;GO:0015662//ATPase activity, coupled to transmembrane movement of ions, phosphorylative mechanism	GO:0006818//hydrogen transport;GO:0006754//ATP biosynthetic process;GO:0006818//hydrogen transport;GO:0006754//ATP biosynthetic process
38255	2757.83	25.32	29.15	0.203218478659517	Up	0.364912164839519	CG5687	CG5687, isoform B	K03307|1|2e-96|353|ptr:467108|solute:Na+	symporter,	SSS	family	GO:0031224//intrinsic to membrane	-	GO:0030001//metal ion transport
34047	1927.00	5.165	5.095	-0.0196862026992457	Down	0.0542200501915203	CG13793	CG13793	K05040|1|9e-32|138|ptr:471694|solute	carrier	family	6	(neurotransmitter	transporter,	L-proline)	member	7	GO:0016021//integral to membrane	GO:0015291//secondary active transmembrane transporter activity;GO:0005326//neurotransmitter transporter activity	GO:0006810//transport
42345	3356.27	20.5	24.395	0.250961573533219	Up	0.403282261260071	CG6184	CG6184, isoform F	-	-	-	-
19835935	198.00	0.255	0.01	-4.6724253419715	Down	0.24085325584467
35097	3059.49	42.31	35.005	-0.27343767906508	Down	0.458393871351209	Fas3	fasciclin 3, isoform G	K06783|1|2e-06|55.1|ptr:456096|immunoglobulin	superfamily,	member	4C	GO:0043296//apical junction complex;GO:0031224//intrinsic to membrane;GO:0043296//apical junction complex;GO:0031224//intrinsic to membrane;GO:0043296//apical junction complex;GO:0031224//intrinsic to membrane;GO:0043296//apical junction complex;GO:0031224//intrinsic to membrane;GO:0043296//apical junction complex;GO:0031224//intrinsic to membrane	GO:0004175//endopeptidase activity;GO:0004175//endopeptidase activity;GO:0004175//endopeptidase activity;GO:0004175//endopeptidase activity;GO:0004175//endopeptidase activity	GO:0016337//cell-cell adhesion;GO:0006935//chemotaxis;GO:0019538//protein metabolic process;GO:0007409//axonogenesis;GO:0008039//synaptic target recognition;GO:0003006//developmental process involved in reproduction;GO:0008306//associative learning;GO:0016337//cell-cell adhesion;GO:0006935//chemotaxis;GO:0019538//protein metabolic process;GO:0007409//axonogenesis;GO:0008039//synaptic target recognition;GO:0003006//developmental process involved in reproduction;GO:0008306//associative learning;GO:0016337//cell-cell adhesion;GO:0006935//chemotaxis;GO:0019538//protein metabolic process;GO:0007409//axonogenesis;GO:0008039//synaptic target recognition;GO:0003006//developmental process involved in reproduction;GO:0008306//associative learning;GO:0016337//cell-cell adhesion;GO:0006935//chemotaxis;GO:0019538//protein metabolic process;GO:0007409//axonogenesis;GO:0008039//synaptic target recognition;GO:0003006//developmental process involved in reproduction;GO:0008306//associative learning;GO:0016337//cell-cell adhesion;GO:0006935//chemotaxis;GO:0019538//protein metabolic process;GO:0007409//axonogenesis;GO:0008039//synaptic target recognition;GO:0003006//developmental process involved in reproduction;GO:0008306//associative learning
14462500	618.00	0.125	0.295	1.23878685958712	Up	0.142220314357416
40145	1501.00	67.455	39.01	-0.79008138636561	Down	0.687722889974904	Oat	ornithine aminotransferase precursor	K00819|1|0.0|862|dme:Dmel_CG8782|ornithine--oxo-acid	transaminase	[EC:2.6.1.13]	GO:0031980	GO:0048037//cofactor binding;GO:0008483//transaminase activity	GO:0006520//cellular amino acid metabolic process
19834734	1286.00	0.035	0.01	-1.8073549220576	Down	0.0591731607449478
318655	1399.00	5.66	0.01	-9.14465824283188	Down	0.848335754854048	CG31274	CG31274	-	-	GO:0005488//binding	-
40392	2439.00	0.125	0.01	-3.64385618977472	Down	0.151697265882974	CG7173	CG7173	-	-	-	-
38720	920.00	43.185	39.85	-0.115950565406757	Down	0.270109628846916	CG13298	CG13298	K12833|1|3e-66|251|dya:Dyak_GE20495|pre-mRNA	branch	site	protein	p14	GO:0005681//spliceosomal complex	GO:0005488//binding	GO:0000278//mitotic cell cycle;GO:0000377
318995	1623.00	1.03	1.485	0.527818593617547	Up	0.205422005019152	CG31874	CG31874	K01679|1|0.0|977|dme:Dmel_CG31874|fumarate	hydratase,	class	II	[EC:4.2.1.2]	GO:0031224//intrinsic to membrane;GO:0043234//protein complex;GO:0044424//intracellular part	GO:0017111//nucleoside-triphosphatase activity;GO:0015405;GO:0016836//hydro-lyase activity;GO:0032559	GO:0006810//transport;GO:0043648//dicarboxylic acid metabolic process;GO:0009060//aerobic respiration
47765	2594.00	2.615	3.37	0.365937644934917	Up	0.252047285695417	c(3)G	crossover suppressor on 3 of gowen, isoform C	K12478|1|4e-27|123|cfa:475424|early	endosome	antigen	1	GO:0000794//condensed nuclear chromosome;GO:0000794//condensed nuclear chromosome;GO:0000794//condensed nuclear chromosome	-	-
39513	4453.06	11.695	11.435	-0.0324354959407551	Down	0.0823537181349888	CG10732	CG10732, isoform D	-	-	-	-
33919	647.00	2	1.61	-0.312939311660108	Down	0.173623035266147	CG11043	CG11043	K02265|1|8e-76|282|dme:Dmel_CG11043|cytochrome	c	oxidase	subunit	Vb	[EC:1.9.3.1]	GO:0005746//mitochondrial respiratory chain	GO:0015002//heme-copper terminal oxidase activity	GO:0022904//respiratory electron transport chain
43350	3184.15	66.805	52.765	-0.340374804276363	Down	0.538931448949941	CG5508	minotaur, isoform E	K00629|1|0.0|1497|dme:Dmel_CG5508|glycerol-3-phosphate	O-acyltransferase	1/2	[EC:2.3.1.15]	GO:0031966//mitochondrial membrane;GO:0031966//mitochondrial membrane;GO:0031966//mitochondrial membrane	GO:0016747//transferase activity, transferring acyl groups other than amino-acyl groups;GO:0016747//transferase activity, transferring acyl groups other than amino-acyl groups;GO:0016747//transferase activity, transferring acyl groups other than amino-acyl groups	GO:0016044//cellular membrane organization;GO:0006644//phospholipid metabolic process;GO:0016044//cellular membrane organization;GO:0006644//phospholipid metabolic process;GO:0016044//cellular membrane organization;GO:0006644//phospholipid metabolic process
36053	3870.00	19.87	23.06	0.214800640402102	Up	0.360817593448686	CG1371	CG1371	-	-	GO:0005488//binding;GO:0008238//exopeptidase activity	-
42503	1000.00	16.08	15.675	-0.0368019634895272	Down	0.101769911504425	CG17282	bride of doubletime	-	-	-	-
43492	1044.00	75.705	75.005	-0.0134018152854312	Down	0.067956676793026	CG7582	CG7582, isoform B	-	GO:0031224//intrinsic to membrane	-	GO:0007166//cell surface receptor signaling pathway
40717	1897.00	84.74	53.185	-0.672023715249752	Down	0.669858671245542	Rpn5	regulatory particle non-ATPase 5	K03035|1|0.0|885|dse:Dsec_GM10840|26S	proteasome	regulatory	subunit	N5	GO:0005838//proteasome regulatory particle	GO:0070011//peptidase activity, acting on L-amino acid peptides	GO:0019538//protein metabolic process
41183	1560.00	6.795	3.195	-1.0886576198204	Down	0.561715757495707	alphaTub85E	alpha-Tubulin at 85E	K07374|1|0.0|859|dya:Dyak_GE24741|tubulin	alpha	GO:0043234//protein complex;GO:0015630//microtubule cytoskeleton	GO:0017111//nucleoside-triphosphatase activity;GO:0032561//guanyl ribonucleotide binding;GO:0005198//structural molecule activity	GO:0045841//negative regulation of mitotic metaphase/anaphase transition;GO:0043623//cellular protein complex assembly;GO:0007017//microtubule-based process
41261	1001.00	6.44	7.19	0.158931082324681	Up	0.201756703209616	CG12818	CG12818	-	-	-	-
42537	1449.00	0.535	0.39	-0.456064767538899	Down	0.114119667150971	bap	bagpipe	K09995|1|7e-172|603|dme:Dmel_CG7902|homeobox	protein	Nkx-3.2	GO:0030130//clathrin coat of trans-Golgi network vesicle	GO:0000981//sequence-specific DNA binding RNA polymerase II transcription factor activity;GO:0022892;GO:0003677//DNA binding	GO:0006357//regulation of transcription from RNA polymerase II promoter;GO:0006901//vesicle coating;GO:0048333//mesodermal cell differentiation;GO:0007517//muscle organ development;GO:0001708//cell fate specification;GO:0015031//protein transport;GO:0048565//digestive tract development;GO:0001505//regulation of neurotransmitter levels
36506	2230.39	43.835	38.61	-0.183108693685911	Down	0.36075155197464	CG6145	CG6145, isoform F	K00858|1|0.0|815|dsi:Dsim_GD25753|NAD+	kinase	[EC:2.7.1.23]	GO:0044424//intracellular part;GO:0044424//intracellular part;GO:0044424//intracellular part;GO:0044424//intracellular part;GO:0044424//intracellular part	GO:0016301//kinase activity;GO:0043169//cation binding;GO:0016301//kinase activity;GO:0043169//cation binding;GO:0016301//kinase activity;GO:0043169//cation binding;GO:0016301//kinase activity;GO:0043169//cation binding;GO:0016301//kinase activity;GO:0043169//cation binding	-
38504	3753.71	23.735	28.65	0.271519089214835	Up	0.434784044379871	tipE	temperature-induced paralytic E, isoform B	-	GO:0016021//integral to membrane;GO:0016021//integral to membrane	GO:0016247//channel regulator activity;GO:0005272//sodium channel activity;GO:0016247//channel regulator activity;GO:0005272//sodium channel activity	GO:0008049//male courtship behavior;GO:0009408//response to heat;GO:0010765//positive regulation of sodium ion transport;GO:0008049//male courtship behavior;GO:0009408//response to heat;GO:0010765//positive regulation of sodium ion transport
37957	1451.00	2.325	0.45	-2.36923380966572	Down	0.508486329414873	CG3880	CG3880	-	-	-	-
3885597	633.00	0.075	0.145	0.951090399519054	Up	0.0885616166952846	CG34005	CG34005, isoform C	-	-	-	-
40155	3826.19	80.86	72.435	-0.158739239377883	Down	0.351208558975036	HLH106	helix loop helix protein 106, isoform D	K07197|1|4e-119|429|bfo:BRAFLDRAFT_117231|sterol	regulatory	element-binding	transcription	factor	1	GO:0043231//intracellular membrane-bounded organelle;GO:0043231//intracellular membrane-bounded organelle;GO:0043231//intracellular membrane-bounded organelle	GO:0001071//nucleic acid binding transcription factor activity;GO:0001071//nucleic acid binding transcription factor activity;GO:0001071//nucleic acid binding transcription factor activity	GO:0006633//fatty acid biosynthetic process;GO:0006909//phagocytosis;GO:0010468//regulation of gene expression;GO:0055088//lipid homeostasis;GO:0010557//positive regulation of macromolecule biosynthetic process;GO:0006633//fatty acid biosynthetic process;GO:0006909//phagocytosis;GO:0010468//regulation of gene expression;GO:0055088//lipid homeostasis;GO:0010557//positive regulation of macromolecule biosynthetic process;GO:0006633//fatty acid biosynthetic process;GO:0006909//phagocytosis;GO:0010468//regulation of gene expression;GO:0055088//lipid homeostasis;GO:0010557//positive regulation of macromolecule biosynthetic process
4379911	1483.00	0.315	0.415	0.397759507847009	Up	0.0941421212521464	CG17672	CG17672	-	GO:0030529//ribonucleoprotein complex	GO:0005198//structural molecule activity	GO:0010467//gene expression
44703	1457.51	80.895	74.81	-0.112819403679625	Down	0.26888786157707	lolal	lola like, isoform H	K02174|1|1e-32|140|dme:Dmel_CG11491|broad;K09237|2|7e-32|137|nvi:100122117|Cys2His2	zinc	finger	developmental/cell	cycle	regulator,	other	GO:0043231//intracellular membrane-bounded organelle;GO:0043231//intracellular membrane-bounded organelle;GO:0043231//intracellular membrane-bounded organelle;GO:0043231//intracellular membrane-bounded organelle;GO:0043231//intracellular membrane-bounded organelle	GO:0046914//transition metal ion binding;GO:0003702//RNA polymerase II transcription factor activity;GO:0046914//transition metal ion binding;GO:0003702//RNA polymerase II transcription factor activity;GO:0046914//transition metal ion binding;GO:0003702//RNA polymerase II transcription factor activity;GO:0046914//transition metal ion binding;GO:0003702//RNA polymerase II transcription factor activity;GO:0046914//transition metal ion binding;GO:0003702//RNA polymerase II transcription factor activity	GO:0016458//gene silencing;GO:0007431//salivary gland development;GO:0007424//open tracheal system development;GO:0016458//gene silencing;GO:0007431//salivary gland development;GO:0007424//open tracheal system development;GO:0016458//gene silencing;GO:0007431//salivary gland development;GO:0007424//open tracheal system development;GO:0016458//gene silencing;GO:0007431//salivary gland development;GO:0007424//open tracheal system development;GO:0016458//gene silencing;GO:0007431//salivary gland development;GO:0007424//open tracheal system development
49260	2203.00	125.455	131.83	0.0715087453650398	Up	0.196770571919165	Pp1-87B	protein phosphatase 1 at 87B	K06269|1|4e-179|628|dya:Dyak_GE24518|protein	phosphatase	1,	catalytic	subunit	[EC:3.1.3.16]	GO:0008287//protein serine/threonine phosphatase complex;GO:0044424//intracellular part	GO:0004722//protein serine/threonine phosphatase activity	GO:0048731;GO:0006909//phagocytosis;GO:0007626//locomotory behavior;GO:0007052//mitotic spindle organization;GO:0007632//visual behavior;GO:0008306//associative learning;GO:0000070//mitotic sister chromatid segregation;GO:0006935//chemotaxis;GO:0007292//female gamete generation;GO:0006464//cellular protein modification process
12798088	1040.00	18.015	11.68	-0.625158377546773	Down	0.580900805705983	CG43341	CG43341	-	-	-	-
38711	595.00	0.855	0.59	-0.535209465524057	Down	0.152985074626866	CG13297	CG13297	-	-	-	-
42292	6526.00	34.315	16.31	-1.0730825726317	Down	0.698454629507331	CG6040	CG6040	-	-	-	-
35309	2519.82	31.63	24.405	-0.37411680412371	Down	0.522322018227447	CG10947	CG10947, isoform D	-	-	-	-
40682	3187.00	1.92	1.625	-0.240666592805339	Down	0.136870954959715	asl	asterless	K10352|1|4e-28|127|mmu:17880|myosin	heavy	chain	GO:0005813//centrosome	-	GO:0031023//microtubule organizing center organization;GO:0007600//sensory perception;GO:0009566//fertilization;GO:0042384//cilium assembly;GO:0003006//developmental process involved in reproduction
40037	1629.54	18.445	10.105	-0.868160467315083	Down	0.635880332849029	Cyp12c1	Cyp12c1, isoform B	K00517|1|3e-130|465|dme:Dmel_CG6042|	[EC:1.14.-.-];K07436|5|1e-49|197|ecb:100053452|cytochrome	P450,	family	24,	subfamily	A	(25-hydroxyvitamin	D3	24-hydroxylase)	GO:0043231//intracellular membrane-bounded organelle	GO:0016491//oxidoreductase activity;GO:0005506//iron ion binding	GO:0008152//metabolic process;GO:0009636//response to toxic substance
37725	1200.00	0.01	0.115	3.52356195605701	Up	0.142748646149782	Gr59e	gustatory receptor 59e	K08471|1|0.0|762|dme:Dmel_CG33151|gustatory	receptor	GO:0031224//intrinsic to membrane	GO:0004930//G-protein coupled receptor activity	GO:0007166//cell surface receptor signaling pathway;GO:0007606//sensory perception of chemical stimulus;GO:0023060
42066	6012.31	25.585	23.095	-0.147717687161005	Down	0.292926958129705	cher	cheerio, isoform N	K04437|1|0.0|2031|spu:579510|filamin	GO:0035324//female germline ring canal;GO:0035324//female germline ring canal	GO:0008092//cytoskeletal protein binding;GO:0030246//carbohydrate binding;GO:0008092//cytoskeletal protein binding	GO:0007293//germarium-derived egg chamber formation;GO:0007015//actin filament organization;GO:0035171//lamellocyte differentiation;GO:0010259//multicellular organismal aging;GO:0043063//intercellular bridge organization;GO:0033036;GO:0008306//associative learning;GO:0007293//germarium-derived egg chamber formation;GO:0007015//actin filament organization;GO:0035171//lamellocyte differentiation;GO:0010259//multicellular organismal aging;GO:0043063//intercellular bridge organization;GO:0033036;GO:0008306//associative learning
12798226	978.01	3.585	3.055	-0.230800738883175	Down	0.186104873860785
39508	2534.00	8.505	8.365	-0.0239456956250321	Down	0.063333773609827	CG10713	CG10713	-	-	-	-
39588	2784.30	65.595	37.475	-0.807657370967142	Down	0.689241843877955	CG9238	CG9238, isoform C	K07189|1|9e-62|238|aga:AgaP_AGAP001520|protein	phosphatase	1,	regulatory	(inhibitor)	subunit	3	-	GO:0019888//protein phosphatase regulator activity;GO:0019888//protein phosphatase regulator activity	-
35717	3116.00	0.05	0.095	0.925999418556223	Up	0.0698718795403513	tor	torso, isoform D	K12378|1|0.0|1768|dme:Dmel_CG1389|tyrosine-protein	kinase	receptor	torso	[EC:2.7.10.1]	GO:0031224//intrinsic to membrane;GO:0031224//intrinsic to membrane	GO:0004871//signal transducer activity;GO:0005515//protein binding;GO:0004713//protein tyrosine kinase activity;GO:0032559;GO:0004871//signal transducer activity;GO:0005515//protein binding;GO:0004713//protein tyrosine kinase activity;GO:0032559	GO:0008354//germ cell migration;GO:0048812//neuron projection morphogenesis;GO:0045165//cell fate commitment;GO:0045137//development of primary sexual characteristics;GO:0010259//multicellular organismal aging;GO:0006796//phosphate-containing compound metabolic process;GO:0007169//transmembrane receptor protein tyrosine kinase signaling pathway;GO:0003002//regionalization;GO:0045927//positive regulation of growth;GO:0016197//endosomal transport;GO:0000578//embryonic axis specification;GO:0006464//cellular protein modification process;GO:0033554//cellular response to stress;GO:0016049//cell growth;GO:0035264//multicellular organism growth;GO:0048598//embryonic morphogenesis;GO:0007584//response to nutrient;GO:0042254//ribosome biogenesis;GO:0044248//cellular catabolic process;GO:0008354//germ cell migration;GO:0048812//neuron projection morphogenesis;GO:0045165//cell fate commitment;GO:0045137//development of primary sexual characteristics;GO:0010259//multicellular organismal aging;GO:0006796//phosphate-containing compound metabolic process;GO:0007169//transmembrane receptor protein tyrosine kinase signaling pathway;GO:0003002//regionalization;GO:0045927//positive regulation of growth;GO:0016197//endosomal transport;GO:0000578//embryonic axis specification;GO:0006464//cellular protein modification process;GO:0033554//cellular response to stress;GO:0016049//cell growth;GO:0035264//multicellular organism growth;GO:0048598//embryonic morphogenesis;GO:0007584//response to nutrient;GO:0042254//ribosome biogenesis;GO:0044248//cellular catabolic process
36581	1774.00	5.545	5.385	-0.0422411156175024	Down	0.0744617619865275	CG8503	CG8503	K11848|1|1e-179|630|dsi:Dsim_GD11032|ubiquitin	carboxyl-terminal	hydrolase	20/33	[EC:3.1.2.15];K11426|2|2e-10|67.8|rno:498295|SET	and	MYND	domain-containing	protein	GO:0043231//intracellular membrane-bounded organelle	GO:0030528//transcription regulator activity;GO:0070011//peptidase activity, acting on L-amino acid peptides;GO:0016790//thiolester hydrolase activity;GO:0046914//transition metal ion binding	GO:0019941//modification-dependent protein catabolic process;GO:0006350
3885620	967.00	0.405	0.315	-0.362570079384708	Down	0.0902126535464272	CG34049	CG34049	-	-	-	-
42123	1383.00	0.01	0.065	2.70043971814109	Up	0.09708096684718	CG14325	CG14325	K09257|1|1e-05|51.6|cin:100180616|nuclear	factor	of	kappa	light	polypeptide	gene	enhancer	in	B-cells	inhibitor-like	2	-	-	-
40472	998.00	29.555	17.405	-0.763900406527208	Down	0.648527275128781	CG11425	CG11425	K01080|1|1e-152|538|dme:Dmel_CG11425|phosphatidate	phosphatase	[EC:3.1.3.4]	GO:0044464//cell part	GO:0016791//phosphatase activity	GO:0006796//phosphate-containing compound metabolic process
43573	524.46	808.6	822.315	0.024264941982325	Up	0.0939109760929864	RpL32	ribosomal protein L32, isoform D	K02912|1|9e-74|276|dvi:Dvir_GJ10385|large	subunit	ribosomal	protein	L32e	GO:0015934//large ribosomal subunit;GO:0015934//large ribosomal subunit;GO:0015934//large ribosomal subunit;GO:0015934//large ribosomal subunit	GO:0005198//structural molecule activity;GO:0005198//structural molecule activity;GO:0005198//structural molecule activity;GO:0005198//structural molecule activity	GO:0007052//mitotic spindle organization;GO:0010467//gene expression;GO:0007052//mitotic spindle organization;GO:0010467//gene expression;GO:0007052//mitotic spindle organization;GO:0010467//gene expression;GO:0007052//mitotic spindle organization;GO:0010467//gene expression
2768983	410.00	0.01	0.12	3.58496250072116	Up	0.14562145027077	CG33269	CG33269, isoform B	-	-	-	-
39685	1423.85	34.815	32.18	-0.113544697342192	Down	0.248580108308017	CG7427	CG7427, isoform E	-	-	GO:0046872//metal ion binding	-
32523	1243.00	22.275	22.93	0.0418109231715093	Up	0.114482895258222	mRpL3	mitochondrial ribosomal protein L3	-	GO:0030529//ribonucleoprotein complex	GO:0005198//structural molecule activity	GO:0010467//gene expression
14462392	381.00	0.46	0.4	-0.20163386116965	Down	0.0688812574296658
42996	807.00	88.41	87.01	-0.0230283427350673	Down	0.0898164047021529	bai	baiser	K01529|1|5e-07|54.7|mcc:709884|	[EC:3.6.1.-]	GO:0031224//intrinsic to membrane	-	GO:0007310//oocyte dorsal/ventral axis specification;GO:0006810//transport
19834930	3099.00	1.165	1.595	0.453226469110589	Up	0.19554880464932	-	pre-mod(mdg4)-I	-	-	-	-
33244	2549.00	0.09	0.1	0.15200309344505	Up	0.045238409721305	CG2839	CG2839	K06560|1|4e-09|63.9|gga:771876|mannose	receptor,	C	type;K06563|3|4e-09|63.9|mmu:170780|CD209	antigen	-	-	-
46158	2469.00	9.31	9.525	0.0329379248218908	Up	0.0771364416853784	l(3)04053	lethal (3) 04053	-	-	-	-
7354418	1983.00	0.01	0.025	1.32192809488736	Up	0.0577202483159424	Ir7f	ionotropic receptor 7f	-	-	-	-
19836155	1182.00	0.01	0.115	3.52356195605701	Up	0.136970017170783
34494	1263.00	0.04	0.045	0.169925001442312	Up	0.0382380134724607	CG17134	CG17134	K01379|1|9e-123|440|dme:Dmel_CG6508|cathepsin	D	[EC:3.4.23.5];K06002|1|9e-123|440|dme:Dmel_CG6508|pepsin	A	[EC:3.4.23.1]	-	GO:0004175//endopeptidase activity	GO:0019538//protein metabolic process
317880	913.00	1.915	2.23	0.219699317995348	Up	0.140470215295205	CG32141	CG32141	-	-	-	-
42355	1831.00	0.74	0.89	0.266280065337448	Up	0.102232201822745	CG11453	CG11453	K01904|1|8e-49|195|spu:581911|4-coumarate--CoA	ligase	[EC:6.2.1.12];K01896|5|8e-25|115|gga:426992|medium-chain	acyl-CoA	synthetase	[EC:6.2.1.2]	-	-	-
42399	2188.00	0.075	0.175	1.22239242133645	Up	0.108506141857086	CG10887	CG10887	-	-	-	-
33505	6351.50	17.275	19.5	0.174788413361352	Up	0.302569013340378	Chd1	Chromodomain-helicase-DNA-binding protein 1, isoform C	K11367|1|0.0|2877|dme:Dmel_CG3733|chromodomain-helicase-DNA-binding	protein	1	[EC:3.6.1.-]	GO:0044427//chromosomal part;GO:0005700//polytene chromosome	GO:0017111//nucleoside-triphosphatase activity;GO:0003676//nucleic acid binding;GO:0000166//nucleotide binding	GO:0007472//wing disc morphogenesis;GO:0007292//female gamete generation;GO:0043486//histone exchange;GO:0010467//gene expression
32854	3357.97	12.485	14.65	0.230704843381398	Up	0.338990886276582	CG6659	CG6659, isoform B	K13145|1|2e-07|58.5|ptr:464291|integrator	complex	subunit	8	GO:0031224//intrinsic to membrane;GO:0031224//intrinsic to membrane	-	-
38815	653.00	27.89	31.03	0.153915762500407	Up	0.305904107779686	Srp19	signal recognition particle protein 19	K03105|1|2e-80|297|dme:Dmel_CG4457|signal	recognition	particle	subunit	SRP19	GO:0048500//signal recognition particle	GO:0003723//RNA binding	GO:0006613//cotranslational protein targeting to membrane
33090	1338.63	0.82	1.585	0.950787025521323	Up	0.301215163122441	CG1503	CG1503, isoform B	K08597|1|6e-12|72.0|nve:NEMVE_v1g238848|sentrin-specific	protease	8	[EC:3.4.22.-]	-	GO:0070011//peptidase activity, acting on L-amino acid peptides	GO:0019538//protein metabolic process
10178957	422.00	8.74	2.19	-1.99670240989943	Down	0.677882710342095	CG42751	CG42751	-	-	-	-
31359	1039.26	121.805	86.045	-0.501410089901418	Down	0.63310659093911	cib	ciboulot, isoform E	-	GO:0044444//cytoplasmic part;GO:0044444//cytoplasmic part;GO:0044444//cytoplasmic part	GO:0003779//actin binding;GO:0003779//actin binding;GO:0003779//actin binding	GO:0002165//instar larval or pupal development;GO:0006996//organelle organization;GO:0002165//instar larval or pupal development;GO:0006996//organelle organization;GO:0002165//instar larval or pupal development;GO:0006996//organelle organization
39238	2221.87	12.945	16.565	0.355743238180903	Up	0.457667415136706	Mocs1	molybdenum cofactor synthesis 1 ortholog, isoform C	K03637|1|2e-69|264|dya:Dyak_GE21784|molybdenum	cofactor	biosynthesis	protein	C	GO:0043234//protein complex;GO:0043234//protein complex	GO:0043169//cation binding;GO:0051536//iron-sulfur cluster binding;GO:0043169//cation binding;GO:0051536//iron-sulfur cluster binding	GO:0009108//coenzyme biosynthetic process;GO:0009108//coenzyme biosynthetic process
5740714	848.00	201.515	61.745	-1.70649301174118	Down	0.777043983621714	CG34327	CG34327	-	-	-	-
318574	2073.00	1.47	1.41	-0.0601209924375709	Down	0.0576872275789196	CG31055	CG31055, isoform C	-	-	-	-
31038	602.00	22.85	22.565	-0.018107386732945	Down	0.0758156122044644	MED22	mediator complex subunit 22	-	-	-	-
37727	1607.02	74.195	41.98	-0.821619800293411	Down	0.693897767798177	wmd	wing morphogenesis defect, isoform B	K13137|1|0.0|653|dse:Dsec_GM15531|serine-threonine	kinase	receptor-associated	protein	GO:0015630//microtubule cytoskeleton;GO:0015630//microtubule cytoskeleton	GO:0004871//signal transducer activity;GO:0016772//transferase activity, transferring phosphorus-containing groups;GO:0004871//signal transducer activity;GO:0016772//transferase activity, transferring phosphorus-containing groups	GO:0007472//wing disc morphogenesis;GO:0007472//wing disc morphogenesis
19835712	512.00	0.885	0.52	-0.767165831941905	Down	0.196275260863822
40117	1674.66	12.88	12.045	-0.0966981998761463	Down	0.176892088231409	CG9449	CG9449, isoform K	K01078|1|7e-134|477|dme:Dmel_CG9452|acid	phosphatase	[EC:3.1.3.2]	-	GO:0016791//phosphatase activity;GO:0016791//phosphatase activity	GO:0006909//phagocytosis;GO:0006909//phagocytosis
44498	1055.00	10	10.825	0.114367024952	Up	0.182472592788271	Surf1	surfeit 1	-	-	GO:0051184	GO:0043623//cellular protein complex assembly;GO:0002164//larval development;GO:0007610//behavior;GO:0009416//response to light stimulus
19835545	451.00	0.19	0.01	-4.24792751344359	Down	0.201558578787479
32552	7386.29	39.945	48.92	0.292409474595616	Up	0.485041606128649	CG8909	CG8909, isoform D	K03068|1|0.0|915|cfa:477692|low	density	lipoprotein	receptor-related	protein	5/6	GO:0031224//intrinsic to membrane;GO:0031224//intrinsic to membrane	GO:0046872//metal ion binding;GO:0046872//metal ion binding	-
34468	648.59	57.28	47.485	-0.270559639016314	Down	0.471569145423326	CG7299	CG7299, isoform C	-	-	-	-
31326	1777.11	4.075	4.23	0.0538576040015098	Up	0.0768722757891956	CG2875	CG2875, isoform C	-	-	-	-
38813	1875.00	32.715	23	-0.508318409530169	Down	0.590047549861313	CG8596	CG8596, isoform C	K12307|1|0.0|1045|dme:Dmel_CG8596|MFS	transporter,	ceroid-lipofuscinosis	neuronal	protein	7	-	-	GO:0006810//transport
39205	334.00	42.085	65.405	0.636094811956781	Up	0.657244749702813	CG18628	CG18628	-	-	-	-
40737	823.00	0.43	1.85	2.10511670581421	Up	0.448223484348171	Obp83a	Odorant-binding protein 83a, isoform C	-	GO:0044421//extracellular region part	GO:0008144//drug binding;GO:0005549//odorant binding	GO:0051234//establishment of localization
3772323	141.00	0.445	0.01	-5.4757334309664	Down	0.335292563730022
12798381	608.00	0.595	0.89	0.580915667658454	Up	0.168042530709285	CG43183	CG43183	-	-	-	-
31274	1106.00	0.285	0.045	-2.66296501272243	Down	0.192048606524898	CG14417	CG14417	-	-	-	-
36643	4061.61	60.57	66.515	0.135076312461342	Up	0.315315017831198	Spred	Sprouty-related protein with EVH-1 domain, isoform C	K04703|1|0.0|864|dan:Dana_GF13513|sprouty-related,	EVH1	domain	containing	GO:0044464//cell part	-	GO:0032501//multicellular organismal process;GO:0007165//signal transduction
36858	2200.00	18.25	11.295	-0.692212193261657	Down	0.597279091269317	CG8303	CG8303, isoform D	K13356|1|5e-69|262|ame:551233|fatty	acyl-CoA	reductase	[EC:1.2.1.-]	-	-	-
37371	462.00	1.79	0.865	-1.04918754962753	Down	0.335292563730022	CG15649	CG15649, isoform B	-	-	-	-
318904	1710.00	0.12	0.07	-0.777607578663552	Down	0.0762779025227843	CG31702	CG31702	-	GO:0043231//intracellular membrane-bounded organelle	GO:0003676//nucleic acid binding	GO:0006351//transcription, DNA-dependent;GO:0006464//cellular protein modification process
37635	888.00	38.09	37.265	-0.03159102824189	Down	0.104345528992207	CG3501	CG3501	-	GO:0015630//microtubule cytoskeleton	-	-
42267	2879.69	119.11	134.8	0.178525955317935	Up	0.39040417382116	Xrp1	Xrp1, isoform G	-	-	GO:0003676//nucleic acid binding;GO:0003676//nucleic acid binding;GO:0003676//nucleic acid binding;GO:0003676//nucleic acid binding;GO:0003676//nucleic acid binding	GO:0007635//chemosensory behavior;GO:0006996//organelle organization;GO:0008283//cell proliferation;GO:0007635//chemosensory behavior;GO:0006996//organelle organization;GO:0008283//cell proliferation;GO:0007635//chemosensory behavior;GO:0006996//organelle organization;GO:0008283//cell proliferation;GO:0007635//chemosensory behavior;GO:0006996//organelle organization;GO:0008283//cell proliferation;GO:0007635//chemosensory behavior;GO:0006996//organelle organization;GO:0008283//cell proliferation
318840	933.00	0.34	0.325	-0.0650950282218847	Down	0.042365605600317	CG33062	CG33062, isoform B	-	-	-	-
34348	4324.66	0.085	2.05	4.59201725825511	Up	0.586877559107119	CG4839	CG4839, isoform B	K07376|1|0.0|1875|dme:Dmel_CG4839|protein	kinase,	cGMP-dependent	[EC:2.7.11.12]	-	GO:0004672//protein kinase activity;GO:0032559;GO:0004672//protein kinase activity;GO:0032559	GO:0006464//cellular protein modification process;GO:0006464//cellular protein modification process
317976	1211.00	0.385	0.32	-0.266786540694901	Down	0.0726126007132479	CG32319	CG32319	K00670|1|3e-42|171|isc:IscW_ISCW015138|peptide	alpha-N-acetyltransferase	[EC:2.3.1.88]	-	GO:0016407//acetyltransferase activity	GO:0043543
40979	5490.25	2.44	1.495	-0.706735663364781	Down	0.315182934883107	CG9626	CG9626, isoform D	-	-	-	-
35177	4323.83	10.33	12.19	0.238857871755153	Up	0.32703737947431	CG10492	CG10492, isoform B	-	-	GO:0005488//binding;GO:0005488//binding	-
19835724	829.00	0.05	0.01	-2.32192809488736	Down	0.0799432043323207
40366	2185.00	0.91	1.125	0.305986551018341	Up	0.125478800686831	CG32437	CG32437	-	-	-	-
43071	4288.00	0.365	0.875	1.26138655295231	Up	0.258156122044644	rha	rha	K10352|1|4e-07|58.2|dre:561431|myosin	heavy	chain;K11135|2|9e-07|57.0|dsi:Dsim_GD25264|Pin2-interacting	protein	X1;K05763|3|1e-06|56.2|mcc:711712|moesin	-	-	-
10178878	1114.00	0.175	0.01	-4.12928301694497	Down	0.187062475234447
39494	223.00	19.19	23.515	0.293226620662601	Up	0.439506009774138	Acp70A	Sex peptide	-	-	GO:0005102//receptor binding	GO:0046662//regulation of oviposition;GO:0007292//female gamete generation;GO:0045297//post-mating behavior;GO:0006718//juvenile hormone biosynthetic process;GO:0007621//negative regulation of female receptivity;GO:0007631//feeding behavior
32409	606.00	0.485	0.755	0.638491897137951	Up	0.15998547087571	CG14410	CG14410	-	-	-	-
31978	1234.00	0.16	0.075	-1.09310940439148	Down	0.0978734645357284	CG2887	CG2887	K09507|1|3e-69|262|tca:661242|DnaJ	homolog	subfamily	B	member	1;K09510|2|5e-69|261|cqu:CpipJ_CPIJ018848|DnaJ	homolog	subfamily	B	member	4	GO:0015630//microtubule cytoskeleton	GO:0005515//protein binding	GO:0044267//cellular protein metabolic process
2768659	661.00	4.38	5	0.190997225060914	Up	0.192874124950469	CG33293	CG33293	-	-	-	-
48903	1322.00	15.025	17.44	0.215035049178378	Up	0.344109100515124	l(3)73Ah	lethal (3) 73Ah, isoform B	K11488|1|9e-131|467|dvi:Dvir_GJ12822|polycomb	group	RING	finger	protein	3	-	GO:0046914//transition metal ion binding	-
32897	734.00	48.085	33.26	-0.53179875030565	Down	0.616596222427685	Obp18a	Odorant-binding protein 18a	-	-	GO:0005488//binding	GO:0051234//establishment of localization
33266	745.10	0.445	0.495	0.153623189113212	Up	0.0638290846651697	CG13949	CG13949, isoform C	-	-	-	-
246412	3082.00	0.04	0.135	1.75488750216347	Up	0.112336547351737	CG30043	CG30043	-	-	GO:0016787//hydrolase activity	GO:0019538//protein metabolic process
37284	2572.00	1.955	0.585	-1.74066007772395	Down	0.431944260995905	Efhc1.2	EFHC1 homologue 2	-	-	-	-
14462567	953.00	1.7	0.835	-1.02568664366365	Down	0.32588165367851
318977	707.00	12.835	15.625	0.283772893861393	Up	0.393442081627262	mRpS23	mitochondrial ribosomal protein S23	K03574|1|2e-16|85.5|ame:410765|7,8-dihydro-8-oxoguanine	triphosphatase	[EC:3.6.1.-]	-	GO:0005198//structural molecule activity	-
43067	1463.00	28.585	20.55	-0.476119896364708	Down	0.5683529256373	CHKov1	CHKov1	-	-	GO:0003676//nucleic acid binding;GO:0034061	-
36084	3810.65	57.815	82.53	0.513474794395254	Up	0.628219521859728	CAP	CAP, isoform Y	K06086|1|2e-56|222|ssc:100153151|sorbin	and	SH3	domain	containing	1	GO:0005924//cell-substrate adherens junction;GO:0043234//protein complex;GO:0005924//cell-substrate adherens junction;GO:0043234//protein complex;GO:0005924//cell-substrate adherens junction;GO:0043234//protein complex;GO:0005924//cell-substrate adherens junction;GO:0043234//protein complex;GO:0005924//cell-substrate adherens junction;GO:0043234//protein complex;GO:0005924//cell-substrate adherens junction;GO:0043234//protein complex;GO:0005924//cell-substrate adherens junction;GO:0043234//protein complex;GO:0005924//cell-substrate adherens junction;GO:0043234//protein complex;GO:0005924//cell-substrate adherens junction;GO:0043234//protein complex;GO:0005924//cell-substrate adherens junction;GO:0043234//protein complex;GO:0005924//cell-substrate adherens junction;GO:0043234//protein complex;GO:0005924//cell-substrate adherens junction;GO:0043234//protein complex;GO:0005924//cell-substrate adherens junction;GO:0043234//protein complex;GO:0005924//cell-substrate adherens junction;GO:0043234//protein complex;GO:0005924//cell-substrate adherens junction;GO:0043234//protein complex;GO:0005924//cell-substrate adherens junction;GO:0043234//protein complex;GO:0005924//cell-substrate adherens junction;GO:0043234//protein complex	GO:0032559;GO:0032559;GO:0032559;GO:0032559;GO:0032559;GO:0032559;GO:0032559;GO:0032559;GO:0032559;GO:0032559;GO:0032559;GO:0032559;GO:0032559;GO:0032559;GO:0032559;GO:0032559;GO:0032559	GO:0007059//chromosome segregation;GO:0007059//chromosome segregation;GO:0007059//chromosome segregation;GO:0007059//chromosome segregation;GO:0007059//chromosome segregation;GO:0007059//chromosome segregation;GO:0007059//chromosome segregation;GO:0007059//chromosome segregation;GO:0007059//chromosome segregation;GO:0007059//chromosome segregation;GO:0007059//chromosome segregation;GO:0007059//chromosome segregation;GO:0007059//chromosome segregation;GO:0007059//chromosome segregation;GO:0007059//chromosome segregation;GO:0007059//chromosome segregation;GO:0007059//chromosome segregation
5740872	654.00	0.01	0.14	3.8073549220576	Up	0.163848897107383	CG40551	CG40551	-	-	GO:0046872//metal ion binding	-
39196	820.00	1.24	1.545	0.317266717517499	Up	0.153348302734117	CG32061	CG32061	-	-	-	-
33649	1863.00	7.745	8.175	0.0779534915958764	Up	0.12696473385286	Elp3	elongator complex protein 3	K07739|1|0.0|1118|dme:Dmel_CG15433|elongator	complex	protein	3	[EC:2.3.1.48]	GO:0043231//intracellular membrane-bounded organelle;GO:0043234//protein complex	GO:0043169//cation binding;GO:0004468//lysine N-acetyltransferase activity;GO:0051540;GO:0019887//protein kinase regulator activity	GO:0048667//cell morphogenesis involved in neuron differentiation;GO:0006355//regulation of transcription, DNA-dependent;GO:0043954//cellular component maintenance
5740205	796.00	3.795	4.055	0.0956020288018066	Up	0.106425835424647	CG34261	CG34261	-	-	-	-
39906	567.00	0.29	1.47	2.34169134970879	Up	0.42342491084401	a10	antennal protein 10	K04352|1|4e-22|103|dan:Dana_GF20186|Ras	GTPase-activating	protein	1;K11321|2|6e-12|70.1|tca:661106|bromodomain-containing	protein	8	-	GO:0005549//odorant binding	-
31444	952.00	0.5	0.455	-0.136061549576028	Down	0.0587769119006736	dhd	deadhead, isoform B	K03671|1|7e-22|103|aga:AgaP_AGAP009584|thioredoxin	1	GO:0043231//intracellular membrane-bounded organelle	GO:0016667//oxidoreductase activity, acting on a sulfur group of donors	GO:0051234//establishment of localization;GO:0033554//cellular response to stress;GO:0007126//meiosis;GO:0007275//multicellular organismal development;GO:0019725//cellular homeostasis;GO:0006091//generation of precursor metabolites and energy
251610	644.00	11.665	12.58	0.10894561489509	Up	0.189902258618412	CG31142	CG31142	-	-	-	-
39084	1455.00	5	10.6	1.08406426478847	Up	0.61643111874257	CG3982	CG3982	-	-	-	-
46719	4000.00	2.605	1.915	-0.443938980353551	Down	0.248547087570995	dlt	discs lost	-	GO:0044424//intracellular part	-	GO:0007444//imaginal disc development;GO:0008283//cell proliferation;GO:0007635//chemosensory behavior;GO:0051320//S phase;GO:0002009//morphogenesis of an epithelium
34359	1035.39	93.28	56.645	-0.719619172184734	Down	0.683562277110025	Pros35	proteasome alpha6 subunit, isoform B	K02725|1|4e-143|507|dme:Dmel_CG4904|20S	proteasome	subunit	alpha	6	[EC:3.4.25.1]	GO:0005839//proteasome core complex;GO:0043231//intracellular membrane-bounded organelle;GO:0015630//microtubule cytoskeleton	GO:0004175//endopeptidase activity	GO:0019941//modification-dependent protein catabolic process
41739	1843.00	0.715	0.76	0.0880561766651961	Up	0.0575221238938053	CG3259	CG3259	-	-	-	-
19834723	414.00	0.105	0.01	-3.39231742277876	Down	0.13426231673491
41629	2173.00	55.48	35.645	-0.638268066703588	Down	0.651168934090609	CG8630	CG8630	K00507|1|0.0|817|dsi:Dsim_GD18893|stearoyl-CoA	desaturase	(delta-9	desaturase)	[EC:1.14.19.1]	-	-	-
33097	843.00	0.19	0.57	1.58496250072116	Up	0.231475366530181	CG1724	CG1724	K10836|1|7e-77|286|dme:Dmel_CG1724|mitochondrial	protein-transporting	ATPase	[EC:3.6.3.51]	GO:0005743//mitochondrial inner membrane;GO:0031224//intrinsic to membrane	GO:0008565//protein transporter activity	GO:0015031//protein transport
34540	3287.06	6.115	6.14	0.00588615684279288	Up	0.0453704926693964	CG4705	CG4705, isoform D	K10752|1|1e-11|72.4|hmg:100199460|histone-binding	protein	RBBP4	-	-	-
42749	2869.00	15.905	15.045	-0.0801962652061765	Down	0.162891295733721	EloA	elongin A, isoform B	K03145|1|2e-06|55.1|ame:410020|transcription	elongation	factor	S-II	GO:0031224//intrinsic to membrane;GO:0043231//intracellular membrane-bounded organelle;GO:0043234//protein complex;GO:0031224//intrinsic to membrane;GO:0043231//intracellular membrane-bounded organelle;GO:0043234//protein complex	GO:0008135//translation factor activity, nucleic acid binding;GO:0003711//transcription elongation regulator activity;GO:0008135//translation factor activity, nucleic acid binding;GO:0003711//transcription elongation regulator activity	GO:0006354//DNA-dependent transcription, elongation;GO:0010468//regulation of gene expression;GO:0006354//DNA-dependent transcription, elongation;GO:0010468//regulation of gene expression
50107	437.13	12.525	11.695	-0.0989187417301431	Down	0.176892088231409	CG4186	CG4186, isoform B	-	GO:0043231//intracellular membrane-bounded organelle	GO:0015002//heme-copper terminal oxidase activity	-
42723	1469.30	6.05	3.98	-0.604166711618308	Down	0.429830933826443	CG17119	CG17119, isoform C	K12386|1|0.0|652|dme:Dmel_CG17119|cystinosin	GO:0005764//lysosome;GO:0005764//lysosome	GO:0005488//binding;GO:0005275//amine transmembrane transporter activity;GO:0005488//binding;GO:0005275//amine transmembrane transporter activity	GO:0000101//sulfur amino acid transport;GO:0023060;GO:0000101//sulfur amino acid transport;GO:0023060
43359	1701.00	86.85	41.06	-1.08079222148915	Down	0.727281732928279	betaTub97EF	beta-Tubulin at 97EF, isoform C	K07375|1|0.0|1005|dse:Dsec_GM16302|tubulin	beta	GO:0032991//macromolecular complex;GO:0015630//microtubule cytoskeleton;GO:0032991//macromolecular complex;GO:0015630//microtubule cytoskeleton	GO:0032561//guanyl ribonucleotide binding;GO:0017111//nucleoside-triphosphatase activity;GO:0005198//structural molecule activity;GO:0017111//nucleoside-triphosphatase activity;GO:0032561//guanyl ribonucleotide binding	GO:0043623//cellular protein complex assembly;GO:0007017//microtubule-based process;GO:0016477//cell migration;GO:0043623//cellular protein complex assembly;GO:0030154//cell differentiation;GO:0007017//microtubule-based process
318103	699.00	11.99	12.12	0.0155580400587272	Up	0.0624091929731872	CG32590	CG32590	-	-	-	-
42947	1258.02	38.035	41.44	0.123696397975247	Up	0.270869105798441	Ast	allatostatin A, isoform B	-	-	GO:0005179//hormone activity	GO:0007186//G-protein coupled receptor signaling pathway;GO:0001751//compound eye photoreceptor cell differentiation;GO:0002164//larval development;GO:0007476//imaginal disc-derived wing morphogenesis;GO:0007169//transmembrane receptor protein tyrosine kinase signaling pathway
2768852	5342.07	102.99	103.315	0.00454546691701501	Up	0.0468564258354246	par-1	par-1, isoform X	K08798|1|0.0|1568|der:Dere_GG21978|MAP/microtubule	affinity-regulating	kinase	[EC:2.7.11.1]	GO:0045171//intercellular bridge;GO:0044459//plasma membrane part;GO:0044444//cytoplasmic part;GO:0045171//intercellular bridge;GO:0044459//plasma membrane part;GO:0044444//cytoplasmic part;GO:0045171//intercellular bridge;GO:0044459//plasma membrane part;GO:0044444//cytoplasmic part;GO:0045171//intercellular bridge;GO:0044459//plasma membrane part;GO:0044444//cytoplasmic part;GO:0045171//intercellular bridge;GO:0044459//plasma membrane part;GO:0044444//cytoplasmic part;GO:0045171//intercellular bridge;GO:0044459//plasma membrane part;GO:0044444//cytoplasmic part;GO:0045171//intercellular bridge;GO:0044459//plasma membrane part;GO:0044444//cytoplasmic part;GO:0045171//intercellular bridge;GO:0044459//plasma membrane part;GO:0044444//cytoplasmic part;GO:0045171//intercellular bridge;GO:0044459//plasma membrane part;GO:0044444//cytoplasmic part;GO:0045171//intercellular bridge;GO:0044459//plasma membrane part;GO:0044444//cytoplasmic part;GO:0045171//intercellular bridge;GO:0044459//plasma membrane part;GO:0044444//cytoplasmic part	GO:0004672//protein kinase activity;GO:0032559;GO:0004672//protein kinase activity;GO:0032559;GO:0004672//protein kinase activity;GO:0032559;GO:0004672//protein kinase activity;GO:0032559;GO:0004672//protein kinase activity;GO:0032559;GO:0000166//nucleotide binding;GO:0004672//protein kinase activity;GO:0004672//protein kinase activity;GO:0032559;GO:0004672//protein kinase activity;GO:0032559;GO:0004672//protein kinase activity;GO:0032559;GO:0004672//protein kinase activity;GO:0032559;GO:0004672//protein kinase activity;GO:0032559	GO:0006959//humoral immune response;GO:0007297//ovarian follicle cell migration;GO:0030036//actin cytoskeleton organization;GO:0044087;GO:0019094//pole plasm mRNA localization;GO:0051235;GO:0006464//cellular protein modification process;GO:0035466;GO:0006959//humoral immune response;GO:0007297//ovarian follicle cell migration;GO:0030036//actin cytoskeleton organization;GO:0044087;GO:0019094//pole plasm mRNA localization;GO:0051235;GO:0006464//cellular protein modification process;GO:0035466;GO:0006959//humoral immune response;GO:0007297//ovarian follicle cell migration;GO:0030036//actin cytoskeleton organization;GO:0044087;GO:0019094//pole plasm mRNA localization;GO:0051235;GO:0006464//cellular protein modification process;GO:0035466;GO:0006959//humoral immune response;GO:0007297//ovarian follicle cell migration;GO:0030036//actin cytoskeleton organization;GO:0044087;GO:0019094//pole plasm mRNA localization;GO:0051235;GO:0006464//cellular protein modification process;GO:0035466;GO:0006959//humoral immune response;GO:0007297//ovarian follicle cell migration;GO:0030036//actin cytoskeleton organization;GO:0044087;GO:0019094//pole plasm mRNA localization;GO:0051235;GO:0006464//cellular protein modification process;GO:0035466;GO:0006959//humoral immune response;GO:0007297//ovarian follicle cell migration;GO:0030036//actin cytoskeleton organization;GO:0044087;GO:0019094//pole plasm mRNA localization;GO:0051235;GO:0006464//cellular protein modification process;GO:0035466;GO:0006959//humoral immune response;GO:0007297//ovarian follicle cell migration;GO:0030036//actin cytoskeleton organization;GO:0044087;GO:0019094//pole plasm mRNA localization;GO:0051235;GO:0006464//cellular protein modification process;GO:0035466;GO:0006959//humoral immune response;GO:0007297//ovarian follicle cell migration;GO:0030036//actin cytoskeleton organization;GO:0044087;GO:0019094//pole plasm mRNA localization;GO:0051235;GO:0006464//cellular protein modification process;GO:0035466;GO:0006959//humoral immune response;GO:0007297//ovarian follicle cell migration;GO:0030036//actin cytoskeleton organization;GO:0044087;GO:0019094//pole plasm mRNA localization;GO:0051235;GO:0006464//cellular protein modification process;GO:0035466;GO:0006959//humoral immune response;GO:0007297//ovarian follicle cell migration;GO:0030036//actin cytoskeleton organization;GO:0044087;GO:0019094//pole plasm mRNA localization;GO:0051235;GO:0006464//cellular protein modification process;GO:0035466;GO:0006959//humoral immune response;GO:0007297//ovarian follicle cell migration;GO:0030036//actin cytoskeleton organization;GO:0044087;GO:0019094//pole plasm mRNA localization;GO:0051235;GO:0006464//cellular protein modification process;GO:0035466
32837	1132.00	0.01	0.085	3.08746284125034	Up	0.117619865275393	Rad51D	Rad51D	K10879|1|3e-08|59.7|gga:420438|DNA-repair	protein	XRCC2	-	GO:0042623//ATPase activity, coupled	GO:0006259//DNA metabolic process
33796	2146.39	4.05	7.075	0.804808239947258	Up	0.512613921542729	Hsp60C	Hsp60C, isoform C	K04077|1|0.0|1048|dse:Dsec_GM18564|chaperonin	GroEL	GO:0031980;GO:0015630//microtubule cytoskeleton;GO:0031980;GO:0015630//microtubule cytoskeleton;GO:0031980;GO:0015630//microtubule cytoskeleton	GO:0016887//ATPase activity;GO:0005515//protein binding;GO:0032559;GO:0016887//ATPase activity;GO:0005515//protein binding;GO:0032559;GO:0016887//ATPase activity;GO:0005515//protein binding;GO:0032559	GO:0007293//germarium-derived egg chamber formation;GO:0006457//protein folding;GO:0060541//respiratory system development;GO:0006605//protein targeting;GO:0048232//male gamete generation;GO:0006950//response to stress;GO:0007293//germarium-derived egg chamber formation;GO:0006457//protein folding;GO:0060541//respiratory system development;GO:0006605//protein targeting;GO:0048232//male gamete generation;GO:0006950//response to stress;GO:0007293//germarium-derived egg chamber formation;GO:0006457//protein folding;GO:0060541//respiratory system development;GO:0006605//protein targeting;GO:0048232//male gamete generation;GO:0006950//response to stress
37977	3322.00	4.095	4.85	0.244121295433481	Up	0.224243825122177	CG16896	CG16896	K11515|1|6e-07|57.0|xla:398822|inner	centromere	protein;K10392|3|8e-07|56.6|bfo:BRAFLDRAFT_227179|kinesin	family	member	1/13/14	GO:0044464//cell part	GO:0005099//Ras GTPase activator activity	GO:0032318//regulation of Ras GTPase activity
37051	773.00	0.115	0.01	-3.52356195605701	Down	0.136970017170783	CG5084	CG5084, isoform B	-	-	-	-
35934	1196.00	14.875	14.875	0	-	0.0382380134724607	Prp38	pre-mRNA processing factor 38	K12849|1|2e-124|445|dme:Dmel_CG30342|pre-mRNA-splicing	factor	38A	GO:0005681//spliceosomal complex	GO:0005488//binding	GO:0000377;GO:0000086//G2/M transition of mitotic cell cycle
37376	3291.00	0.035	0.055	0.652076696579693	Up	0.0550785893541144	CG3216	CG3216, isoform D	K12323|1|0.0|2302|dse:Dsec_GM15763|atrial	natriuretic	peptide	receptor	A	[EC:4.6.1.2]	-	-	-
37739	1052.26	277.525	278.99	0.00759567349339092	Up	0.0694756306960771	CG4019	CG4019, isoform F	K09884|1|3e-133|474|dme:Dmel_CG4019|aquaporin	rerated	protein,	invertebrate	GO:0031224//intrinsic to membrane;GO:0031224//intrinsic to membrane;GO:0031224//intrinsic to membrane;GO:0031224//intrinsic to membrane	GO:0022803;GO:0022803;GO:0022803;GO:0022803	GO:0003008;GO:0006810//transport;GO:0003008;GO:0006810//transport;GO:0003008;GO:0006810//transport;GO:0003008;GO:0006810//transport
326116	2234.92	113.98	138.81	0.284330806944861	Up	0.50475498613129	tau	tau, isoform M	K04380|1|5e-135|481|dme:Dmel_CG31057|microtubule-associated	protein	tau	GO:0015630//microtubule cytoskeleton	GO:0015631//tubulin binding	GO:0007019//microtubule depolymerization
318778	1158.00	0.18	0.865	2.26470322619441	Up	0.325485404834236	Or82a	odorant receptor 82a	K08471|1|0.0|709|dme:Dmel_CG31519|gustatory	receptor	GO:0031224//intrinsic to membrane	GO:0004930//G-protein coupled receptor activity;GO:0005488//binding	GO:0007166//cell surface receptor signaling pathway;GO:0007606//sensory perception of chemical stimulus;GO:0023060
35267	6999.05	10.465	10.135	-0.0462262227888103	Down	0.100944393078854	CdGAPr	Cd GTPase activating protein-related, isoform D	K08878|1|1e-25|120|cin:100176232|breakpoint	cluster	region	protein	[EC:2.7.11.1];K05732|4|1e-22|110|xla:414634|glucocorticoid	receptor	DNA-binding	factor	1	GO:0044464//cell part;GO:0044464//cell part;GO:0044464//cell part	-	GO:0007411//axon guidance;GO:0023060;GO:0007411//axon guidance;GO:0023060;GO:0007411//axon guidance;GO:0023060
36749	1057.00	24.755	20.865	-0.246635028698765	Down	0.403282261260071	CG8297	CG8297	-	-	-	GO:0019725//cellular homeostasis
39351	1502.00	1.8	1.89	0.070389327891398	Up	0.0656122044644036	Rpt4R	regulatory particle triple-A ATPase 4-related, isoform B	K03064|1|0.0|787|dme:Dmel_CG7257|26S	proteasome	regulatory	subunit	T4	GO:0043234//protein complex;GO:0044424//intracellular part	GO:0017111//nucleoside-triphosphatase activity;GO:0032559	GO:0009057//macromolecule catabolic process;GO:0033554//cellular response to stress
117486	1173.00	0.04	0.165	2.04439411935845	Up	0.1267335886937	Gr36c	gustatory receptor 36c	K08471|1|8e-91|333|dme:Dmel_CG31744|gustatory	receptor	GO:0031224//intrinsic to membrane	GO:0004930//G-protein coupled receptor activity	GO:0007166//cell surface receptor signaling pathway;GO:0007606//sensory perception of chemical stimulus;GO:0023060
37690	1107.00	1.115	1.51	0.437504839404774	Up	0.185510500594373	Prosbeta5R	proteasome beta5 subunit-related 1	K02737|1|2e-180|631|dme:Dmel_CG9868|20S	proteasome	subunit	beta	5	[EC:3.4.25.1]	GO:0043231//intracellular membrane-bounded organelle;GO:0000502//proteasome complex	GO:0004175//endopeptidase activity	GO:0033554//cellular response to stress;GO:0006508//proteolysis
41310	1791.00	15.795	14.505	-0.122917641548876	Down	0.221899352793554	Tsp86D	tetraspanin 86D, isoform C	K10303|1|1e-50|201|dre:324950|F-box	protein	23	GO:0031224//intrinsic to membrane	-	GO:0048731;GO:0006909//phagocytosis
34036	1821.00	95.745	60.13	-0.671112189980874	Down	0.67250033020737	Cyp4d21	Cyp4d21	K00517|1|0.0|970|dme:Dmel_CG6730|	[EC:1.14.-.-]	GO:0044424//intracellular part	GO:0016491//oxidoreductase activity;GO:0005506//iron ion binding	GO:0008152//metabolic process;GO:0022414//reproductive process
31095	3382.00	9.315	11.805	0.341770367287005	Up	0.40721172896579	CG14786	CG14786	-	-	-	-
37480	905.62	306.015	307.7	0.00792207214167411	Up	0.0698058380663056	HmgZ	HMG protein Z, isoform D	K09272|1|2e-26|119|tca:661780|structure-specific	recognition	protein	1	GO:0043231//intracellular membrane-bounded organelle;GO:0043231//intracellular membrane-bounded organelle	GO:0043565//sequence-specific DNA binding;GO:0043565//sequence-specific DNA binding	GO:0051276//chromosome organization;GO:0048812//neuron projection morphogenesis;GO:0048513//organ development;GO:0051276//chromosome organization;GO:0048812//neuron projection morphogenesis;GO:0048513//organ development
44059	482.00	759.795	682.2	-0.155415463107239	Down	0.373233390569278	RpL30	ribosomal protein L30, isoform E	K02908|1|9e-57|218|dsi:Dsim_GD21790|large	subunit	ribosomal	protein	L30e	GO:0015934//large ribosomal subunit;GO:0015934//large ribosomal subunit	GO:0005198//structural molecule activity;GO:0005198//structural molecule activity	GO:0007052//mitotic spindle organization;GO:0007399//nervous system development;GO:0010467//gene expression;GO:0007052//mitotic spindle organization;GO:0007399//nervous system development;GO:0010467//gene expression
43367	1066.00	4.49	8.505	0.921595790922238	Up	0.563168669924713	Mst98Cb	Male-specific RNA 98Cb	-	-	-	-
32015	2424.00	0.745	1.08	0.535718981701307	Up	0.177783648131026	feo	fascetto	-	GO:0044430//cytoskeletal part	-	GO:0022402//cell cycle process;GO:0042993//positive regulation of transcription factor import into nucleus;GO:0032506
37296	2708.00	5.3	6.945	0.389982334530831	Up	0.362567692510897	CG9143	CG9143	K01529|1|7e-55|216|dpo:Dpse_GA21647|	[EC:3.6.1.-]	-	-	-
37027	1078.00	0.255	0.135	-0.917537839808027	Down	0.113492273147537	HLH54F	HLH54F	K09072|1|2e-07|57.0|xtr:100124790|musculin	(activated	B-cell	factor-1)	-	-	-
35806	1258.00	0.95	1.32	0.474538511027506	Up	0.181977281732928	CG30371	CG30371	K01324|1|4e-31|135|hsa:3818|plasma	kallikrein	[EC:3.4.21.34];K09641|2|6e-30|131|mcc:711510|transmembrane	protease,	serine	11D	[EC:3.4.21.-];K01323|5|9e-29|127|ptr:461643|coagulation	factor	XI	[EC:3.4.21.27]	-	GO:0004175//endopeptidase activity	GO:0019538//protein metabolic process
40179	1492.59	198.11	228.915	0.208510295761368	Up	0.436369039756967	RhoGDI	RhoGDI, isoform B	K12462|1|4e-103|375|dsi:Dsim_GD14840|Rho	GDP-dissociation	inhibitor	GO:0044424//intracellular part	GO:0005092//GDP-dissociation inhibitor activity	-
34486	2581.00	34.69	42.61	0.296672210891837	Up	0.487650244353454	CG6495	CG6495	K06233|1|2e-06|55.1|ecb:100062836|low	density	lipoprotein-related	protein	2	-	-	-
12798078	570.00	0.01	0.24	4.58496250072116	Up	0.234975564654603	CG43441	CG43441	-	-	-	-
41195	1433.61	65.78	57.735	-0.188202836303407	Down	0.387993660018492	CG8481	CG8481, isoform B	-	-	GO:0016407//acetyltransferase activity;GO:0016407//acetyltransferase activity	-
36788	5506.00	11.14	12.015	0.109087415789835	Up	0.186666226390173	lbk	lambik	K13023|1|6e-25|117|mcc:707574|carboxypeptidase	N	regulatory	subunit	-	GO:0005488//binding	GO:0009451//RNA modification
42206	4933.34	10.42	13.93	0.418839980322745	Up	0.47219653942676	CG15803	CG15803, isoform C	K06095|1|1e-41|172|tgu:100230229|multiple	PDZ	domain	protein	-	-	-
40873	1894.00	2.03	2.33	0.198850227469104	Up	0.135186897371549	CG10050	CG10050	-	-	GO:0008144//drug binding;GO:0005549//odorant binding	-
12798426	2190.63	4.27	2.195	-0.960015130085132	Down	0.464304583278299
40442	4506.07	0.365	0.245	-0.575114714764809	Down	0.106161669528464	CS-2	chitin synthase 2, isoform D	K00698|1|0.0|2727|dme:Dmel_CG7464|chitin	synthase	[EC:2.4.1.16]	-	GO:0008375//acetylglucosaminyltransferase activity;GO:0008375//acetylglucosaminyltransferase activity	-
45875	3352.52	133.22	136.265	0.0326043629341915	Up	0.113591335358605	Hex-A	hexokinase A, isoform C	K00844|1|0.0|1003|dme:Dmel_CG3001|hexokinase	[EC:2.7.1.1]	-	GO:0016773//phosphotransferase activity, alcohol group as acceptor;GO:0032559;GO:0016773//phosphotransferase activity, alcohol group as acceptor;GO:0032559	GO:0040011//locomotion;GO:0006007//glucose catabolic process;GO:0040011//locomotion;GO:0006007//glucose catabolic process
37534	1664.00	31.99	30.285	-0.0790175810630444	Down	0.190793818518029	CG11275	CG11275	K10481|1|2e-10|67.8|hmg:100203646|BTB/POZ	domain-containing	protein	9	-	GO:0005488//binding	-
36279	2316.00	13.4	12.26	-0.128274021654353	Down	0.221205917316075	CG33145	CG33145, isoform B	K07819|1|0.0|462|dme:Dmel_CG33145|beta-1,3-galactosyltransferase	1	[EC:2.4.1.-]	GO:0043231//intracellular membrane-bounded organelle;GO:0031224//intrinsic to membrane;GO:0043231//intracellular membrane-bounded organelle;GO:0031224//intrinsic to membrane	GO:0016758//transferase activity, transferring hexosyl groups;GO:0016758//transferase activity, transferring hexosyl groups	GO:0006464//cellular protein modification process;GO:0006464//cellular protein modification process
38492	1127.00	8.21	9.04	0.138940550637383	Up	0.201525558050456	RfC4	replication factor C subunit 4	K10755|1|0.0|636|dme:Dmel_CG14999|replication	factor	C	subunit	2/4	GO:0031981//nuclear lumen;GO:0015630//microtubule cytoskeleton;GO:0005657//replication fork	GO:0032559;GO:0003677//DNA binding;GO:0003678//DNA helicase activity	GO:0006261//DNA-dependent DNA replication;GO:0007143//female meiosis;GO:0009207;GO:0007165//signal transduction;GO:0000070//mitotic sister chromatid segregation;GO:0031570
39400	2169.00	7.36	7.07	-0.057995551247614	Down	0.100184916127328	CG32100	CG32100	-	-	-	-
41774	6745.00	0.25	0.165	-0.599462070416271	Down	0.0941091005151235	Cad88C	cadherin 88C	K06813|1|2e-170|600|dre:407978|cadherin	23	-	-	-
32042	2036.15	12.95	15.335	0.243876068693103	Up	0.354048342359001	CG2061	CG2061, isoform D	-	-	-	GO:0007166//cell surface receptor signaling pathway;GO:0007166//cell surface receptor signaling pathway
35499	2638.81	49.045	44.705	-0.133669867565716	Down	0.293290186236957	CG11665	CG11665, isoform B	K08189|1|2e-35|151|mcc:713985|MFS	transporter,	MCP	family,	solute	carrier	family	16	(monocarboxylic	acid	transporters),	member	13;K08186|5|1e-34|148|ecb:100062703|MFS	transporter,	MCP	family,	solute	carrier	family	16	(monocarboxylic	acid	transporters),	member	9	-	-	GO:0006810//transport
40590	3946.40	13	13.075	0.00829932321848684	Up	0.0513802668075551	CG44098	CG44098, isoform E	K08202|1|2e-34|148|bfo:BRAFLDRAFT_67944|MFS	transporter,	OCT	family,	solute	carrier	family	22	(organic	cation	transporter),	member	5;K08204|5|3e-29|131|mdo:100011322|MFS	transporter,	OCT	family,	solute	carrier	family	22	(organic	anion	transporter),	member	7	-	GO:0005488//binding	GO:0006810//transport
35865	3108.54	133.98	158.57	0.243102195099792	Up	0.465460309074099	stmA	stambha A, isoform D	-	GO:0005624//membrane fraction;GO:0005624//membrane fraction;GO:0005624//membrane fraction	-	GO:0006887//exocytosis;GO:0007165//signal transduction;GO:0007267//cell-cell signaling;GO:0006897//endocytosis;GO:0051301//cell division;GO:0006887//exocytosis;GO:0007165//signal transduction;GO:0007267//cell-cell signaling;GO:0006897//endocytosis;GO:0051301//cell division;GO:0006887//exocytosis;GO:0007165//signal transduction;GO:0007267//cell-cell signaling;GO:0006897//endocytosis;GO:0051301//cell division
36394	1763.00	2.015	1.815	-0.150810290532217	Down	0.105204068154801	CG8646	CG8646	K01135|1|0.0|1175|dme:Dmel_CG8646|arylsulfatase	B	[EC:3.1.6.12];K12375|4|6e-96|351|mmu:545260|arylsulfatase	I/J	[EC:3.1.6.-]	-	GO:0016788//hydrolase activity, acting on ester bonds	-
32781	1710.00	2.045	1.515	-0.432783049468798	Down	0.21651697265883	CG12672	CG12672	-	-	-	-
41610	1557.00	45.935	21.57	-1.09056765218565	Down	0.712125214634791	CG7966	CG7966	K01090|1|3e-32|139|cel:F42G8.8|protein	phosphatase	[EC:3.1.3.16]	-	-	-
42778	3272.88	18.93	18.785	-0.0110932950619342	Down	0.0576542068418967	beat-IV	beat-IV, isoform B	-	GO:0044464//cell part	-	-
38173	3251.63	75.785	92.175	0.282463184916116	Up	0.496598864086646	pUf68	poly U binding factor 68kD, isoform J	K12838|1|2e-176|577|dya:Dyak_GE20955|poly(U)-binding-splicing	factor	PUF60	GO:0005681//spliceosomal complex;GO:0005681//spliceosomal complex;GO:0005681//spliceosomal complex;GO:0005681//spliceosomal complex;GO:0005681//spliceosomal complex;GO:0005681//spliceosomal complex;GO:0005681//spliceosomal complex;GO:0005681//spliceosomal complex;GO:0005681//spliceosomal complex;GO:0005681//spliceosomal complex	GO:0008187//poly-pyrimidine tract binding;GO:0008187//poly-pyrimidine tract binding;GO:0008187//poly-pyrimidine tract binding;GO:0008187//poly-pyrimidine tract binding;GO:0008187//poly-pyrimidine tract binding;GO:0008187//poly-pyrimidine tract binding;GO:0008187//poly-pyrimidine tract binding;GO:0008187//poly-pyrimidine tract binding;GO:0008187//poly-pyrimidine tract binding;GO:0008187//poly-pyrimidine tract binding	GO:0007049//cell cycle;GO:0000380//alternative mRNA splicing, via spliceosome;GO:0000245//spliceosomal complex assembly;GO:0007281//germ cell development;GO:0007049//cell cycle;GO:0000380//alternative mRNA splicing, via spliceosome;GO:0000245//spliceosomal complex assembly;GO:0007281//germ cell development;GO:0007049//cell cycle;GO:0000380//alternative mRNA splicing, via spliceosome;GO:0000245//spliceosomal complex assembly;GO:0007281//germ cell development;GO:0007049//cell cycle;GO:0000380//alternative mRNA splicing, via spliceosome;GO:0000245//spliceosomal complex assembly;GO:0007281//germ cell development;GO:0007049//cell cycle;GO:0000380//alternative mRNA splicing, via spliceosome;GO:0000245//spliceosomal complex assembly;GO:0007281//germ cell development;GO:0007049//cell cycle;GO:0000380//alternative mRNA splicing, via spliceosome;GO:0000245//spliceosomal complex assembly;GO:0007281//germ cell development;GO:0007049//cell cycle;GO:0000380//alternative mRNA splicing, via spliceosome;GO:0000245//spliceosomal complex assembly;GO:0007281//germ cell development;GO:0007049//cell cycle;GO:0000380//alternative mRNA splicing, via spliceosome;GO:0000245//spliceosomal complex assembly;GO:0007281//germ cell development;GO:0007049//cell cycle;GO:0000380//alternative mRNA splicing, via spliceosome;GO:0000245//spliceosomal complex assembly;GO:0007281//germ cell development;GO:0007049//cell cycle;GO:0000380//alternative mRNA splicing, via spliceosome;GO:0000245//spliceosomal complex assembly;GO:0007281//germ cell development
41777	1185.00	45.21	24.525	-0.882388781212379	Down	0.68732664113063	CG3505	CG3505	K01362|1|3e-67|255|dme:Dmel_CG4920|	[EC:3.4.21.-];K01312|3|3e-51|202|dpo:Dpse_GA15903|trypsin	[EC:3.4.21.4]	-	-	-
41873	2802.85	28.7	38.46	0.422308025776847	Up	0.561088363492273	CG34404	CG34404, isoform E	K08282|1|1e-09|65.5|ecb:100050621|non-specific	serine/threonine	protein	kinase	[EC:2.7.11.1]	-	-	-
36168	2376.02	6.485	5.4	-0.264147167200869	Down	0.270571919165236	CG13229	CG13229, isoform C	K04282|1|1e-11|71.2|xla:373632|thyrotropin-releasing	hormone	receptor;K08428|2|3e-10|66.6|ecb:100049812|G	protein-coupled	receptor	139	GO:0031224//intrinsic to membrane	GO:0008528//G-protein coupled peptide receptor activity	GO:0007166//cell surface receptor signaling pathway
38643	1946.79	258.9	136.71	-0.921276188843078	Down	0.725432571654999	DnaJ-1	DnaJ-like-1, isoform B	K09510|1|0.0|650|dme:Dmel_CG10578|DnaJ	homolog	subfamily	B	member	4	GO:0015630//microtubule cytoskeleton;GO:0015630//microtubule cytoskeleton	GO:0005515//protein binding;GO:0005515//protein binding	GO:0044267//cellular protein metabolic process;GO:0044267//cellular protein metabolic process
34013	1898.00	31.31	30.46	-0.0397075666513777	Down	0.11966715097081	CG5149	CG5149	-	GO:0043296//apical junction complex	-	-
34662	2743.00	0.115	0.14	0.283792966000592	Up	0.0592061814819707	Oatp33Eb	organic anion transporting polypeptide 33Eb	-	GO:0044464//cell part	GO:0008509//anion transmembrane transporter activity	GO:0006820//anion transport
43651	5803.00	14.97	15.205	0.0224715949723811	Up	0.0722823933430194	wts	warts	K08791|1|0.0|1460|dme:Dmel_CG12072|LATS,	large	tumor	suppressor	[EC:2.7.11.1]	-	GO:0000166//nucleotide binding;GO:0004672//protein kinase activity;GO:0016564//transcription repressor activity	GO:0007444//imaginal disc development;GO:0045926//negative regulation of growth;GO:0008283//cell proliferation;GO:0008630//intrinsic apoptotic signaling pathway in response to DNA damage;GO:0010769//regulation of cell morphogenesis involved in differentiation;GO:0043704//photoreceptor cell fate specification;GO:0001654//eye development;GO:0022402//cell cycle process;GO:0006464//cellular protein modification process;GO:0060446//branching involved in open tracheal system development;GO:0009314//response to radiation;GO:0046620//regulation of organ growth
31083	2460.00	4.225	3.845	-0.13596774320772	Down	0.141460837405891	CG11417	CG11417	-	-	-	-
41007	1173.00	0.04	0.08	1	Up	0.0725795799762251	Or85b	odorant receptor 85b	K08471|1|0.0|757|dme:Dmel_CG11735|gustatory	receptor	GO:0031224//intrinsic to membrane	GO:0004930//G-protein coupled receptor activity;GO:0005488//binding	GO:0007166//cell surface receptor signaling pathway;GO:0007606//sensory perception of chemical stimulus;GO:0023060
31031	6999.90	20.605	19.85	-0.0538554562501791	Down	0.128945978074231	CG43867	CG43867, isoform L	K12559|1|2e-14|82.8|nve:NEMVE_v1g162932|myosin	X;K10359|4|2e-11|72.8|spu:373219|myosin	VII	-	-	-
32517	4350.00	5.155	6.125	0.248737416521825	Up	0.253731343283582	CG8944	CG8944	K09228|1|1e-25|119|mmu:212281|KRAB	domain-containing	zinc	finger	protein	GO:0044464//cell part	GO:0046914//transition metal ion binding	-
14462678	476.00	0.265	0.1	-1.40599235967584	Down	0.140173028662	CG43851	CG43851	-	-	-	-
41238	1413.31	74.89	62.395	-0.263342665772658	Down	0.469984150046229	CG3940	CG3940, isoform C	K01672|1|2e-177|622|dme:Dmel_CG3940|carbonic	anhydrase	[EC:4.2.1.1]	-	GO:0046914//transition metal ion binding;GO:0016836//hydro-lyase activity	GO:0044237//cellular metabolic process
32694	2433.00	25.27	24.75	-0.0299971390904407	Down	0.0974111742174085	CG16700	CG16700	K13576|1|6e-09|63.2|xla:444254|sodium-coupled	neutral	amino	acid	transporter	3	GO:0030136//clathrin-coated vesicle;GO:0031224//intrinsic to membrane	GO:0005275//amine transmembrane transporter activity	GO:0006865//amino acid transport
34452	2144.00	15.365	12.59	-0.287369483873946	Down	0.39816404702153	CG18302	CG18302	K01046|1|7e-73|275|dpo:Dpse_GA20265|triacylglycerol	lipase	[EC:3.1.1.3];K01066|3|3e-70|266|dme:Dmel_CG7279|esterase	/	lipase	[EC:3.1.1.-];K01052|5|1e-54|214|ecb:100071626|lysosomal	acid	lipase/cholesteryl	ester	hydrolase	[EC:3.1.1.13]	-	-	GO:0044238//primary metabolic process
32442	7634.44	31.155	41.08	0.398972464752391	Up	0.553559635451063	rab3-GEF	Rab3 GDP-GTP exchange factor, isoform H	-	GO:0031224//intrinsic to membrane;GO:0030136//clathrin-coated vesicle;GO:0031224//intrinsic to membrane;GO:0030136//clathrin-coated vesicle	GO:0005488//binding;GO:0016746//transferase activity, transferring acyl groups;GO:0005488//binding	GO:0006810//transport;GO:0006915//apoptotic process;GO:0007049//cell cycle;GO:0000165//MAPK cascade;GO:0001505//regulation of neurotransmitter levels;GO:0006810//transport;GO:0006915//apoptotic process;GO:0007049//cell cycle;GO:0000165//MAPK cascade;GO:0001505//regulation of neurotransmitter levels
40660	4018.01	12.19	14.07	0.20692420261632	Up	0.313796063928147	ksr	kinase suppressor of ras, isoform D	K02644|1|5e-48|193|dpo:Dpse_GA15481|pole	hole;K04366|3|9e-48|192|mmu:110157|RAF	proto-oncogene	serine/threonine-protein	kinase	[EC:2.7.11.1]	-	GO:0043169//cation binding;GO:0004672//protein kinase activity;GO:0008289//lipid binding;GO:0032559	GO:0007472//wing disc morphogenesis;GO:0007264//small GTPase mediated signal transduction;GO:0007169//transmembrane receptor protein tyrosine kinase signaling pathway;GO:0007424//open tracheal system development;GO:0000578//embryonic axis specification;GO:0006464//cellular protein modification process
35519	7712.00	0.09	0.105	0.222392421336448	Up	0.0521727644961036	CG43366	CG43366	K13963|1|6e-21|104|dre:568898|serpin	B	-	GO:0004866//endopeptidase inhibitor activity	-
41723	3292.00	1.905	2.89	0.601278495007357	Up	0.310493990225862	CG14355	CG14355	-	-	-	-
36028	3398.58	48.355	52.255	0.111904012672864	Up	0.260302469951129	CG1513	CG1513, isoform C	K08283|1|7e-10|67.0|bfo:BRAFLDRAFT_118505|Goodpasture-antigen-binding	protein	kinase	[EC:2.7.11.9]	-	-	GO:0006810//transport;GO:0006629//lipid metabolic process;GO:0006810//transport;GO:0006629//lipid metabolic process
33642	2920.00	223.505	177.73	-0.330619883948762	Down	0.555805045568617	Tps1	Trehalose-6-phosphate synthase 1	K00697|1|0.0|1621|dme:Dmel_CG4104|alpha,alpha-trehalose-phosphate	synthase	(UDP-forming)	[EC:2.4.1.15]	GO:0044444//cytoplasmic part	GO:0035251//UDP-glucosyltransferase activity	GO:0005991//trehalose metabolic process
31422	2723.00	10.85	11.355	0.0656326633750464	Up	0.129804517236825	CG4041	CG4041	K04416|1|2e-12|74.7|nve:NEMVE_v1g120549|mitogen-activated	protein	kinase	kinase	kinase	1	[EC:2.7.11.25];K08824|2|9e-12|72.8|phu:Phum_PHUM420100|cyclin-dependent	kinase-like	[EC:2.7.11.22];K02091|3|1e-11|72.4|nve:NEMVE_v1g244885|cyclin-dependent	kinase	6	[EC:2.7.11.22];K07198|4|3e-11|71.2|bfo:BRAFLDRAFT_239705|5'-AMP-activated	protein	kinase,	catalytic	alpha	subunit	[EC:2.7.11.11];K08857|5|3e-11|70.9|cin:100186341|NIMA	(never	in	mitosis	gene	a)-related	kinase	[EC:2.7.11.1]	GO:0044464//cell part	GO:0005099//Ras GTPase activator activity;GO:0016301//kinase activity;GO:0032559	GO:0032318//regulation of Ras GTPase activity;GO:0006464//cellular protein modification process
31016	980.46	181.16	185.395	0.0333378913048781	Up	0.114515915995245	skpA	skpA, isoform I	K03094|1|8e-91|333|dsi:Dsim_GD16521|S-phase	kinase-associated	protein	1	-	-	-
38614	858.00	10.02	8.775	-0.191411478003286	Down	0.263637564390437	membrin	membrin	K08496|1|1e-105|382|dme:Dmel_CG4780|golgi	SNAP	receptor	complex	member	2	GO:0043231//intracellular membrane-bounded organelle	GO:0005515//protein binding	GO:0006909//phagocytosis;GO:0048193//Golgi vesicle transport;GO:0015031//protein transport
42393	1824.00	8.385	8.095	-0.0507797032617802	Down	0.0960903447364945	CG4936	CG4936	K09228|1|6e-38|159|mmu:235907|KRAB	domain-containing	zinc	finger	protein	GO:0043231//intracellular membrane-bounded organelle	GO:0046914//transition metal ion binding	-
39004	5619.67	19.85	24.965	0.330767899299772	Up	0.477512878087439	Fhos	formin homology 2 domain containing ortholog, isoform J	K05740|1|2e-23|112|mdo:100027799|diaphanous	1;K05745|4|4e-21|105|bta:525628|diaphanous	3	-	GO:0008092//cytoskeletal protein binding;GO:0008092//cytoskeletal protein binding;GO:0008092//cytoskeletal protein binding;GO:0008092//cytoskeletal protein binding;GO:0008092//cytoskeletal protein binding	GO:0007010//cytoskeleton organization;GO:0007010//cytoskeleton organization;GO:0007010//cytoskeleton organization;GO:0007010//cytoskeleton organization;GO:0007010//cytoskeleton organization
33389	3910.00	6.03	6.725	0.157376265543902	Up	0.194128912957337	CG7261	CG7261	K12864|1|1e-127|458|bmy:Bm1_49395|beta-catenin-like	protein	1	-	GO:0005488//binding	-
39516	5097.15	2.58	3.105	0.267222202797227	Up	0.191817461365738	CG10738	CG10738, isoform F	K12323|1|0.0|1297|phu:Phum_PHUM100000|atrial	natriuretic	peptide	receptor	A	[EC:4.6.1.2];K01769|2|0.0|862|tca:657050|guanylate	cyclase,	other	[EC:4.6.1.2]	GO:0016020//membrane;GO:0016020//membrane	GO:0016829//lyase activity;GO:0009975//cyclase activity;GO:0001653//peptide receptor activity;GO:0016301//kinase activity;GO:0032559;GO:0016829//lyase activity;GO:0009975//cyclase activity;GO:0001653//peptide receptor activity;GO:0016301//kinase activity;GO:0032559	GO:0023060;GO:0009124//nucleoside monophosphate biosynthetic process;GO:0006164//purine nucleotide biosynthetic process;GO:0023033;GO:0006464//cellular protein modification process;GO:0023060;GO:0009124//nucleoside monophosphate biosynthetic process;GO:0006164//purine nucleotide biosynthetic process;GO:0023033;GO:0006464//cellular protein modification process
12798391	407.92	1.9	3.68	0.953706347726065	Up	0.43894465724475	CG43172	CG43172, isoform B	-	-	-	-
326167	2264.00	0.49	0.64	0.385290155884792	Up	0.111610091137234	CG31860	zinc transporter 33D, isoform C	K03295|1|3e-38|121|mmu:22785|cation	efflux	system	protein,	CDF	family	GO:0031224//intrinsic to membrane;GO:0031224//intrinsic to membrane	GO:0015075//ion transmembrane transporter activity;GO:0004888//transmembrane signaling receptor activity;GO:0015075//ion transmembrane transporter activity;GO:0004888//transmembrane signaling receptor activity	GO:0007166//cell surface receptor signaling pathway;GO:0006811//ion transport;GO:0023060;GO:0010038//response to metal ion;GO:0007166//cell surface receptor signaling pathway;GO:0006811//ion transport;GO:0023060;GO:0010038//response to metal ion
34165	984.00	1.13	0.57	-0.987288948250446	Down	0.258783516048078	CG13386	CG13386	-	-	-	-
42339	2889.51	45.91	33.84	-0.440078863592416	Down	0.578985602958658	CG6231	CG6231, isoform F	K08202|1|9e-53|209|aag:AaeL_AAEL012443|MFS	transporter,	OCT	family,	solute	carrier	family	22	(organic	cation	transporter),	member	5	GO:0031224//intrinsic to membrane;GO:0031224//intrinsic to membrane;GO:0031224//intrinsic to membrane;GO:0031224//intrinsic to membrane	-	GO:0006810//transport;GO:0006810//transport;GO:0006810//transport;GO:0006810//transport
35342	1092.00	79.97	72.055	-0.150360343339029	Down	0.336217144366662	Pomp	pomp	K11599|1|1e-73|276|dme:Dmel_CG9324|proteasome	maturation	protein	-	-	GO:0019538//protein metabolic process;GO:0007052//mitotic spindle organization
8674069	1225.00	0.27	0.42	0.637429920615292	Up	0.118181217804781	CG42585	CG42585	-	GO:0044464//cell part	GO:0046914//transition metal ion binding	-
2768687	3462.46	61.05	60.455	-0.0141296310584308	Down	0.0672302205785233	LpR1	lipophorin receptor 1, isoform S	K12473|1|2e-171|603|xla:373644|low-density	lipoprotein	receptor	GO:0031224//intrinsic to membrane;GO:0031224//intrinsic to membrane;GO:0031224//intrinsic to membrane;GO:0031224//intrinsic to membrane;GO:0031224//intrinsic to membrane;GO:0031224//intrinsic to membrane;GO:0031224//intrinsic to membrane	GO:0046872//metal ion binding;GO:0004871//signal transducer activity;GO:0030169//low-density lipoprotein particle binding;GO:0046872//metal ion binding;GO:0004871//signal transducer activity;GO:0030169//low-density lipoprotein particle binding;GO:0046872//metal ion binding;GO:0004871//signal transducer activity;GO:0030169//low-density lipoprotein particle binding;GO:0046872//metal ion binding;GO:0004871//signal transducer activity;GO:0030169//low-density lipoprotein particle binding;GO:0046872//metal ion binding;GO:0004871//signal transducer activity;GO:0030169//low-density lipoprotein particle binding;GO:0046872//metal ion binding;GO:0004871//signal transducer activity;GO:0030169//low-density lipoprotein particle binding;GO:0046872//metal ion binding;GO:0004871//signal transducer activity;GO:0030169//low-density lipoprotein particle binding	GO:0016125//sterol metabolic process;GO:0006897//endocytosis;GO:0016125//sterol metabolic process;GO:0006897//endocytosis;GO:0016125//sterol metabolic process;GO:0006897//endocytosis;GO:0016125//sterol metabolic process;GO:0006897//endocytosis;GO:0016125//sterol metabolic process;GO:0006897//endocytosis;GO:0016125//sterol metabolic process;GO:0006897//endocytosis;GO:0016125//sterol metabolic process;GO:0006897//endocytosis
12798360	800.00	0.24	0.285	0.247927513443586	Up	0.0625742966583014
32453	1055.00	0.26	0.25	-0.0565835283663676	Down	0.0422335226522256	PPYR1	protein phosphatase Y regulator 1	K13199|1|2e-13|76.6|dpe:Dper_GL25726|plasminogen	activator	inhibitor	1	RNA-binding	protein	GO:0043231//intracellular membrane-bounded organelle;GO:0005700//polytene chromosome	-	GO:0034968//histone lysine methylation;GO:0035194//posttranscriptional gene silencing by RNA
19834875	741.00	0.11	0.125	0.184424571137428	Up	0.0511161009113723
43347	1246.00	6.54	6.01	-0.121925644786897	Down	0.157541936336019	CG12259	CG12259	K13119|1|1e-155|549|dme:Dmel_CG12259|protein	FAM50	GO:0043231//intracellular membrane-bounded organelle	-	-
33638	2361.00	6.055	4.4	-0.460623436169669	Down	0.37488442742042	Traf4	TNF-receptor-associated factor 4, isoform E	K09848|1|0.0|907|der:Dere_GG24997|TNF	receptor-associated	factor	4	GO:0044448//cell cortex part;GO:0044448//cell cortex part	GO:0004871//signal transducer activity;GO:0046914//transition metal ion binding;GO:0019787//small conjugating protein ligase activity;GO:0004871//signal transducer activity;GO:0046914//transition metal ion binding;GO:0019787//small conjugating protein ligase activity	GO:0007166//cell surface receptor signaling pathway;GO:0006909//phagocytosis;GO:0007423//sensory organ development;GO:0043410//positive regulation of MAPK cascade;GO:0002164//larval development;GO:0009886//post-embryonic morphogenesis;GO:0048102//autophagic cell death;GO:0008105//asymmetric protein localization;GO:0006915//apoptotic process;GO:0032446//protein modification by small protein conjugation;GO:0006950//response to stress;GO:0007166//cell surface receptor signaling pathway;GO:0006909//phagocytosis;GO:0007423//sensory organ development;GO:0043410//positive regulation of MAPK cascade;GO:0002164//larval development;GO:0009886//post-embryonic morphogenesis;GO:0048102//autophagic cell death;GO:0008105//asymmetric protein localization;GO:0006915//apoptotic process;GO:0032446//protein modification by small protein conjugation;GO:0006950//response to stress
3772624	821.09	5.585	9.19	0.71850758080572	Up	0.528926165632017
36401	631.00	0.115	0.36	1.6463630453853	Up	0.178080834764232	wuc	Wake-up-call, isoform B	-	-	-	-
2768962	509.00	0.18	0.01	-4.16992500144231	Down	0.1939307885352	CG6244	CG6244	-	-	-	-
43562	1792.30	330.24	377.745	0.193897783492621	Up	0.414839519218069	CG7920	CG7920, isoform C	-	GO:0044444//cytoplasmic part	GO:0016787//hydrolase activity	GO:0006732//coenzyme metabolic process
33774	2168.00	12.425	15.64	0.331994660857704	Up	0.433430194161934	CG7371	CG7371	-	-	-	-
4379891	4457.00	5.445	5.515	0.0184288368744757	Up	0.0542200501915203	CG34106	CG34106, isoform B	-	-	-	-
37232	2617.35	47.005	46.995	-0.000306956392836166	Down	0.0401862369568089	CalpA	Calpain-A, isoform D	K08585|1|0.0|1131|dme:Dmel_CG7563|calpain,	invertebrate	[EC:3.4.22.-]	-	-	-
31581	3588.04	77.6	82.015	0.0798311408127994	Up	0.211365737683265	Marf	mitochondrial assembly regulatory factor, isoform D	K06030|1|0.0|1553|dme:Dmel_CG3869|	[EC:3.6.5.-]	-	-	-
40181	916.95	11.29	10.43	-0.114306328253235	Down	0.185576542068419	CG14182	CG14182, isoform D	-	-	-	-
38783	429.00	3.02	0.115	-4.71484278326807	Down	0.661669528463875	CG8628	CG8628, isoform B	K08762|1|2e-17|87.0|xla:444376|diazepam-binding	inhibitor	(GABA	receptor	modulator,	acyl-CoA-binding	protein)	-	GO:0008144//drug binding;GO:0030234//enzyme regulator activity;GO:0005504//fatty acid binding;GO:0008144//drug binding;GO:0030234//enzyme regulator activity;GO:0005504//fatty acid binding	GO:0055082//cellular chemical homeostasis;GO:0055082//cellular chemical homeostasis
3885612	1598.00	0.465	0.19	-1.29123129766445	Down	0.183859463743231	ppk16	pickpocket 16	K04832|1|2e-23|110|dpo:Dpse_GA17142|amiloride-sensitive	cation	channel	5,	intestinal;K04829|2|3e-11|70.1|spu:575477|amiloride-sensitive	cation	channel	2,	neuronal;K04831|4|2e-06|54.3|dre:407668|amiloride-sensitive	cation	channel	4,	pituitary	GO:0031224//intrinsic to membrane	GO:0005261//cation channel activity	GO:0030001//metal ion transport
35877	4115.40	18.955	19.79	0.0621931558768681	Up	0.14377228899749	sec31	Sec31 ortholog, isoform D	K14005|1|0.0|2166|dme:Dmel_CG8266|protein	transport	protein	SEC31	GO:0044431//Golgi apparatus part;GO:0030529//ribonucleoprotein complex;GO:0030133//transport vesicle;GO:0044431//Golgi apparatus part;GO:0030529//ribonucleoprotein complex;GO:0030133//transport vesicle	-	GO:0006396//RNA processing;GO:0006396//RNA processing
326130	2102.00	1.26	1.82	0.53051471669878	Up	0.230847972526747	CG31272	CG31272	K06258|1|9e-68|258|tca:660155|MFS	transporter,	VNT	family,	synaptic	vesicle	glycoprotein	2	-	GO:0016788//hydrolase activity, acting on ester bonds	GO:0006810//transport;GO:0044238//primary metabolic process
38420	3427.65	63.67	67.775	0.0901394438412374	Up	0.22787610619469	YT521-B	YT521-B, isoform B	-	-	-	-
34218	1935.00	1.695	0.315	-2.42786153963643	Down	0.452912429005415	CG32984	CG32984	-	-	-	-
10178853	403.00	0.84	1.295	0.624490864907794	Up	0.210110949676397	CG42866	CG42866	-	-	-	-
318143	1250.00	1.805	2.485	0.461247014675115	Up	0.24861312904504	CG32655	CG32655	-	-	GO:0003824//catalytic activity	GO:0008152//metabolic process
42636	3080.01	0.065	0.09	0.46948528330122	Up	0.0547483819838859	CG13847	CG13847, isoform C	-	-	-	-
33036	1072.00	1.19	1.645	0.467126010427298	Up	0.204398362171444	CG15459	CG15459	-	-	-	-
246493	3894.42	29.195	38.555	0.401196656855438	Up	0.550323603222824	prom	prominin, isoform E	K06532|1|2e-19|99.0|mdo:100015509|prominin	GO:0031224//intrinsic to membrane;GO:0031224//intrinsic to membrane;GO:0031224//intrinsic to membrane	-	-
38603	1451.00	22.46	22.01	-0.029198782509044	Down	0.0950336811517633	CG4603	CG4603, isoform C	K13719|1|2e-175|615|dme:Dmel_CG4603|ubiquitin	thioesterase	OTU1	[EC:3.1.2.-]	-	GO:0016790//thiolester hydrolase activity;GO:0043169//cation binding;GO:0070011//peptidase activity, acting on L-amino acid peptides	GO:0044237//cellular metabolic process
33654	586.85	1228.65	1068.555	-0.201412832774517	Down	0.432208426892088	RpL27A	ribosomal protein L27A, isoform D	K02900|1|8e-71|266|dya:Dyak_GE14714|large	subunit	ribosomal	protein	L27Ae	GO:0015934//large ribosomal subunit;GO:0015934//large ribosomal subunit	GO:0005198//structural molecule activity;GO:0005198//structural molecule activity	GO:0007052//mitotic spindle organization;GO:0010467//gene expression;GO:0007052//mitotic spindle organization;GO:0010467//gene expression
32759	531.00	0.08	0.01	-3	Down	0.110718531237617	CG12986	CG12986	-	-	-	-
35599	1315.59	0.08	0.265	1.7279204545632	Up	0.153348302734117	Spn42Db	serpin 42Db, isoform D	K13963|1|4e-74|278|dgr:Dgri_GH19862|serpin	B	-	GO:0004866//endopeptidase inhibitor activity	GO:0010466//negative regulation of peptidase activity;GO:0010955//negative regulation of protein processing
12798229	687.00	0.175	0.43	1.29698173775713	Up	0.179665830141329
31328	1044.00	0.825	0.465	-0.827163403137784	Down	0.198355567296262	Ilp7	Insulin-like peptide 7	-	-	-	-
42807	897.71	13.685	12.19	-0.166897308744744	Down	0.269515255580505	Plip	PTEN-like phosphatase, isoform B	K06639|1|8e-09|60.8|tad:TRIADDRAFT_27920|cell	division	cycle	14	[EC:3.1.3.48]	-	GO:0004721//phosphoprotein phosphatase activity;GO:0004721//phosphoprotein phosphatase activity	GO:0006796//phosphate-containing compound metabolic process;GO:0006464//cellular protein modification process;GO:0006796//phosphate-containing compound metabolic process;GO:0006464//cellular protein modification process
31667	3487.00	3.985	3.225	-0.305280563679856	Down	0.24385814291375	Dok	downstream of kinase	K12461|1|3e-07|58.2|dre:436931|fibroblast	growth	factor	receptor	substrate	2	-	-	-
42819	8143.43	14.395	18.045	0.326031354333798	Up	0.446638488971074	eIF4G2	eukaryotic translation initiation factor 4G2, isoform C	K03260|1|5e-78|294|dse:Dsec_GM26760|translation	initiation	factor	eIF-4F	-	GO:0003723//RNA binding	GO:0044260;GO:0007052//mitotic spindle organization
32196	2960.17	50.915	59.275	0.219333008330245	Up	0.420519085985999	CG42258	CG42258, isoform F	-	-	-	-
43836	3576.56	34.325	36.36	0.083092479159644	Up	0.196143177915731	CG32016	eIF4E-Transporter, isoform H	-	-	-	-
42494	978.00	0.05	0.145	1.53605290024021	Up	0.110223220182274	dmrt93B	doublesex-Mab related 93B	-	GO:0043231//intracellular membrane-bounded organelle	GO:0003676//nucleic acid binding;GO:0001071//nucleic acid binding transcription factor activity	GO:0006351//transcription, DNA-dependent;GO:0003006//developmental process involved in reproduction
36810	3718.00	47.305	46.06	-0.0384782691351678	Down	0.12650244353454	Khc	kinesin heavy chain	K10396|1|0.0|1763|dme:Dmel_CG7765|kinesin	family	member	5	GO:0043231//intracellular membrane-bounded organelle;GO:0005875//microtubule associated complex	GO:0003777//microtubule motor activity;GO:0032559;GO:0015631//tubulin binding	GO:0010970//microtubule-based transport;GO:0044087;GO:0019094//pole plasm mRNA localization;GO:0006935//chemotaxis;GO:0046530//photoreceptor cell differentiation;GO:0007005//mitochondrion organization;GO:0001505//regulation of neurotransmitter levels;GO:0007300//ovarian nurse cell to oocyte transport
38832	659.00	1.21	2.5	1.04692104738749	Up	0.392286355831462	CG14835	CG14835	-	-	GO:0004175//endopeptidase activity	GO:0019538//protein metabolic process
39808	3472.79	0.555	0.415	-0.419376435003181	Down	0.109562805441817	CG4998	CG4998, isoform B	K01312|1|8e-47|189|dpo:Dpse_GA18102|trypsin	[EC:3.4.21.4];K01324|2|2e-41|171|hsa:3818|plasma	kallikrein	[EC:3.4.21.34]	-	GO:0004175//endopeptidase activity;GO:0004175//endopeptidase activity	GO:0019538//protein metabolic process;GO:0019538//protein metabolic process
37195	1445.00	1.58	3.775	1.25655208603534	Up	0.493230748910316	CG15109	CG15109, isoform E	-	-	-	-
37435	4914.94	89.96	65.65	-0.454488649997567	Down	0.607614581957469	CG9485	CG9485, isoform F	K01196|1|0.0|3145|dme:Dmel_CG9485|glycogen	debranching	enzyme	[EC:2.4.1.25	3.2.1.33]	-	GO:0043167//ion binding;GO:0004133//glycogen debranching enzyme activity;GO:0043167//ion binding;GO:0004133//glycogen debranching enzyme activity	GO:0005977//glycogen metabolic process;GO:0005977//glycogen metabolic process
40999	1411.21	59.675	65.21	0.127966558427841	Up	0.299432043323207	stck	steamer duck, isoform D	K05760|1|5e-39|162|phu:Phum_PHUM437870|paxillin	GO:0044464//cell part;GO:0044464//cell part;GO:0044464//cell part	GO:0046914//transition metal ion binding;GO:0046914//transition metal ion binding;GO:0046914//transition metal ion binding	GO:0043409//negative regulation of MAPK cascade;GO:0001700//embryonic development via the syncytial blastoderm;GO:0043409//negative regulation of MAPK cascade;GO:0001700//embryonic development via the syncytial blastoderm;GO:0043409//negative regulation of MAPK cascade;GO:0001700//embryonic development via the syncytial blastoderm
31203	893.00	0.05	0.17	1.76553474636298	Up	0.123794743098666	CG14052	CG14052	-	-	-	-
33147	2644.00	0.13	0.225	0.791413378188582	Up	0.0976092986395456	CG12446	CG12446	-	-	-	-
38974	917.12	72.82	66.395	-0.133260139975435	Down	0.302635054814423	GstO2	glutathione S transferase O2, isoform B	K00310|1|2e-58|226|dme:Dmel_CG6781|pyrimidodiazepine	synthase	[EC:1.5.4.1];K00799|1|2e-58|226|dme:Dmel_CG6781|glutathione	S-transferase	[EC:2.5.1.18]	GO:0044424//intracellular part;GO:0044424//intracellular part	GO:0016648;GO:0015038//glutathione disulfide oxidoreductase activity;GO:0016765//transferase activity, transferring alkyl or aryl (other than methyl) groups;GO:0016648;GO:0015038//glutathione disulfide oxidoreductase activity;GO:0016765//transferase activity, transferring alkyl or aryl (other than methyl) groups	GO:0010259//multicellular organismal aging;GO:0006950//response to stress;GO:0010259//multicellular organismal aging;GO:0006950//response to stress
38004	2237.00	0.35	0.175	-1	Down	0.14377228899749	gsb-n	gooseberry-neuro	K09381|1|0.0|746|dme:Dmel_CG2692|paired	box	protein	3/7	GO:0043231//intracellular membrane-bounded organelle;GO:0043234//protein complex	GO:0001071//nucleic acid binding transcription factor activity;GO:0003677//DNA binding	GO:0010468//regulation of gene expression;GO:0007365//periodic partitioning;GO:0006351//transcription, DNA-dependent
50161	608.00	22.045	7.6	-1.5363801532848	Down	0.71605468234051	CG12483	CG12483	-	-	-	-
50315	445.00	0.48	0.715	0.574908836057233	Up	0.14400343415665	CG15212	CG15212	-	-	-	-
3355093	2990.00	25.645	29.04	0.179363882018433	Up	0.339155989961696	CG40470	CG40470	K11140|1|2e-95|350|ame:412808|aminopeptidase	N	[EC:3.4.11.2]	-	GO:0070011//peptidase activity, acting on L-amino acid peptides	GO:0019538//protein metabolic process
35578	5117.35	13.645	11.52	-0.244231677831828	Down	0.341764628186501	CG3409	CG3409, isoform C	K08190|1|2e-31|139|mdo:100014050|MFS	transporter,	MCP	family,	solute	carrier	family	16	(monocarboxylic	acid	transporters),	member	14	-	-	GO:0006810//transport;GO:0006810//transport
41132	913.00	10.115	6.755	-0.582468645232598	Down	0.50069343547748	GstZ1	glutathione S transferase Z1	K00799|1|4e-143|507|dme:Dmel_CG9362|glutathione	S-transferase	[EC:2.5.1.18];K01800|1|4e-143|507|dme:Dmel_CG9362|maleylacetoacetate	isomerase	[EC:5.2.1.2]	GO:0044424//intracellular part	GO:0016859//cis-trans isomerase activity	GO:0006558//L-phenylalanine metabolic process;GO:0006570//tyrosine metabolic process
31007	1175.00	23.97	20.695	-0.211947660418842	Down	0.361940298507463	CG13369	CG13369	K00852|1|5e-161|566|dme:Dmel_CG13369|ribokinase	[EC:2.7.1.15]	-	-	-
35128	1134.00	76.665	76.07	-0.0112404870100585	Down	0.0672302205785233	Jwa	Jwa ortholog	-	-	GO:0015075//ion transmembrane transporter activity	GO:0006810//transport
35754	1632.54	18.185	17.935	-0.0199711804980924	Down	0.0730088495575221	CG2915	CG2915, isoform B	K01290|1|2e-74|280|dpo:Dpse_GA20041|carboxypeptidase	A,	invertebrate	[EC:3.4.17.-]	GO:0043226//organelle;GO:0043226//organelle	GO:0046914//transition metal ion binding;GO:0008235//metalloexopeptidase activity;GO:0046914//transition metal ion binding;GO:0008235//metalloexopeptidase activity	GO:0019538//protein metabolic process;GO:0019538//protein metabolic process
19835872	1121.00	1.11	1.5	0.434402824145775	Up	0.184684982168802
40565	1108.00	11.095	12.28	0.146400893173168	Up	0.237650244353454	CG9804	CG9804	K03801|1|7e-136|483|dme:Dmel_CG9804|lipoyl(octanoyl)	transferase	[EC:2.3.1.181]	GO:0044424//intracellular part	GO:0008415	GO:0009105;GO:0043412//macromolecule modification
35379	1669.00	19.845	21.73	0.13091261218145	Up	0.256538105930524	CG9253	CG9253	K01529|1|0.0|801|dpo:Dpse_GA21647|	[EC:3.6.1.-]	-	GO:0032559;GO:0042623//ATPase activity, coupled	-
7354452	1265.00	0.125	0.17	0.443606651475615	Up	0.0738343679830934
35372	1353.00	1.38	2.17	0.65302677566631	Up	0.283747193237353	CG9259	CG9259, isoform C	-	-	-	-
43450	4933.01	13.485	10.88	-0.309676964985264	Down	0.4013010170387	CG11897	CG11897, isoform B	K10835|1|0.0|1260|dme:Dmel_CG11898|xenobiotic-transporting	ATPase	[EC:3.6.3.44];K05673|2|0.0|1075|dpo:Dpse_GA18260|ATP-binding	cassette,	subfamily	C	(CFTR/MRP),	member	4;K01509|3|0.0|971|dme:Dmel_CG31793|adenosinetriphosphatase	[EC:3.6.1.3]	GO:0031224//intrinsic to membrane;GO:0031224//intrinsic to membrane	GO:0015405;GO:0005253//anion channel activity;GO:0017111//nucleoside-triphosphatase activity;GO:0032559;GO:0015405;GO:0005253//anion channel activity;GO:0017111//nucleoside-triphosphatase activity;GO:0032559	GO:0006810//transport;GO:0006810//transport
39346	1671.00	0.03	0.01	-1.58496250072116	Down	0.0591731607449478	CG5897	CG5897	K01873|1|1e-07|58.2|tca:662504|valyl-tRNA	synthetase	[EC:6.1.1.9]	-	GO:0030247//polysaccharide binding	GO:0006022
41286	2849.14	3.17	3.64	0.199455610059289	Up	0.169990754193634	Takr86C	Tachykinin-like receptor at 86C, isoform B	K04225|1|0.0|1022|dsi:Dsim_GD20709|tachykinin	receptor,	invertebrate	GO:0031224//intrinsic to membrane;GO:0031224//intrinsic to membrane	GO:0008188//neuropeptide receptor activity;GO:0008188//neuropeptide receptor activity	GO:0007186//G-protein coupled receptor signaling pathway;GO:0023060;GO:0007186//G-protein coupled receptor signaling pathway;GO:0023060
14462484	722.00	4.66	3.545	-0.394544327414764	Down	0.306927750627394	Rpb4	Rpb4	K03012|1|7e-74|276|dme:Dmel_CG33520|DNA-directed	RNA	polymerase	II	subunit	D;K11314|5|9e-61|233|dsi:Dsim_GD20190|transcriptional	adapter	2-alpha	GO:0016591//DNA-directed RNA polymerase II, holoenzyme;GO:0000123//histone acetyltransferase complex;GO:0005694//chromosome	GO:0003676//nucleic acid binding;GO:0004468//lysine N-acetyltransferase activity;GO:0046914//transition metal ion binding;GO:0034062//RNA polymerase activity	GO:0010468//regulation of gene expression;GO:0016573//histone acetylation;GO:0006366//transcription from RNA polymerase II promoter
36521	5883.04	15.175	17.21	0.181550580897159	Up	0.302535992603355	fas	faint sausage, isoform B	K06578|1|5e-14|81.6|dre:767689|Lutheran	blood	group	glycoprotein;K06780|2|5e-11|71.6|mdo:100030156|immunoglobulin	superfamily,	member	4B;K06782|4|1e-10|70.5|oaa:100084847|immunoglobulin	superfamily,	member	4D	GO:0044464//cell part	-	-
43873	2431.52	59.445	63.16	0.0874557031710969	Up	0.226291110817593	ras	raspberry, isoform E	K00088|1|0.0|1029|der:Dere_GG18365|IMP	dehydrogenase	[EC:1.1.1.205]	-	GO:0043169//cation binding;GO:0016616//oxidoreductase activity, acting on the CH-OH group of donors, NAD or NADP as acceptor;GO:0043169//cation binding;GO:0016616//oxidoreductase activity, acting on the CH-OH group of donors, NAD or NADP as acceptor;GO:0043169//cation binding;GO:0016616//oxidoreductase activity, acting on the CH-OH group of donors, NAD or NADP as acceptor	GO:0006909//phagocytosis;GO:0006935//chemotaxis;GO:0009168//purine ribonucleoside monophosphate biosynthetic process;GO:0006909//phagocytosis;GO:0006935//chemotaxis;GO:0009168//purine ribonucleoside monophosphate biosynthetic process;GO:0006909//phagocytosis;GO:0006935//chemotaxis;GO:0009168//purine ribonucleoside monophosphate biosynthetic process
43400	2150.00	10.32	10.67	0.0481172054011709	Up	0.103123761722362	CG1523	CG1523	K11802|1|0.0|1146|dme:Dmel_CG1523|WD	repeat-containing	protein	32	-	-	-
3771982	135.00	0.01	0.015	0.584962500721156	Up	0.0382380134724607
42433	1154.16	25.895	25.35	-0.0306878112401454	Down	0.0982036719059569	TFAM	mitochondrial transcription factor A, isoform B	K11830|1|2e-137|488|dme:Dmel_CG4217|transcription	factor	A,	mitochondrial	GO:0043231//intracellular membrane-bounded organelle;GO:0043231//intracellular membrane-bounded organelle	GO:0003676//nucleic acid binding;GO:0001071//nucleic acid binding transcription factor activity;GO:0003676//nucleic acid binding;GO:0001071//nucleic acid binding transcription factor activity	GO:0006355//regulation of transcription, DNA-dependent;GO:0006261//DNA-dependent DNA replication;GO:0006355//regulation of transcription, DNA-dependent;GO:0006261//DNA-dependent DNA replication
318892	3974.89	0.46	0.695	0.595379116666495	Up	0.148263109232598	CG33125	CG33125, isoform C	-	-	-	-
31267	1804.00	2.775	2.9	0.0635651287774661	Up	0.0714238541804253	CG2712	CG2712	K09228|1|1e-49|197|cfa:484460|KRAB	domain-containing	zinc	finger	protein	-	-	-
40822	725.00	1.525	1.365	-0.159908291530396	Down	0.096420552106723	Ccp84Ad	Ccp84Ad	-	-	GO:0042302//structural constituent of cuticle	-
326159	2493.00	1.45	2.25	0.633872101202103	Up	0.284044379870559	CG31773	CG31773	K01930|1|0.0|1352|dme:Dmel_CG31773|folylpolyglutamate	synthase	[EC:6.3.2.17]	-	GO:0016881//acid-amino acid ligase activity;GO:0032559	GO:0006760//folic acid-containing compound metabolic process
39530	2429.00	55.875	43.29	-0.368169125745688	Down	0.550488706907938	CG8745	CG8745	K00837|1|2e-146|520|xla:446472|	[EC:2.6.1.-]	GO:0043231//intracellular membrane-bounded organelle	GO:0008483//transaminase activity;GO:0048037//cofactor binding	GO:0006527//arginine catabolic process
42129	1176.00	8.33	9.97	0.259277009032648	Up	0.320829480914014	CG31249	CG31249	-	-	-	-
36015	1090.91	62.09	63.11	0.0235076916942569	Up	0.0881653678510104	CG1599	Vesicle-associated membrane protein 7, isoform C	K08515|1|2e-121|435|dme:Dmel_CG1599|vesicle-associated	membrane	protein	7	GO:0031224//intrinsic to membrane	GO:0005515//protein binding	GO:0006810//transport
40092	1729.53	7.58	6.985	-0.117937732761629	Down	0.166292431647074	rept	reptin, isoform C	K11338|1|0.0|864|dsi:Dsim_GD14791|RuvB-like	protein	2	[EC:3.6.1.-]	GO:0015630//microtubule cytoskeleton;GO:0043189//H4/H2A histone acetyltransferase complex;GO:0035097//histone methyltransferase complex;GO:0000790//nuclear chromatin;GO:0031519//PcG protein complex	GO:0003712//transcription cofactor activity;GO:0004468//lysine N-acetyltransferase activity;GO:0004386//helicase activity;GO:0032559	GO:0016458//gene silencing;GO:0016570//histone modification;GO:0008283//cell proliferation;GO:0034728//nucleosome organization;GO:0006259//DNA metabolic process;GO:0035466
33460	1730.00	5.695	6.205	0.123735368422245	Up	0.154933298111214	Cwc25	Cwc25	K08823|1|2e-08|60.8|cel:F52C9.7|CDC-like	kinase	[EC:2.7.12.1]	-	GO:0046914//transition metal ion binding	GO:0015031//protein transport
31535	1391.14	7.905	9.52	0.268196110949573	Up	0.323074891031568	rux	roughex, isoform B	-	-	-	-
37185	4415.24	23.04	17.495	-0.397198052202463	Down	0.513241315546163	sano	serrano, isoform F	-	-	-	-
41643	1434.00	0.74	1.69	1.19142607065323	Up	0.345363888521992	Lip3	Lip3	K01046|1|2e-106|385|dme:Dmel_CG8093|triacylglycerol	lipase	[EC:3.1.1.3];K01052|5|1e-73|277|ssc:100142668|lysosomal	acid	lipase/cholesteryl	ester	hydrolase	[EC:3.1.1.13]	-	-	-
33079	765.00	4.185	4.53	0.114283427495891	Up	0.125148593316603	CG15449	CG15449	-	-	-	-
43729	6616.00	14.07	17.4	0.306464977499558	Up	0.427420420023775	kek6	kek6, isoform B	K07523|1|6e-45|182|dme:Dmel_CG4192|netrin-G1	ligand;K08462|2|5e-15|83.6|tgu:100222766|G	protein-coupled	receptor	125;K06850|4|1e-14|82.4|xtr:780195|slit	3	-	-	-
39527	8720.66	30.225	38.015	0.330826451597623	Up	0.506406022982433	bru-3	bruno-3, isoform O	K13207|1|0.0|738|dya:Dyak_GE20053|CUG-BP-	and	ETR3-like	factor	GO:0032991//macromolecular complex;GO:0032991//macromolecular complex;GO:0032991//macromolecular complex;GO:0032991//macromolecular complex;GO:0032991//macromolecular complex;GO:0032991//macromolecular complex;GO:0032991//macromolecular complex;GO:0032991//macromolecular complex;GO:0032991//macromolecular complex;GO:0032991//macromolecular complex	GO:0042802//identical protein binding;GO:0003676//nucleic acid binding;GO:0005488//binding;GO:0005488//binding;GO:0042802//identical protein binding;GO:0003676//nucleic acid binding;GO:0005488//binding;GO:0042802//identical protein binding;GO:0003676//nucleic acid binding;GO:0042802//identical protein binding;GO:0003676//nucleic acid binding;GO:0042802//identical protein binding;GO:0003676//nucleic acid binding;GO:0042802//identical protein binding;GO:0003676//nucleic acid binding;GO:0042802//identical protein binding;GO:0003676//nucleic acid binding;GO:0042802//identical protein binding;GO:0003676//nucleic acid binding;GO:0042802//identical protein binding;GO:0003676//nucleic acid binding;GO:0042802//identical protein binding;GO:0003676//nucleic acid binding	-
8674106	333.00	0.705	0.01	-6.13955135239879	Down	0.42887333245278	CG42578	CG42578	-	-	-	-
41472	1375.00	3.305	0.855	-1.95065394662179	Down	0.54101175538238	CG4702	CG4702, isoform D	-	-	-	-
19835814	705.00	0.23	0.72	1.6463630453853	Up	0.264694227975168
39801	513.00	9.46	3.47	-1.44690452076113	Down	0.645258222163519	CG13041	CG13041	-	-	-	-
64872	1390.00	7.545	8.05	0.0934678824752962	Up	0.141394795931845	MESK4	misexpression suppressor of KSR 4, isoform B	-	-	GO:0005488//binding	-
37521	3718.55	24.47	24.465	-0.00029481864634914	Down	0.0382380134724607	Vrp1	verprolin 1, isoform L	-	GO:0030175//filopodium;GO:0044424//intracellular part;GO:0030175//filopodium;GO:0044424//intracellular part;GO:0030175//filopodium;GO:0044424//intracellular part;GO:0030175//filopodium;GO:0044424//intracellular part;GO:0030175//filopodium;GO:0044424//intracellular part;GO:0030175//filopodium;GO:0044424//intracellular part;GO:0030175//filopodium;GO:0044424//intracellular part;GO:0030175//filopodium;GO:0044424//intracellular part;GO:0030175//filopodium;GO:0044424//intracellular part;GO:0030175//filopodium;GO:0044424//intracellular part;GO:0030175//filopodium;GO:0044424//intracellular part	GO:0003779//actin binding;GO:0003779//actin binding;GO:0003779//actin binding;GO:0003779//actin binding;GO:0003779//actin binding;GO:0003779//actin binding;GO:0003779//actin binding;GO:0003779//actin binding;GO:0003779//actin binding;GO:0003779//actin binding;GO:0003779//actin binding	GO:0065008;GO:0000768//syncytium formation by plasma membrane fusion;GO:0030041//actin filament polymerization;GO:0065008;GO:0000768//syncytium formation by plasma membrane fusion;GO:0030041//actin filament polymerization;GO:0065008;GO:0000768//syncytium formation by plasma membrane fusion;GO:0030041//actin filament polymerization;GO:0065008;GO:0000768//syncytium formation by plasma membrane fusion;GO:0030041//actin filament polymerization;GO:0065008;GO:0000768//syncytium formation by plasma membrane fusion;GO:0030041//actin filament polymerization;GO:0065008;GO:0000768//syncytium formation by plasma membrane fusion;GO:0030041//actin filament polymerization;GO:0065008;GO:0000768//syncytium formation by plasma membrane fusion;GO:0030041//actin filament polymerization;GO:0065008;GO:0000768//syncytium formation by plasma membrane fusion;GO:0030041//actin filament polymerization;GO:0065008;GO:0000768//syncytium formation by plasma membrane fusion;GO:0030041//actin filament polymerization;GO:0065008;GO:0000768//syncytium formation by plasma membrane fusion;GO:0030041//actin filament polymerization;GO:0065008;GO:0000768//syncytium formation by plasma membrane fusion;GO:0030041//actin filament polymerization
37935	2248.00	5.52	5.04	-0.131244533278253	Down	0.155065381059305	CG4707	CG4707	K09228|1|4e-39|163|mcc:702737|KRAB	domain-containing	zinc	finger	protein	GO:0043231//intracellular membrane-bounded organelle	GO:0046914//transition metal ion binding;GO:0003676//nucleic acid binding	-
43483	1623.00	102.13	91.8	-0.153840651674325	Down	0.342226918504821	CG1907	CG1907	K13577|1|5e-47|189|dwi:Dwil_GK13938|mitochondrial	dicarboxylate	carrier	GO:0019866//organelle inner membrane;GO:0043231//intracellular membrane-bounded organelle;GO:0031224//intrinsic to membrane;GO:0044444//cytoplasmic part	GO:0005215//transporter activity	GO:0046907//intracellular transport;GO:0015740//C4-dicarboxylate transport
35732	1961.00	10.295	12.08	0.230676624692825	Up	0.318914278166689	CG1550	CG1550	K06047|1|1e-08|62.0|ecb:100052052|tubulin---tyrosine	ligase	[EC:6.3.2.25];K05755|4|5e-08|59.7|ecb:100058358|actin	related	protein	2/3	complex,	subunit	4	-	GO:0016881//acid-amino acid ligase activity	GO:0043412//macromolecule modification
42211	1136.57	84.52	94.535	0.16155579463163	Up	0.355402192576938	CG7675	CG7675, isoform E	K11162|1|1e-62|240|mcc:700458|retinol	dehydrogenase	14	[EC:1.1.1.-];K11153|4|2e-62|239|tgu:100226769|retinol	dehydrogenase	12	[EC:1.1.1.-]	-	GO:0003824//catalytic activity	GO:0008152//metabolic process
43258	1513.90	177.87	55.38	-1.68338624374403	Down	0.774072117289658	Cpr97Ea	cuticular protein 97Ea, isoform B	-	-	-	-
19836127	450.00	0.39	0.01	-5.28540221886225	Down	0.314984810460969
42133	3186.76	9.65	10.01	0.052841126680551	Up	0.104411570466253	Lgr1	Leucine-rich repeat-containing G protein-coupled receptor 1, isoform B	K04248|1|0.0|1571|dme:Dmel_CG7665|luteinizing	hormone/choriogonadotropin	receptor;K04249|5|3e-101|370|mdo:100021427|thyroid	stimulating	hormone	receptor	-	-	-
19835261	370.00	1.085	0.86	-0.335286477742381	Down	0.130861180821556
31193	1822.00	5.905	8.56	0.535673737003989	Up	0.460705322942808	Cyp4ae1	cytochrome P450-4ae1	K00517|1|0.0|960|dme:Dmel_CG10755|	[EC:1.14.-.-]	-	-	-
40283	2245.00	8.195	5.705	-0.522517062810777	Down	0.446968696341302	Rcd2	reduction in Cnn dots 2	K08706|1|7e-150|531|dya:Dyak_GE22392|nuclear	receptor	subfamily	0	group	A;K06236|2|6e-08|59.7|cfa:478836|collagen,	type	I/II/III/V/XI,	alpha	-	GO:0005488//binding	GO:0006350
249663	3383.32	135.315	154.29	0.189322785057298	Up	0.406551314225334	hoe1	hoepel1, isoform J	-	GO:0031224//intrinsic to membrane;GO:0031224//intrinsic to membrane;GO:0031224//intrinsic to membrane;GO:0031224//intrinsic to membrane;GO:0031224//intrinsic to membrane;GO:0031224//intrinsic to membrane	GO:0015173//aromatic amino acid transmembrane transporter activity;GO:0015103//inorganic anion transmembrane transporter activity;GO:0015142//tricarboxylic acid transmembrane transporter activity;GO:0015173//aromatic amino acid transmembrane transporter activity;GO:0015103//inorganic anion transmembrane transporter activity;GO:0015142//tricarboxylic acid transmembrane transporter activity;GO:0015173//aromatic amino acid transmembrane transporter activity;GO:0015103//inorganic anion transmembrane transporter activity;GO:0015142//tricarboxylic acid transmembrane transporter activity;GO:0015173//aromatic amino acid transmembrane transporter activity;GO:0015103//inorganic anion transmembrane transporter activity;GO:0015142//tricarboxylic acid transmembrane transporter activity;GO:0015173//aromatic amino acid transmembrane transporter activity;GO:0015103//inorganic anion transmembrane transporter activity;GO:0015142//tricarboxylic acid transmembrane transporter activity;GO:0015173//aromatic amino acid transmembrane transporter activity;GO:0015103//inorganic anion transmembrane transporter activity;GO:0015142//tricarboxylic acid transmembrane transporter activity	GO:0006842//tricarboxylic acid transport;GO:0006842//tricarboxylic acid transport;GO:0006842//tricarboxylic acid transport;GO:0006842//tricarboxylic acid transport;GO:0006842//tricarboxylic acid transport;GO:0006842//tricarboxylic acid transport
326198	1354.00	22.785	22.685	-0.00634571087249529	Down	0.0547483819838859	Krn	keren	K02447|1|3e-08|59.7|dpo:Dpse_GA25451|protein	gruken	precursor;K05455|2|1e-07|58.2|rno:112400|neuregulin	1	GO:0043231//intracellular membrane-bounded organelle	GO:0070851//growth factor receptor binding	GO:0001654//eye development;GO:0007243//intracellular protein kinase cascade;GO:0007176//regulation of epidermal growth factor-activated receptor activity;GO:0007297//ovarian follicle cell migration;GO:0007389//pattern specification process
37496	790.00	0.155	0.3	0.952694285221644	Up	0.12696473385286	CG13488	CG13488, isoform C	-	-	-	-
319021	905.00	0.515	1.11	1.10791533916689	Up	0.274633469819046	CG31910	CG31910	-	-	-	-
326189	701.00	86.935	72.35	-0.264944105743756	Down	0.474640073966451	CG32068	CG32068	K08967|1|1e-109|395|dme:Dmel_CG32068|1,2-dihydroxy-3-keto-5-methylthiopentene	dioxygenase	[EC:1.13.11.53	1.13.11.54]	-	GO:0043169//cation binding;GO:0016701//oxidoreductase activity, acting on single donors with incorporation of molecular oxygen	GO:0043102
36771	6078.81	25.075	29.085	0.214025603328406	Up	0.375775987320037	SP2353	SP2353, isoform B	K06254|1|4e-56|221|dre:565373|agrin	-	-	-
37382	1853.00	45.56	35.76	-0.349421010524794	Down	0.52965262184652	CG3295	CG3295	K12842|1|5e-06|53.1|dsi:Dsim_GD11555|U2-associated	protein	SR140	-	-	-
40856	513.00	0.245	0.185	-0.405256478486259	Down	0.0775326905296526	CG14610	CG14610	-	-	-	-
31145	561.04	56.105	55.72	-0.00993408961089941	Down	0.0657442874124951	CG14817	CG14817, isoform B	-	-	-	-
37795	4608.00	4.985	5.25	0.0747239181552889	Up	0.0983027341170255	Lpt	lost PHDs of trr, isoform B	K09188|1|3e-133|477|spu:591084|myeloid/lymphoid	or	mixed-lineage	leukemia	protein	3	GO:0043231//intracellular membrane-bounded organelle	GO:0046914//transition metal ion binding;GO:0003676//nucleic acid binding	GO:0006909//phagocytosis;GO:0023033
42750	2744.00	4.68	4.715	0.010749241091692	Up	0.0472856954167217	wda	will decrease acetylation	K03130|1|2e-127|457|aag:AaeL_AAEL002802|transcription	initiation	factor	TFIID	subunit	D4	GO:0043231//intracellular membrane-bounded organelle	-	GO:0010468//regulation of gene expression;GO:0016570//histone modification
5740103	1590.00	0.075	0.215	1.51937415909358	Up	0.13079513934751	CG34216	CG34216	-	-	-	-
35520	1949.57	5.71	1.2	-2.25045633975432	Down	0.640833443402457	CG7882	CG7882, isoform C	K07299|1|6e-69|261|mdo:100026702|MFS	transporter,	SP	family,	solute	carrier	family	2	(facilitated	glucose	transporter),	member	1;K08142|3|5e-68|258|bta:282358|MFS	transporter,	SP	family,	solute	carrier	family	2	(facilitated	glucose	transporter),	member	3	GO:0031224//intrinsic to membrane	GO:0005402//cation:sugar symporter activity	GO:0006810//transport
39756	1149.00	0.67	0.21	-1.67377176767901	Down	0.256240919297319	CG13075	CG13075	-	-	GO:0030247//polysaccharide binding	GO:0006022
41346	1250.00	19.615	20.21	0.0431119863026398	Up	0.111742174085326	CG6693	CG6693, isoform B	K09529|1|9e-148|523|dme:Dmel_CG6693|DnaJ	homolog	subfamily	C	member	9	-	GO:0005515//protein binding	-
35218	2291.41	8.705	8.365	-0.0574787576127484	Down	0.106987187954035	CG16771	CG16771, isoform E	K01077|1|0.0|1193|dme:Dmel_CG16771|alkaline	phosphatase	[EC:3.1.3.1]	-	GO:0042578//phosphoric ester hydrolase activity;GO:0042578//phosphoric ester hydrolase activity;GO:0042578//phosphoric ester hydrolase activity	-
36562	1475.00	5.97	6.59	0.142547533743247	Up	0.177882710342095	CG13016	CG13016	-	-	-	-
36570	546.00	25.845	32.025	0.309313368282905	Up	0.47926297714965	mRpS16	mitochondrial ribosomal protein S16, isoform C	-	GO:0000314//organellar small ribosomal subunit	GO:0005198//structural molecule activity	GO:0010467//gene expression
42235	1846.00	10.485	4.795	-1.12872414107846	Down	0.621351208558975	CG14301	CG14301	-	-	GO:0030247//polysaccharide binding	GO:0006022
42627	1435.00	1.33	3.27	1.29786438999689	Up	0.476192048606525	CG13857	CG13857	-	-	-	-
318953	584.00	0.21	0.08	-1.39231742277876	Down	0.12534671773874	CG31807	CG31807, isoform B	K08849|1|3e-08|58.5|gga:415684|mixed	lineage	kinase	domain-like	[EC:2.7.11.1]	-	GO:0046914//transition metal ion binding	-
38138	1083.00	2.735	4.59	0.746953320621251	Up	0.431085721833311	CG9129	CG9129	-	-	-	-
43667	2608.00	0.16	0.37	1.20945336562895	Up	0.157971205917316	CG15548	CG15548	-	-	-	-
317967	3495.00	0.02	0.085	2.08746284125034	Up	0.0908070268128385	CG32305	CG32305	K01768|1|0.0|2173|dme:Dmel_CG32305|adenylate	cyclase	[EC:4.6.1.1];K03458|5|1e-149|531|der:Dere_GG23802|nucleobase:cation	symporter-2,	NCS2	family	GO:0031224//intrinsic to membrane	GO:0005488//binding;GO:0009975//cyclase activity;GO:0016829//lyase activity	GO:0006164//purine nucleotide biosynthetic process;GO:0009124//nucleoside monophosphate biosynthetic process
5740380	740.00	61.51	73.515	0.257217671527302	Up	0.468927486461498
34481	2715.00	6.41	6.72	0.0681368761600193	Up	0.106557918372738	Nup107	nucleoporin 107kD	-	GO:0005635//nuclear envelope	-	GO:0051234//establishment of localization
39834	3436.00	3.285	3.72	0.179409250785702	Up	0.160249636771893	CG33158	CG33158	K03234|1|0.0|1947|dme:Dmel_CG33158|elongation	factor	EF-2	[EC:3.6.5.3]	-	GO:0017111//nucleoside-triphosphatase activity;GO:0032561//guanyl ribonucleotide binding	-
43152	978.00	11.73	10.57	-0.150227636645825	Down	0.235239730550786	E(spl)mbeta-HLH	enhancer of split mbeta, helix-loop-helix	K09090|1|1e-107|389|dme:Dmel_CG14548|hairy	and	enhancer	of	split,	invertebrate	GO:0043231//intracellular membrane-bounded organelle	GO:0016564//transcription repressor activity;GO:0001071//nucleic acid binding transcription factor activity;GO:0003677//DNA binding	GO:0001654//eye development;GO:0006357//regulation of transcription from RNA polymerase II promoter;GO:0007450//dorsal/ventral pattern formation, imaginal disc;GO:0007166//cell surface receptor signaling pathway
31938	1553.00	54.645	28.695	-0.92929012139667	Down	0.700336811517633	Yp2	yolk protein 2, isoform B	K01059|1|2e-29|130|dpo:Dpse_GA19044|lipoprotein	lipase	[EC:3.1.1.34];K01046|4|1e-14|81.6|dme:Dmel_CG5966|triacylglycerol	lipase	[EC:3.1.1.3]	GO:0005678//chromatin assembly complex;GO:0044444//cytoplasmic part;GO:0015630//microtubule cytoskeleton	-	GO:0007028//cytoplasm organization;GO:0003006//developmental process involved in reproduction;GO:0044238//primary metabolic process
36556	477.00	1.315	1.8	0.452934107037372	Up	0.20783251882182	CG18371	CG18371	K01512|1|6e-59|225|dme:Dmel_CG18371|acylphosphatase	[EC:3.6.1.7]	-	GO:0016818//hydrolase activity, acting on acid anhydrides, in phosphorus-containing anhydrides	-
41289	3990.49	8.035	9.015	0.166029467757248	Up	0.229428080834764	Cap-H2	chromosome associated protein H2, isoform G	K11490|1|1e-07|58.9|xla:447709|condensin-2	complex	subunit	H2	GO:0000793//condensed chromosome;GO:0000793//condensed chromosome;GO:0000793//condensed chromosome;GO:0000793//condensed chromosome	-	GO:0051322//anaphase;GO:0007140//male meiosis;GO:0007135//meiosis II;GO:0006996//organelle organization;GO:0051322//anaphase;GO:0007140//male meiosis;GO:0007135//meiosis II;GO:0006996//organelle organization;GO:0051322//anaphase;GO:0007140//male meiosis;GO:0007135//meiosis II;GO:0006996//organelle organization;GO:0051322//anaphase;GO:0007140//male meiosis;GO:0007135//meiosis II;GO:0006996//organelle organization
19835557	599.00	0.48	0.165	-1.5405683813627	Down	0.207766477347774
318000	1870.71	1.4	2.22	0.665132849405139	Up	0.289492801479329	CG32373	CG32373, isoform C	K06825|1|1e-26|121|gga:373992|fibrillin	1	-	GO:0046872//metal ion binding;GO:0046872//metal ion binding	-
39065	2144.28	246.88	206.97	-0.254388300687136	Down	0.480847972526747	UGP	UGP, isoform E	K00963|1|0.0|1034|dsi:Dsim_GD12937|UTP--glucose-1-phosphate	uridylyltransferase	[EC:2.7.7.9]	-	GO:0016772//transferase activity, transferring phosphorus-containing groups;GO:0016772//transferase activity, transferring phosphorus-containing groups;GO:0016772//transferase activity, transferring phosphorus-containing groups;GO:0016772//transferase activity, transferring phosphorus-containing groups	-
39383	469.00	33.29	22.515	-0.564202392798418	Down	0.608175934486858	Atg12	Autophagy-specific gene 12	K08336|1|6e-61|233|dme:Dmel_CG10861|autophagy-related	protein	12	GO:0044424//intracellular part	-	GO:0048102//autophagic cell death;GO:0044248//cellular catabolic process;GO:0007033//vacuole organization
318189	1603.00	0.05	0.03	-0.736965594166206	Down	0.0552767137762515	CG32751	CG32751, isoform B	K01435|1|0.0|771|dme:Dmel_CG32754|biotinidase	[EC:3.5.1.12];K08069|4|9e-38|158|ecb:100067672|pantetheine	hydrolase	[EC:3.5.1.92]	GO:0044425//membrane part	GO:0016811//hydrolase activity, acting on carbon-nitrogen (but not peptide) bonds, in linear amides	GO:0008152//metabolic process
36679	2000.00	1.87	1.17	-0.676529740304232	Down	0.269251089684322	CG8089	CG8089	K10513|1|1e-17|91.7|rno:289052|zinc	finger	and	BTB	domain-containing	protein	41;K10519|3|2e-17|91.3|mcc:704628|zinc	finger	and	BTB	domain-containing	protein	48	GO:0044464//cell part	GO:0046914//transition metal ion binding	-
317944	803.00	0.25	0.39	0.641546029087524	Up	0.114681019680359	CG32263	CG32263	K13348|1|2e-20|99.0|tgu:100229975|protein	Mpv17;K13347|2|6e-13|74.3|rno:29533|peroxisomal	membrane	protein	2	GO:0031224//intrinsic to membrane	-	-
35437	1107.00	0.385	0.74	0.942666824934048	Up	0.204464403645489	ttm3	tiny tim 3	K01090|1|6e-18|91.7|bta:516199|protein	phosphatase	[EC:3.1.3.16]	GO:0043231//intracellular membrane-bounded organelle	-	GO:0006996//organelle organization
5740879	1172.37	5.445	4.295	-0.342273917578443	Down	0.302205785233126	CG34367	CG34367, isoform E	K09331|1|1e-40|167|dre:394171|short	stature	homeobox	protein	GO:0043231//intracellular membrane-bounded organelle;GO:0043231//intracellular membrane-bounded organelle	GO:0003677//DNA binding;GO:0001071//nucleic acid binding transcription factor activity;GO:0003677//DNA binding;GO:0001071//nucleic acid binding transcription factor activity	GO:0010468//regulation of gene expression;GO:0006351//transcription, DNA-dependent;GO:0048513//organ development;GO:0010468//regulation of gene expression;GO:0006351//transcription, DNA-dependent;GO:0048513//organ development
19834810	922.00	0.145	0.19	0.389946518316013	Up	0.0673292827895919
19834994	535.00	0.17	0.375	1.14135584924554	Up	0.152985074626866
41425	5086.50	28.56	32.055	0.166553429351868	Up	0.331528199709417	CG17360	CG17360, isoform B	K05750|1|2e-14|82.4|cqu:CpipJ_CPIJ002287|NCK-associated	protein	1	-	-	-
42508	1038.00	11.56	13.84	0.259702545136046	Up	0.359959054286092	CG7009	CG7009	K00599|1|7e-175|612|dme:Dmel_CG7009|	[EC:2.1.1.-];K02427|3|2e-110|398|dvi:Dvir_GJ22540|ribosomal	RNA	large	subunit	methyltransferase	E	[EC:2.1.1.-]	GO:0044424//intracellular part	GO:0005488//binding;GO:0008171//O-methyltransferase activity	GO:0006730//one-carbon metabolic process;GO:0000154//rRNA modification
19835076	423.00	0.105	0.14	0.415037499278844	Up	0.0678576145819575
34250	1147.00	0.66	0.505	-0.386182636606659	Down	0.115605600316999	Cks30A	Cyclin-dependent kinase subunit 30A	K02219|1|2e-30|133|dya:Dyak_GE18832|cyclin-dependent	kinase	regulatory	subunit	CKS1	GO:0031981//nuclear lumen	GO:0004674//protein serine/threonine kinase activity;GO:0019887//protein kinase regulator activity;GO:0005488//binding	GO:0043161//proteasomal ubiquitin-dependent protein catabolic process;GO:0033301//cell cycle comprising mitosis without cytokinesis;GO:0016310//phosphorylation;GO:0007056//spindle assembly involved in female meiosis;GO:0006464//cellular protein modification process;GO:0019222//regulation of metabolic process;GO:0007560//imaginal disc morphogenesis;GO:0030071//regulation of mitotic metaphase/anaphase transition
31603	2790.00	2.635	2.64	0.00273496772123889	Up	0.0401862369568089	Mcm6	minichromosome maintenance 6	K02542|1|0.0|1570|dme:Dmel_CG4039|minichromosome	maintenance	protein	6	-	-	-
14462411	1224.00	0.39	0.275	-0.504042505337589	Down	0.10460969488839	CG43843	CG43843	-	-	-	-
32752	3032.00	21.935	27.39	0.320414559686148	Up	0.477677981772553	par-6	par-6, isoform B	K06093|1|8e-164|578|dme:Dmel_CG5884|partitioning	defective	protein	6	GO:0044448//cell cortex part;GO:0032991//macromolecular complex;GO:0044459//plasma membrane part	GO:0005488//binding	GO:0006909//phagocytosis;GO:0007043//cell-cell junction assembly;GO:0033673//negative regulation of kinase activity;GO:0065008;GO:0045165//cell fate commitment;GO:0007297//ovarian follicle cell migration;GO:0008105//asymmetric protein localization;GO:0002009//morphogenesis of an epithelium;GO:0035088//establishment or maintenance of apical/basal cell polarity;GO:0030010//establishment of cell polarity;GO:0007399//nervous system development
34748	2288.56	7.975	8.02	0.00811771780268865	Up	0.0472856954167217	CG9305	CG9305, isoform B	-	GO:0043231//intracellular membrane-bounded organelle	GO:0003676//nucleic acid binding	-
33006	1129.00	0.14	0.305	1.12338241550528	Up	0.136573768326509	CG17003	CG17003	-	-	-	-
33690	4756.90	20.37	23.965	0.234482959653075	Up	0.384130233786818	pog	poor gastrulation, isoform F	K08469|1|7e-42|173|bfo:BRAFLDRAFT_66969|G	protein-coupled	receptor	158	GO:0031224//intrinsic to membrane;GO:0031224//intrinsic to membrane	GO:0004888//transmembrane signaling receptor activity;GO:0004888//transmembrane signaling receptor activity	GO:0007166//cell surface receptor signaling pathway;GO:0023060;GO:0007166//cell surface receptor signaling pathway;GO:0023060
31737	1155.00	1.645	1.165	-0.497757629080961	Down	0.211431779157311	CG2120	CG2120	K09228|1|1e-38|161|cfa:484247|KRAB	domain-containing	zinc	finger	protein	GO:0044464//cell part	GO:0046914//transition metal ion binding	-
42802	1360.62	144.85	71.91	-1.01029536978748	Down	0.730517765156518	Rpn9	regulatory particle non-ATPase 9, isoform B	K03039|1|0.0|728|dme:Dmel_CG10230|26S	proteasome	regulatory	subunit	N9	GO:0005838//proteasome regulatory particle;GO:0005838//proteasome regulatory particle	GO:0070011//peptidase activity, acting on L-amino acid peptides;GO:0070011//peptidase activity, acting on L-amino acid peptides	GO:0019538//protein metabolic process;GO:0007346//regulation of mitotic cell cycle;GO:0019538//protein metabolic process;GO:0007346//regulation of mitotic cell cycle
32754	5846.74	16.045	17.945	0.16145813353427	Up	0.282228239334302	CG42684	CG42684, isoform I	K04352|1|1e-40|169|bfo:BRAFLDRAFT_206850|Ras	GTPase-activating	protein	1	-	-	GO:0007165//signal transduction;GO:0007165//signal transduction;GO:0007165//signal transduction;GO:0007165//signal transduction;GO:0007165//signal transduction
42718	1076.00	106.425	84.725	-0.328977453297714	Down	0.544511953506802	CG13833	CG13833	K11151|1|2e-25|116|gga:420183|retinol	dehydrogenase	10	[EC:1.1.1.-]	-	GO:0003824//catalytic activity	GO:0008152//metabolic process
5740782	860.00	1.045	1.67	0.67634516039317	Up	0.252608638224805	whip	whipple	-	-	-	-
19835701	5961.81	1.37	0.365	-1.90820752408051	Down	0.381224408928807
31588	1030.29	940.575	1073.745	0.191036521601393	Up	0.418967111345925	RpL7A	ribosomal protein L7A, isoform G	K02936|1|1e-132|472|dya:Dyak_GE16459|large	subunit	ribosomal	protein	L7Ae	-	-	-
33927	2418.00	0.24	0.15	-0.678071905112638	Down	0.0954299299960375	Oatp26F	organic anion transporting polypeptide 26F	-	GO:0044464//cell part	GO:0008509//anion transmembrane transporter activity	GO:0051234//establishment of localization
33943	1703.00	6.62	7.345	0.149931273749062	Up	0.195713908334434	CG11188	apoptosis antagonizing transcription factor ortholog	-	GO:0043231//intracellular membrane-bounded organelle	-	-
12798081	358.00	1.085	2.595	1.2580394959134	Up	0.428741249504689	CG43267	CG43267	-	-	-	-
36272	3063.14	9.74	9.18	-0.0854276186685343	Down	0.146843217540615	MCPH1	microcephalin, isoform D	K10605|1|9e-07|56.6|gga:373983|breast	cancer	type	1	susceptibility	protein	GO:0043231//intracellular membrane-bounded organelle;GO:0043231//intracellular membrane-bounded organelle;GO:0043231//intracellular membrane-bounded organelle;GO:0043231//intracellular membrane-bounded organelle	-	GO:0003006//developmental process involved in reproduction;GO:0007420//brain development;GO:0000087//M phase of mitotic cell cycle;GO:0003006//developmental process involved in reproduction;GO:0007420//brain development;GO:0000087//M phase of mitotic cell cycle;GO:0003006//developmental process involved in reproduction;GO:0007420//brain development;GO:0000087//M phase of mitotic cell cycle;GO:0003006//developmental process involved in reproduction;GO:0007420//brain development;GO:0000087//M phase of mitotic cell cycle
37206	988.03	7.57	7.355	-0.0415679587309015	Down	0.0819904900277374	wbl	windbeutel, isoform B	K09586|1|7e-28|124|gga:416882|endoplasmic	reticulum	protein	29	-	-	-
39044	1306.00	4.115	4.14	0.00873833707769959	Up	0.0453704926693964	CG4942	CG4942	K03217|1|1e-24|114|tad:TRIADDRAFT_23561|preprotein	translocase	subunit	YidC	GO:0031224//intrinsic to membrane	GO:0030247//polysaccharide binding	GO:0043623//cellular protein complex assembly;GO:0006022;GO:0034613//cellular protein localization
35034	1464.47	0.65	1.01	0.63584366972334	Up	0.187987055871087	CG12620	CG12620, isoform B	-	-	GO:0019212//phosphatase inhibitor activity	GO:0007165//signal transduction;GO:0010921//regulation of phosphatase activity
33123	643.00	0.125	0.09	-0.473931188332412	Down	0.0617157574957073	CG10918	CG10918	-	-	-	-
39737	6707.00	9.405	10.675	0.182736220984657	Up	0.260368511425175	l(3)72Ab	lethal (3) 72Ab	K12854|1|0.0|4078|dme:Dmel_CG5931|pre-mRNA-splicing	helicase	BRR2	[EC:3.6.1.-]	GO:0030532//small nuclear ribonucleoprotein complex;GO:0005681//spliceosomal complex	GO:0042623//ATPase activity, coupled;GO:0003724//RNA helicase activity;GO:0032559	GO:0000380//alternative mRNA splicing, via spliceosome
40767	679.00	2.715	1.73	-0.650180160167637	Down	0.314225333509444	CG15597	CG15597	-	-	-	-
37872	713.00	23.09	18.765	-0.299223882887139	Down	0.446638488971074	mRpS17	mitochondrial ribosomal protein S17	-	GO:0000314//organellar small ribosomal subunit	GO:0005198//structural molecule activity	GO:0006810//transport;GO:0010467//gene expression
39647	3450.01	3.175	4.2	0.403632736006594	Up	0.294412891295734	Cep135	Cep135, isoform C	K10362|1|1e-18|95.9|cfa:480630|myosin	XVIII;K10352|4|1e-16|89.4|smm:Smp_085540.6|myosin	heavy	chain	GO:0005813//centrosome;GO:0005813//centrosome	-	GO:0031023//microtubule organizing center organization;GO:0003006//developmental process involved in reproduction;GO:0031023//microtubule organizing center organization;GO:0003006//developmental process involved in reproduction
39843	2723.00	0.785	0.985	0.327431070564749	Up	0.124686302998283	nxf2	nuclear RNA export factor 2, isoform C	-	GO:0031981//nuclear lumen;GO:0031981//nuclear lumen	-	GO:0006405//RNA export from nucleus;GO:0006405//RNA export from nucleus
38868	2522.98	8.715	8.215	-0.0852400891756107	Down	0.140503236032228	Snmp2	sensory neuron membrane protein 2, isoform D	K06259|1|6e-37|156|mdo:100012876|CD36	antigen	GO:0016020//membrane;GO:0016020//membrane	GO:0004872//receptor activity;GO:0004872//receptor activity	GO:0009987//cellular process;GO:0009987//cellular process
39231	2234.87	53.13	41.055	-0.371968777386958	Down	0.548969753004887	CG43693	CG43693, isoform G	K13576|1|1e-10|68.6|dre:436921|sodium-coupled	neutral	amino	acid	transporter	3	GO:0031224//intrinsic to membrane;GO:0031224//intrinsic to membrane;GO:0031224//intrinsic to membrane;GO:0031224//intrinsic to membrane	-	-
33600	5777.48	3.49	4.965	0.508566681318722	Up	0.364449874521199	CG10019	CG10019, isoform C	K08187|1|2e-28|128|nve:NEMVE_v1g88648|MFS	transporter,	MCP	family,	solute	carrier	family	16	(monocarboxylic	acid	transporters),	member	10;K08190|4|6e-26|120|rno:316578|MFS	transporter,	MCP	family,	solute	carrier	family	16	(monocarboxylic	acid	transporters),	member	14;K08184|5|2e-25|118|bta:614573|MFS	transporter,	MCP	family,	solute	carrier	family	16	(monocarboxylic	acid	transporters),	member	7	-	-	GO:0006810//transport
35885	2014.00	8.145	8.165	0.0035381870361772	Up	0.0416061286487914	CG30349	CG30349	-	-	-	GO:0048856//anatomical structure development
36718	8273.69	32.41	34.435	0.0874366563739695	Up	0.210210011887465	Khc-73	kinesin heavy chain 73, isoform F	K10392|1|0.0|3404|dme:Dmel_CG8183|kinesin	family	member	1/13/14	GO:0005818//aster;GO:0005875//microtubule associated complex;GO:0005818//aster;GO:0005875//microtubule associated complex	GO:0003774//motor activity;GO:0015631//tubulin binding;GO:0032559;GO:0003774//motor activity;GO:0015631//tubulin binding;GO:0032559	GO:0051293//establishment of spindle localization;GO:0051293//establishment of spindle localization
33117	3373.21	159.555	201.655	0.337835358269376	Up	0.562012944128913	slgA	sluggish A, isoform N	K00318|1|0.0|1242|dme:Dmel_CG1417|proline	dehydrogenase	[EC:1.5.99.8]	GO:0031980;GO:0031980;GO:0031980;GO:0031980;GO:0031980;GO:0031980;GO:0031980;GO:0031980	GO:0016645//oxidoreductase activity, acting on the CH-NH group of donors;GO:0016645//oxidoreductase activity, acting on the CH-NH group of donors;GO:0016645//oxidoreductase activity, acting on the CH-NH group of donors;GO:0016645//oxidoreductase activity, acting on the CH-NH group of donors;GO:0016645//oxidoreductase activity, acting on the CH-NH group of donors;GO:0016645//oxidoreductase activity, acting on the CH-NH group of donors;GO:0016645//oxidoreductase activity, acting on the CH-NH group of donors;GO:0016645//oxidoreductase activity, acting on the CH-NH group of donors	GO:0009416//response to light stimulus;GO:0006560//proline metabolic process;GO:0006536//glutamate metabolic process;GO:0009416//response to light stimulus;GO:0006560//proline metabolic process;GO:0006536//glutamate metabolic process;GO:0009416//response to light stimulus;GO:0006560//proline metabolic process;GO:0006536//glutamate metabolic process;GO:0009416//response to light stimulus;GO:0006560//proline metabolic process;GO:0006536//glutamate metabolic process;GO:0009416//response to light stimulus;GO:0006560//proline metabolic process;GO:0006536//glutamate metabolic process;GO:0009416//response to light stimulus;GO:0006560//proline metabolic process;GO:0006536//glutamate metabolic process;GO:0009416//response to light stimulus;GO:0006560//proline metabolic process;GO:0006536//glutamate metabolic process;GO:0009416//response to light stimulus;GO:0006560//proline metabolic process;GO:0006536//glutamate metabolic process
34323	1901.51	6.52	6.965	0.0952513883701754	Up	0.13832386738872	CG13126	CG13126, isoform B	-	-	GO:0016741;GO:0046914//transition metal ion binding	GO:0010467//gene expression
32234	2246.39	22.915	21.01	-0.125216123701267	Down	0.257165499933959	CG3775	CG3775, isoform B	K01389|1|0.0|1189|dme:Dmel_CG3775|neprilysin	[EC:3.4.24.11];K01415|2|8e-26|119|dme:Dmel_CG9565|endothelin-converting	enzyme	[EC:3.4.24.71]	-	GO:0004175//endopeptidase activity	GO:0019538//protein metabolic process
37561	1943.72	21.79	23.06	0.0817263165358649	Up	0.180920618148197	qkr58E-1	quaking related 58E-1, isoform D	K13198|1|3e-40|166|oaa:100074961|KH	domain-containing,	RNA-binding,	signal	transduction-associated	protein	1	GO:0005681//spliceosomal complex	GO:0003676//nucleic acid binding	GO:0000377
44079	849.00	0.605	2.16	1.83602426488887	Up	0.45667679302602	Ag5r2	antigen 5-related 2	K02330|1|4e-06|52.0|tca:656359|DNA	polymerase	beta	subunit	[EC:2.7.7.7	4.2.99.-]	-	-	-
12798106	342.00	0.01	0.29	4.85798099512757	Up	0.265024435345397	CG43288	CG43288	-	-	-	-
246581	788.00	200.545	237.315	0.242877294785235	Up	0.470083212257298	GstE9	glutathione S transferase E9	K00799|1|3e-120|431|dme:Dmel_CG17534|glutathione	S-transferase	[EC:2.5.1.18]	-	GO:0016765//transferase activity, transferring alkyl or aryl (other than methyl) groups	GO:0042221//response to chemical stimulus
32843	1372.00	0.79	1.965	1.3146047540815	Up	0.38809272222956	CG6481	CG6481	-	-	-	-
19835029	1470.00	21.135	20.065	-0.0749529562507975	Down	0.162792233522652
43268	1526.00	5.01	4.445	-0.172627184365438	Down	0.178708228767666	CG5880	CG5880	-	-	GO:0046914//transition metal ion binding	-
31044	2155.00	2.67	3.455	0.371845968700705	Up	0.258024039096553	mus81	mus81	K08991|1|0.0|756|dme:Dmel_CG3026|crossover	junction	endonuclease	MUS81	[EC:3.1.22.-]	-	-	-
19836105	637.00	0.075	0.155	1.04730571477836	Up	0.0978734645357284
31020	1236.64	65.74	67.01	0.0276049507026036	Up	0.108737287016246	CG5254	CG5254, isoform B	K03454|1|1e-27|124|nve:NEMVE_v1g237474|mitochondrial	carrier	protein,	MC	family	-	-	-
33695	2731.00	102.525	78.84	-0.378976062171093	Down	0.575584467045304	CG3036	CG3036, isoform B	K08193|1|0.0|947|dme:Dmel_CG3036|MFS	transporter,	ACS	family,	solute	carrier	family	17	(sodium-dependent	inorganic	phosphate	cotransporter),	other	GO:0031224//intrinsic to membrane	-	GO:0015698//inorganic anion transport
37804	1116.00	379.455	263.6	-0.525578434593243	Down	0.656452252014265	Tal	Tal	K00616|1|0.0|640|dme:Dmel_CG2827|transaldolase	[EC:2.2.1.2]	GO:0044424//intracellular part	GO:0016744	GO:0006098//pentose-phosphate shunt;GO:0051017//actin filament bundle assembly;GO:0060541//respiratory system development;GO:0030855//epithelial cell differentiation;GO:0009653//anatomical structure morphogenesis;GO:0009790//embryo development
41865	1520.00	18.845	21.26	0.173959801866748	Up	0.308942015585788	CG31301	CG31301	-	-	-	-
34879	1523.66	153.185	90.05	-0.766476853061091	Down	0.700667018887862	yellow-c	yellow-c, isoform B	-	-	-	-
36003	3809.96	302.33	625.395	1.04864354132322	Up	0.742603354906882	trpl	transient receptor potential-like, isoform D	K13803|1|0.0|1984|dme:Dmel_CG18345|transient-receptor-potential-like	protein	GO:0016028//rhabdomere;GO:0016021//integral to membrane;GO:0016028//rhabdomere;GO:0016021//integral to membrane;GO:0016028//rhabdomere;GO:0016021//integral to membrane	GO:0005245//voltage-gated calcium channel activity;GO:0005515//protein binding;GO:0005245//voltage-gated calcium channel activity;GO:0005515//protein binding;GO:0005245//voltage-gated calcium channel activity;GO:0005515//protein binding	GO:0009314//response to radiation;GO:0046903//secretion;GO:0019932//second-messenger-mediated signaling;GO:0070838//divalent metal ion transport;GO:0009314//response to radiation;GO:0046903//secretion;GO:0019932//second-messenger-mediated signaling;GO:0070838//divalent metal ion transport;GO:0009314//response to radiation;GO:0046903//secretion;GO:0019932//second-messenger-mediated signaling;GO:0070838//divalent metal ion transport
19834883	299.00	0.01	1.31	7.03342300153745	Up	0.564984810460969
40408	463.00	0.01	0.125	3.64385618977472	Up	0.151697265882974	Cpr78E	cuticular protein 78E	-	-	GO:0005198//structural molecule activity	-
31806	1307.00	6.735	6.76	0.00534530081988121	Up	0.0453704926693964	Ogg1	Ogg1	K03660|1|0.0|686|dme:Dmel_CG1795|N-glycosylase/DNA	lyase	[EC:3.2.2.-	4.2.99.18]	GO:0043231//intracellular membrane-bounded organelle	GO:0003677//DNA binding;GO:0000702//oxidized base lesion DNA N-glycosylase activity;GO:0016835//carbon-oxygen lyase activity	GO:0006281//DNA repair
36269	1295.00	0.06	0.07	0.222392421336448	Up	0.0461960110949676	cuff	cutoff	-	GO:0044444//cytoplasmic part	-	GO:0003002//regionalization;GO:0051276//chromosome organization;GO:0007293//germarium-derived egg chamber formation
41885	1595.00	83.185	27.555	-1.59400927647711	Down	0.761920486065249	Act88F	actin 88F	K05692|1|0.0|762|dya:Dyak_GE24312|actin	beta/gamma	1	-	-	-
318991	1068.00	2.595	2.485	-0.0624886867955946	Down	0.0690463611147801	Ada1-1	transcriptional adaptor 1-1, isoform B	K11317|1|2e-149|528|dme:Dmel_CG31866|transcriptional	adapter	1-like	protein	-	GO:0003676//nucleic acid binding	-
33937	1587.00	0.275	0.425	0.628031222613042	Up	0.11781798969753	cort	cortex, isoform B	K03364|1|8e-13|75.5|api:100168994|cell	division	cycle	20-like	protein	1,	cofactor	of	APC	complex;K03363|2|4e-12|73.2|cin:100179065|cell	division	cycle	20,	cofactor	of	APC	complex;K12602|5|5e-10|66.2|cin:100182087|WD	repeat-containing	protein	61	GO:0044424//intracellular part	GO:0032403//protein complex binding	GO:0043161//proteasomal ubiquitin-dependent protein catabolic process;GO:0001775//cell activation;GO:0007143//female meiosis;GO:0051441;GO:0007275//multicellular organismal development
39549	1352.00	2.83	2.755	-0.0387497342607248	Down	0.0603288865407476	CG17359	CG17359	K09228|1|5e-33|142|bfo:BRAFLDRAFT_71028|KRAB	domain-containing	zinc	finger	protein	GO:0043231//intracellular membrane-bounded organelle	GO:0046914//transition metal ion binding	-
36024	906.00	0.975	0.925	-0.0759488532332988	Down	0.0567956676793026	CG12744	CG12744, isoform B	K09299|1|2e-07|56.6|dgr:Dgri_GH14214|zinc	finger	homeobox	protein	1;K09228|2|6e-07|54.7|cfa:484968|KRAB	domain-containing	zinc	finger	protein;K10498|3|8e-07|54.3|oaa:100089499|zinc	finger	and	BTB	domain-containing	protein	11	GO:0044464//cell part;GO:0044464//cell part	GO:0046914//transition metal ion binding;GO:0046914//transition metal ion binding	-
37855	500.00	2.68	1.27	-1.07740450368561	Down	0.407707040021133	CG13564	CG13564	-	-	-	-
34545	1623.00	0.87	1.545	0.828519532055646	Up	0.276449610355303	Gr32a	gustatory receptor 32a	K08471|1|0.0|861|dme:Dmel_CG14916|gustatory	receptor	GO:0031224//intrinsic to membrane	GO:0004888//transmembrane signaling receptor activity	GO:0007166//cell surface receptor signaling pathway;GO:0007606//sensory perception of chemical stimulus;GO:0023060
36184	953.00	0.125	0.14	0.16349873228288	Up	0.0504556861709153	CG13226	CG13226	-	-	-	-
31002	5950.56	164.665	161.73	-0.0259466234355666	Down	0.113492273147537	Appl	beta amyloid protein precursor-like, isoform F	K04520|1|7e-89|330|ame:551733|amyloid	beta	(A4)	protein	-	-	-
35026	16318.88	12.775	15.785	0.305230969488002	Up	0.417084929335623	tweek	tweek, isoform K	-	-	-	-
12798364	1078.00	0.36	0.925	1.361456459074	Up	0.27734117025492	CG43168	CG43168	-	-	-	-
37886	3426.00	12.06	13.465	0.158984322601587	Up	0.257660810989301	nvy	nervy, isoform D	K10053|1|3e-54|214|bfo:BRAFLDRAFT_201173|runt-related	transcription	factor	1;	translocated	to,	1	GO:0043231//intracellular membrane-bounded organelle	GO:0046914//transition metal ion binding;GO:0001071//nucleic acid binding transcription factor activity	GO:0006935//chemotaxis;GO:0009887//organ morphogenesis;GO:0048812//neuron projection morphogenesis;GO:0006351//transcription, DNA-dependent
42951	1837.00	0.595	0.31	-0.940621452921068	Down	0.177849689605072	CG13634	CG13634	-	-	-	-
45268	1396.00	242.725	177.875	-0.448458952967362	Down	0.623332452780346	cathD	cathD	K01379|1|0.0|744|dme:Dmel_CG1548|cathepsin	D	[EC:3.4.23.5]	GO:0000323//lytic vacuole;GO:0015630//microtubule cytoskeleton	GO:0004175//endopeptidase activity	GO:0019538//protein metabolic process;GO:0048102//autophagic cell death
3885642	1163.00	0.04	0.115	1.52356195605701	Up	0.0933166028265751	CG33966	CG33966	K10693|1|2e-18|93.2|dpe:Dper_GL26848|E3	ubiquitin-protein	ligase	MYCBP2	[EC:6.3.2.19];K01104|2|8e-06|51.6|xla:379146|protein-tyrosine	phosphatase	[EC:3.1.3.48]	GO:0044464//cell part	-	GO:0051234//establishment of localization
36731	659.00	247.385	234.57	-0.0767395125447636	Down	0.221602166160349	Vha14-1	vacuolar H[+] ATPase 14kD subunit 1	K02151|1|9e-67|252|dya:Dyak_GE14140|V-type	H+-transporting	ATPase	subunit	F	[EC:3.6.3.14]	GO:0033176	GO:0015078//hydrogen ion transmembrane transporter activity;GO:0019829//cation-transporting ATPase activity	GO:0006818//hydrogen transport;GO:0006754//ATP biosynthetic process
14462633	1952.00	12.245	2.9	-2.07806796854904	Down	0.710771364416854
14462761	836.00	1.61	2.08	0.369522840026475	Up	0.198421608770308	CG43779	CG43779	-	-	-	-
19835790	2592.00	0.01	0.035	1.8073549220576	Up	0.0591731607449478
318599	1450.00	4.055	3.855	-0.0729710543022385	Down	0.0883304715361247	CG31125	CG31125	-	-	-	-
43551	2879.49	5	7.02	0.489542935642474	Up	0.410381719719984	Takr99D	Tachykinin-like receptor at 99D, isoform C	K04225|1|0.0|997|dsi:Dsim_GD17519|tachykinin	receptor,	invertebrate	GO:0016021//integral to membrane;GO:0016021//integral to membrane	GO:0008188//neuropeptide receptor activity;GO:0008188//neuropeptide receptor activity	GO:0007186//G-protein coupled receptor signaling pathway;GO:0023060;GO:0007186//G-protein coupled receptor signaling pathway;GO:0023060
43582	1140.56	482.565	492.9	0.0305716990185553	Up	0.11643111874257	Tpi	triose phosphate isomerase, isoform C	K01803|1|3e-149|528|dme:Dmel_CG2171|triosephosphate	isomerase	(TIM)	[EC:5.3.1.1]	-	GO:0016861//intramolecular oxidoreductase activity, interconverting aldoses and ketoses;GO:0016861//intramolecular oxidoreductase activity, interconverting aldoses and ketoses;GO:0016861//intramolecular oxidoreductase activity, interconverting aldoses and ketoses	GO:0006007//glucose catabolic process;GO:0006631//fatty acid metabolic process;GO:0003008;GO:0010259//multicellular organismal aging;GO:0009605//response to external stimulus;GO:0006007//glucose catabolic process;GO:0006631//fatty acid metabolic process;GO:0003008;GO:0010259//multicellular organismal aging;GO:0009605//response to external stimulus;GO:0006007//glucose catabolic process;GO:0006631//fatty acid metabolic process;GO:0003008;GO:0010259//multicellular organismal aging;GO:0009605//response to external stimulus
32256	5270.12	13.605	16.675	0.293549804822268	Up	0.40882974507991	hep	hemipterous, isoform F	K04431|1|0.0|771|dme:Dmel_CG4353|mitogen-activated	protein	kinase	kinase	7	[EC:2.7.12.2]	GO:0043005//neuron projection;GO:0043005//neuron projection	GO:0004708//MAP kinase kinase activity;GO:0004674//protein serine/threonine kinase activity;GO:0032559;GO:0004708//MAP kinase kinase activity;GO:0004674//protein serine/threonine kinase activity;GO:0032559	GO:0009611//response to wounding;GO:0022617//extracellular matrix disassembly;GO:0006582//melanin metabolic process;GO:0055088//lipid homeostasis;GO:0006355//regulation of transcription, DNA-dependent;GO:0030035//microspike assembly;GO:0010259//multicellular organismal aging;GO:0007297//ovarian follicle cell migration;GO:0003002//regionalization;GO:0007015//actin filament organization;GO:0001700//embryonic development via the syncytial blastoderm;GO:0043406//positive regulation of MAP kinase activity;GO:0006464//cellular protein modification process;GO:0048588//developmental cell growth;GO:0007560//imaginal disc morphogenesis;GO:0001738//morphogenesis of a polarized epithelium;GO:0002682//regulation of immune system process;GO:0000165//MAPK cascade;GO:0009611//response to wounding;GO:0022617//extracellular matrix disassembly;GO:0006582//melanin metabolic process;GO:0055088//lipid homeostasis;GO:0006355//regulation of transcription, DNA-dependent;GO:0030035//microspike assembly;GO:0010259//multicellular organismal aging;GO:0007297//ovarian follicle cell migration;GO:0003002//regionalization;GO:0007015//actin filament organization;GO:0001700//embryonic development via the syncytial blastoderm;GO:0043406//positive regulation of MAP kinase activity;GO:0006464//cellular protein modification process;GO:0048588//developmental cell growth;GO:0007560//imaginal disc morphogenesis;GO:0001738//morphogenesis of a polarized epithelium;GO:0002682//regulation of immune system process;GO:0000165//MAPK cascade
40724	2397.11	21.34	17.905	-0.2531976575039	Down	0.392880729097873	CG2023	CG2023, isoform B	K08497|1|1e-106|385|dpo:Dpse_GA15191|protein	transport	protein	SEC20	-	-	-
34853	406.52	36.405	19.53	-0.898444659985498	Down	0.680524369303923	CG15282	CG15282, isoform C	-	-	-	-
33105	1404.00	131.15	82.595	-0.667091453697098	Down	0.678080834764232	Pros45	regulatory particle triple-A ATPase 6	K03066|1|0.0|729|dme:Dmel_CG1489|26S	proteasome	regulatory	subunit	T6	GO:0043231//intracellular membrane-bounded organelle;GO:0015630//microtubule cytoskeleton;GO:0005838//proteasome regulatory particle	GO:0017111//nucleoside-triphosphatase activity;GO:0070011//peptidase activity, acting on L-amino acid peptides;GO:0032559	GO:0033554//cellular response to stress;GO:0019941//modification-dependent protein catabolic process
35369	2158.20	15.57	19.635	0.33465865358736	Up	0.456874917448157	CG9265	CG9265, isoform D	K11151|1|2e-48|194|cfa:486998|retinol	dehydrogenase	10	[EC:1.1.1.-]	-	GO:0003824//catalytic activity	GO:0008152//metabolic process
31244	1795.17	6.885	7.825	0.184634097685016	Up	0.229362039360719	Tsp3A	tetraspanin 3A, isoform B	K10303|1|1e-45|184|dre:324950|F-box	protein	23	-	-	-
3772375	2037.00	0.035	0.035	0	-	0.0382380134724607	CG32270	CG32270	K01312|1|3e-41|170|dme:Dmel_CG18211|trypsin	[EC:3.4.21.4]	-	GO:0004175//endopeptidase activity	GO:0019538//protein metabolic process
36235	767.00	1.955	1.01	-0.952813314555558	Down	0.331363096024303	CG7763	CG7763, isoform B	K10065|1|5e-10|64.7|gga:420281|collectin	sub-family	member	10;K06560|2|6e-10|64.3|cin:100186027|mannose	receptor,	C	type	-	-	-
14462445	1964.44	1.94	1.96	0.0147970019280805	Up	0.0432901862369568	CG43675	CG43675, isoform D	K12163|1|2e-11|71.6|tca:663257|AN1-type	zinc	finger	and	ubiquitin	domain-containing	protein	1	-	GO:0003676//nucleic acid binding;GO:0046914//transition metal ion binding;GO:0003676//nucleic acid binding;GO:0046914//transition metal ion binding	-
326229	2385.00	6.68	9.915	0.569764669754796	Up	0.49316470743627	CG32669	CG32669	K03307|1|7e-96|352|ptr:467108|solute:Na+	symporter,	SSS	family	GO:0043231//intracellular membrane-bounded organelle;GO:0031224//intrinsic to membrane	GO:0005488//binding;GO:0015370//solute:sodium symporter activity	GO:0050658//RNA transport;GO:0030001//metal ion transport
19835960	342.00	0.905	0.15	-2.59295529147469	Down	0.353123761722362
38415	1636.00	16.59	20.37	0.296132094010025	Up	0.434817065116893	CG14969	CG14969	-	-	-	-
19835443	796.00	0.055	0.06	0.125530882083859	Up	0.0382380134724607
38058	2060.96	14.485	11.615	-0.318570530461596	Down	0.417349095231806	mth	methuselah, isoform E	K04599|1|0.0|978|dme:Dmel_CG6936|G	protein-coupled	receptor	Mth	(Methuselah	protein)	GO:0031224//intrinsic to membrane;GO:0031224//intrinsic to membrane	GO:0004888//transmembrane signaling receptor activity;GO:0004888//transmembrane signaling receptor activity	GO:0010259//multicellular organismal aging;GO:0007166//cell surface receptor signaling pathway;GO:0006950//response to stress;GO:0006887//exocytosis;GO:0023060;GO:0010259//multicellular organismal aging;GO:0007166//cell surface receptor signaling pathway;GO:0006950//response to stress;GO:0006887//exocytosis;GO:0023060
43275	5673.69	0.985	0.545	-0.85386749467945	Down	0.22173424910844	Ser	serrate, isoform B	K06052|1|0.0|2770|dme:Dmel_CG6127|jagged	GO:0031224//intrinsic to membrane	GO:0046872//metal ion binding	GO:0007166//cell surface receptor signaling pathway;GO:0032501//multicellular organismal process;GO:0009987//cellular process
42476	3138.62	7.8	7.58	-0.041276275578519	Down	0.0830141328754458	CG5621	CG5621, isoform D	K05313|1|0.0|763|dme:Dmel_CG31201|glutamate	receptor,	ionotropic,	invertebrate	GO:0044459//plasma membrane part;GO:0030313;GO:0031224//intrinsic to membrane;GO:0044459//plasma membrane part;GO:0030313;GO:0031224//intrinsic to membrane	GO:0008066//glutamate receptor activity;GO:0005231//excitatory extracellular ligand-gated ion channel activity;GO:0008066//glutamate receptor activity;GO:0005231//excitatory extracellular ligand-gated ion channel activity	GO:0006810//transport;GO:0006810//transport
42074	2170.00	1.055	1.365	0.371657952212667	Up	0.160018491612733	CG5265	CG5265	K00624|1|0.0|1290|dme:Dmel_CG5265|carnitine	O-acetyltransferase	[EC:2.3.1.7]	-	-	-
31218	1201.54	1.265	0.77	-0.716207033999409	Down	0.230319640734381	CG14050	CG14050, isoform B	-	-	-	-
32240	1303.12	20.67	20.595	-0.00524426255719091	Down	0.0526350548144235	CG4407	CG4407, isoform B	K00953|1|6e-180|630|dme:Dmel_CG4407|FAD	synthetase	[EC:2.7.7.2]	-	GO:0003824//catalytic activity;GO:0003824//catalytic activity	-
43589	2063.75	1.02	1.68	0.719892080807265	Up	0.265420684189671	CG15530	CG15530, isoform C	-	-	-	-
39554	1205.85	109.34	101.545	-0.106702076494105	Down	0.272982432967904	endos	endosulfine, isoform F	-	-	-	GO:0048878//chemical homeostasis;GO:0000278//mitotic cell cycle;GO:0007292//female gamete generation;GO:0031667//response to nutrient levels;GO:0051726//regulation of cell cycle;GO:0048878//chemical homeostasis;GO:0000278//mitotic cell cycle;GO:0007292//female gamete generation;GO:0031667//response to nutrient levels;GO:0051726//regulation of cell cycle
317846	587.00	0.01	0.16	4	Up	0.178939373926826	Vha16-3	vacuolar H[+] ATPase 16kD subunit 3, isoform B	K02155|1|5e-67|253|dsi:Dsim_GD14307|V-type	H+-transporting	ATPase	16kDa	proteolipid	subunit	[EC:3.6.3.14]	GO:0031224//intrinsic to membrane;GO:0033177//proton-transporting two-sector ATPase complex, proton-transporting domain;GO:0016471//vacuolar proton-transporting V-type ATPase complex;GO:0031224//intrinsic to membrane;GO:0033177//proton-transporting two-sector ATPase complex, proton-transporting domain;GO:0016471//vacuolar proton-transporting V-type ATPase complex	GO:0015078//hydrogen ion transmembrane transporter activity;GO:0015078//hydrogen ion transmembrane transporter activity	GO:0006818//hydrogen transport;GO:0006754//ATP biosynthetic process;GO:0006818//hydrogen transport;GO:0006754//ATP biosynthetic process
38463	1089.00	296.065	346.875	0.228501917242827	Up	0.462422401267996	CG10863	CG10863	K00011|1|0.0|655|dme:Dmel_CG10863|aldehyde	reductase	[EC:1.1.1.21]	-	GO:0003824//catalytic activity	GO:0008152//metabolic process
38542	701.80	36.69	31.21	-0.233378547329332	Down	0.410579844142121	CG15019	CG15019, isoform B	-	-	-	-
19836133	1602.00	28.075	37.66	0.423746977326265	Up	0.560097741381588
34319	2717.00	0.425	0.225	-0.917537839808027	Down	0.146975300488707	CG42366	CG42366, isoform B	K08829|1|2e-131|470|ame:409409|male	germ	cell-associated	kinase	[EC:2.7.11.22];K08828|4|3e-122|439|ecb:100056645|intestinal	cell	(MAK-like)	kinase	[EC:2.7.11.22]	-	GO:0004672//protein kinase activity;GO:0032559;GO:0005198//structural molecule activity	GO:0006464//cellular protein modification process
36546	1433.16	560.005	357.74	-0.646528268835551	Down	0.687623827763836	Cp1	cysteine proteinase-1, isoform E	K01365|1|0.0|644|dme:Dmel_CG6692|cathepsin	L	[EC:3.4.22.15]	GO:0000323//lytic vacuole;GO:0000323//lytic vacuole;GO:0000323//lytic vacuole;GO:0000323//lytic vacuole	GO:0004175//endopeptidase activity;GO:0004175//endopeptidase activity;GO:0004175//endopeptidase activity;GO:0004175//endopeptidase activity	GO:0009057//macromolecule catabolic process;GO:0019538//protein metabolic process;GO:0048102//autophagic cell death;GO:0032501//multicellular organismal process;GO:0048869//cellular developmental process;GO:0009057//macromolecule catabolic process;GO:0019538//protein metabolic process;GO:0048102//autophagic cell death;GO:0032501//multicellular organismal process;GO:0048869//cellular developmental process;GO:0009057//macromolecule catabolic process;GO:0019538//protein metabolic process;GO:0048102//autophagic cell death;GO:0032501//multicellular organismal process;GO:0048869//cellular developmental process;GO:0009057//macromolecule catabolic process;GO:0019538//protein metabolic process;GO:0048102//autophagic cell death;GO:0032501//multicellular organismal process;GO:0048869//cellular developmental process
14462344	738.00	3.18	4.805	0.595509665489395	Up	0.390536256769251	CG43676	CG43676	-	-	-	-
32633	1499.00	0.28	0.66	1.23703919730085	Up	0.220446440364549	CG9777	CG9777	K04514|1|5e-110|398|dse:Dsec_GM13385|Rho-associated,	coiled-coil	containing	protein	kinase	[EC:2.7.11.1]	-	GO:0005488//binding;GO:0016301//kinase activity	-
32471	1646.93	71.4	47.835	-0.577857475943045	Down	0.646479989433364	Ahcy13	adenosylhomocysteinase at 13, isoform C	K01251|1|0.0|863|dme:Dmel_CG11654|adenosylhomocysteinase	[EC:3.3.1.1]	-	GO:0016802	GO:0044237//cellular metabolic process
318170	1335.00	0.375	0.355	-0.0790715709911988	Down	0.0463611147800819	CG32720	CG32720	-	-	-	-
40468	2316.00	30.335	35.52	0.227648270317189	Up	0.407541936336019	laza	lazaro	K01080|1|2e-148|526|dme:Dmel_CG11440|phosphatidate	phosphatase	[EC:3.1.3.4]	GO:0044464//cell part	GO:0016791//phosphatase activity	GO:0007165//signal transduction;GO:0006796//phosphate-containing compound metabolic process;GO:0009416//response to light stimulus;GO:0009266//response to temperature stimulus
5740196	844.00	1.25	1.345	0.105678077894537	Up	0.0709285431250826	CG34292	CG34292	-	-	-	-
45816	6389.62	46.06	61.51	0.417306564810765	Up	0.581131950865143	onecut	onecut, isoform B	K08026|1|2e-65|252|xtr:100101763|one	cut	domain,	family	member	1,	hepatocyte	nuclear	factor	6	-	-	-
35383	993.58	15.055	18.09	0.264949699896564	Up	0.389314489499406	CG9249	CG9249, isoform B	K00591|1|6e-168|589|dme:Dmel_CG9249|hexaprenyldihydroxybenzoate	methyltransferase	[EC:2.1.1.114]	-	GO:0030580//quinone cofactor methyltransferase activity;GO:0030580//quinone cofactor methyltransferase activity	GO:0006743//ubiquinone metabolic process;GO:0006743//ubiquinone metabolic process
32514	1347.00	14.265	15.44	0.114193005686361	Up	0.206247523444723	Arp6	Actin-related protein 6	K11662|1|0.0|810|dme:Dmel_CG11678|actin-related	protein	6	GO:0015629//actin cytoskeleton	GO:0005488//binding	GO:0006996//organelle organization
37263	2011.00	1.605	2.385	0.571415968883208	Up	0.276614714040417	CG15128	CG15128	-	-	-	-
12798184	1119.00	0.38	1.075	1.50026533614587	Up	0.312277110025096	CG43050	CG43050	-	-	-	-
34352	901.72	870.685	853.12	-0.0294021835324105	Down	0.117223616431119	RpL7	ribosomal protein L7, isoform B	K02937|1|3e-131|467|dme:Dmel_CG4897|large	subunit	ribosomal	protein	L7e	GO:0015934//large ribosomal subunit	GO:0003723//RNA binding;GO:0005198//structural molecule activity	GO:0007052//mitotic spindle organization;GO:0010467//gene expression
37581	774.05	39.86	38.955	-0.0331331954394944	Down	0.105237088891824	Vps20	vacuolar protein sorting 20, isoform C	K12195|1|5e-76|283|dse:Dsec_GM15925|charged	multivesicular	body	protein	6	-	-	GO:0006810//transport
32838	3938.07	8.14	8.48	0.0590354702969521	Up	0.106987187954035	Wnt5	Wnt oncogene analog 5, isoform B	K00444|1|2e-118|427|cqu:CpipJ_CPIJ015288|wingless-type	MMTV	integration	site	family,	member	5	GO:0031012//extracellular matrix	GO:0060089;GO:0005102//receptor binding	GO:0007411//axon guidance;GO:0003002//regionalization;GO:0035567//non-canonical Wnt receptor signaling pathway;GO:0048588//developmental cell growth;GO:0007431//salivary gland development
19836064	809.00	0.395	0.755	0.934623991147976	Up	0.204101175538238
38180	1697.00	45.51	60.33	0.406691996058319	Up	0.575023114515916	Cct2	CTP:phosphocholine cytidylyltransferase 2	K00968|1|0.0|730|dme:Dmel_CG18330|choline-phosphate	cytidylyltransferase	[EC:2.7.7.15]	GO:0043231//intracellular membrane-bounded organelle	GO:0070567	GO:0016192//vesicle-mediated transport;GO:0007472//wing disc morphogenesis;GO:0007423//sensory organ development;GO:0046470//phosphatidylcholine metabolic process;GO:0010259//multicellular organismal aging;GO:0007292//female gamete generation;GO:0001736//establishment of planar polarity
41176	1263.00	42.37	28.305	-0.581986205042289	Down	0.6267335886937	CG18542	CG18542	-	-	GO:0016407//acetyltransferase activity	-
35404	2760.94	0.475	0.485	0.0300572338561799	Up	0.0416391493858143	dimm	dimmed, isoform B	K08040|1|3e-112|405|dpo:Dpse_GA21247|class	B	basic	helix-loop-helix	protein	8;K08898|2|2e-22|107|tgu:100218381|lemur	tyrosine	kinase	2	[EC:2.7.10.1]	GO:0043231//intracellular membrane-bounded organelle	-	GO:0006355//regulation of transcription, DNA-dependent;GO:0046879//hormone secretion;GO:0002790//peptide secretion
35137	1680.00	5.77	5.125	-0.171019314252674	Down	0.190364548936732	CG17324	CG17324	K00699|1|1e-125|450|dme:Dmel_CG17323|glucuronosyltransferase	[EC:2.4.1.17]	-	GO:0016757//transferase activity, transferring glycosyl groups	GO:0002118//aggressive behavior
40345	3909.96	16.235	22.385	0.463424933617456	Up	0.542959978866728	Eip78C	Ecdysone-induced protein 78C, isoform E	K08701|1|0.0|1003|dme:Dmel_CG18023|nuclear	receptor	subfamily	1	group	D	member	3	GO:0043231//intracellular membrane-bounded organelle;GO:0043231//intracellular membrane-bounded organelle	GO:0046914//transition metal ion binding;GO:0001071//nucleic acid binding transcription factor activity;GO:0003677//DNA binding;GO:0004879//ligand-activated sequence-specific DNA binding RNA polymerase II transcription factor activity;GO:0003702//RNA polymerase II transcription factor activity;GO:0046914//transition metal ion binding;GO:0001071//nucleic acid binding transcription factor activity;GO:0003677//DNA binding;GO:0004879//ligand-activated sequence-specific DNA binding RNA polymerase II transcription factor activity;GO:0003702//RNA polymerase II transcription factor activity	GO:0010468//regulation of gene expression;GO:0009791//post-embryonic development;GO:0006351//transcription, DNA-dependent;GO:0010468//regulation of gene expression;GO:0009791//post-embryonic development;GO:0006351//transcription, DNA-dependent
3772154	340.00	10.805	31.23	1.53123349716107	Up	0.731904636111478	CG6555	accessory gland-specific peptide 33A	-	-	-	-
40741	1170.53	6.62	8.78	0.407389722728141	Up	0.404834235900145	CG11459	CG11459, isoform B	K01365|1|0.0|662|dme:Dmel_CG11459|cathepsin	L	[EC:3.4.22.15]	-	GO:0004175//endopeptidase activity	GO:0019538//protein metabolic process
41680	1737.00	12.82	10.16	-0.335495859846575	Down	0.41566503764364	Adgf-C	adenosine deaminase-related growth factor C	K01488|1|1e-119|430|dvi:Dvir_GJ14281|adenosine	deaminase	[EC:3.5.4.4]	-	-	-
37750	783.00	22.265	18.05	-0.30277877466837	Down	0.444525161801611	mRpL43	mitochondrial ribosomal protein L43	K03946|1|1e-26|120|cel:C25A1.13|NADH	dehydrogenase	(ubiquinone)	1	alpha	subcomplex	2	[EC:1.6.5.3	1.6.99.3]	GO:0000315//organellar large ribosomal subunit	-	GO:0010467//gene expression
41396	1200.94	4.87	5.62	0.206648358138584	Up	0.217045304451195	CG6813	CG6813, isoform D	K09228|1|1e-24|114|hsa:148198|KRAB	domain-containing	zinc	finger	protein	GO:0043231//intracellular membrane-bounded organelle;GO:0043231//intracellular membrane-bounded organelle	GO:0046914//transition metal ion binding;GO:0046914//transition metal ion binding	-
33552	5865.79	28.72	32.62	0.183701032888833	Up	0.34708096684718	CG34394	CG34394, isoform H	-	-	-	-
34378	8431.00	50.205	54.27	0.112323856934711	Up	0.261161009113723	CG5604	CG5604	K12231|1|0.0|5135|dme:Dmel_CG5604|E3	ubiquitin-protein	ligase	HECTD1	[EC:6.3.2.19]	GO:0044464//cell part	GO:0019787//small conjugating protein ligase activity;GO:0043169//cation binding	GO:0032446//protein modification by small protein conjugation
34530	4315.76	3.5	3.145	-0.15429490495304	Down	0.140668339717342	Samuel	SAM-motif ubiquitously expressed punctatedly localized protein, isoform D	K11456|1|5e-11|71.2|dme:Dmel_CG18412|polyhomeotic-like	protein	1;K11457|5|3e-09|65.1|spu:585003|polyhomeotic-like	protein	2	-	-	-
12798004	475.00	0.18	0.01	-4.16992500144231	Down	0.1939307885352	CG43406	CG43406, isoform B	-	-	-	-
19835691	1377.00	0.035	0.08	1.1926450779424	Up	0.0725795799762251
8674008	538.00	5.125	3.97	-0.368412997249851	Down	0.309272222956016	Sfp51E	seminal fluid protein 51E	-	-	-	-
3771916	1981.86	1.065	1	-0.0908534304511135	Down	0.0601637828556333	Gr64e	gustatory receptor 64e, isoform B	K08471|1|0.0|862|dme:Dmel_CG32258|gustatory	receptor	GO:0031224//intrinsic to membrane;GO:0031224//intrinsic to membrane	GO:0004930//G-protein coupled receptor activity;GO:0004930//G-protein coupled receptor activity	-
33404	1114.00	0.385	0.77	1	Up	0.215262184651961	Tengl3	testis EndoG-Like 3	K01173|1|1e-17|90.5|aga:AgaP_AGAP007845|endonuclease	[EC:3.1.30.-]	-	GO:0004519//endonuclease activity;GO:0043169//cation binding	-
19835371	1353.00	1.845	1.895	0.0385770321106955	Up	0.0540219257693832
38511	961.00	0.245	0.14	-0.807354922057604	Down	0.106789063531898	Cpr64Ad	cuticular protein 64Ad	-	-	GO:0005198//structural molecule activity	-
41095	1736.39	48.5	49.12	0.0183258134083271	Up	0.0849293356227711	D1	D1 chromosomal protein, isoform D	-	GO:0043231//intracellular membrane-bounded organelle;GO:0043231//intracellular membrane-bounded organelle;GO:0043231//intracellular membrane-bounded organelle	GO:0043565//sequence-specific DNA binding;GO:0043566//structure-specific DNA binding;GO:0043565//sequence-specific DNA binding;GO:0043566//structure-specific DNA binding;GO:0043565//sequence-specific DNA binding;GO:0043566//structure-specific DNA binding	-
39393	1740.00	1.465	1.06	-0.466836399859048	Down	0.190034341566504	Est-P	esterase P	K01044|1|0.0|1091|dme:Dmel_CG17148|carboxylesterase	[EC:3.1.1.1];K03927|3|2e-55|217|api:100162163|carboxylesterase	type	B	[EC:3.1.1.1]	-	GO:0016788//hydrolase activity, acting on ester bonds	-
34358	4176.99	61.545	62.475	0.0216373413603748	Up	0.0877691190067362	Npc1a	Niemann-Pick type C-1a, isoform G	K12385|1|0.0|2422|dme:Dmel_CG5722|Niemann-Pick	C1	protein	GO:0031224//intrinsic to membrane;GO:0031224//intrinsic to membrane;GO:0031224//intrinsic to membrane;GO:0031224//intrinsic to membrane	GO:0004888//transmembrane signaling receptor activity;GO:0004888//transmembrane signaling receptor activity;GO:0004888//transmembrane signaling receptor activity;GO:0004888//transmembrane signaling receptor activity	GO:0015918//sterol transport;GO:0015918//sterol transport;GO:0015918//sterol transport;GO:0015918//sterol transport
246602	621.99	456.66	428.205	-0.0928187842896857	Down	0.244848765024435	CG30415	CG30415, isoform B	-	-	-	-
35663	574.00	0.425	0.87	1.03355255971103	Up	0.231871615374455	CG11145	CG11145	-	-	-	-
37701	4537.00	1.865	1.8	-0.0511787239255634	Down	0.0588099326376965	Ice1	interacts with the C terminus of ELL 1	-	-	-	-
19836024	768.00	0.115	0.41	1.83399004856107	Up	0.205851274600449
32026	1305.00	31.63	31.725	0.00432660821107477	Up	0.0452714304583278	v	vermilion	K00453|1|0.0|717|dme:Dmel_CG2155|tryptophan	2,3-dioxygenase	[EC:1.13.11.11]	-	GO:0016702//oxidoreductase activity, acting on single donors with incorporation of molecular oxygen, incorporation of two atoms of oxygen;GO:0005506//iron ion binding	GO:0006569//tryptophan catabolic process;GO:0006726//eye pigment biosynthetic process
37470	2260.92	10.745	11.355	0.0796622232791043	Up	0.145654471007793	CG9865	CG9865, isoform B	K05284|1|0.0|845|dme:Dmel_CG9865|phosphatidylinositol	glycan,	class	M	[EC:2.4.1.-]	GO:0031090//organelle membrane;GO:0031224//intrinsic to membrane;GO:0031090//organelle membrane;GO:0031224//intrinsic to membrane	GO:0016757//transferase activity, transferring glycosyl groups;GO:0016757//transferase activity, transferring glycosyl groups	GO:0006497//protein lipidation;GO:0006497//protein lipidation
43062	1445.00	0.215	0.34	0.661198086548241	Up	0.107284374587241	CG31087	CG31087, isoform B	-	-	-	-
38529	858.00	136.185	97.755	-0.478325406692906	Down	0.627592127856294	CG15012	CG15012	-	-	-	-
14462595	9258.65	0.37	0.5	0.434402824145775	Up	0.106623959846784
42720	672.00	0.01	0.37	5.20945336562895	Up	0.306333377360983	CG13837	CG13837	-	-	GO:0030247//polysaccharide binding	GO:0006022
32094	1432.00	11.96	10.995	-0.121369785343137	Down	0.199940562673359	CG1749	CG1749	K12164|1|0.0|727|dme:Dmel_CG1749|ubiquitin-like	modifier-activating	enzyme	5	-	GO:0016614//oxidoreductase activity, acting on CH-OH group of donors;GO:0043169//cation binding;GO:0032559	-
19835417	500.00	0.085	0.01	-3.08746284125034	Down	0.117619865275393
5740440	1100.00	0.25	0.33	0.400537929583729	Up	0.0869105798441421	CG34190	CG34190	K02155|1|2e-16|84.0|dan:Dana_GF13441|V-type	H+-transporting	ATPase	16kDa	proteolipid	subunit	[EC:3.6.3.14]	GO:0044425//membrane part	-	GO:0006810//transport
7354471	2026.01	72.85	56.585	-0.364509309580115	Down	0.554979527143046	CG42240	CG42240, isoform C	-	-	-	-
38657	5102.00	2.96	3.265	0.141485815917481	Up	0.125610883634923	vn	vein, isoform C	K05456|1|2e-13|79.3|rno:432361|neuregulin	2;K05455|5|4e-08|61.6|dre:796461|neuregulin	1	-	-	-
40916	1361.00	32.89	37.625	0.194042573699024	Up	0.367025492008982	pyd3	pyd3	K01431|1|0.0|796|dme:Dmel_CG3027|beta-ureidopropionase	[EC:3.5.1.6]	-	GO:0016811//hydrolase activity, acting on carbon-nitrogen (but not peptide) bonds, in linear amides	GO:0019856//pyrimidine nucleobase biosynthetic process
8673994	1818.00	0.04	2.05	5.67948009950545	Up	0.620327565711267	Ir75b	ionotropic receptor 75b	K05202|1|2e-09|64.3|bfo:BRAFLDRAFT_128813|glutamate	receptor,	ionotropic,	kainate	2;K05200|2|1e-07|58.5|gga:396137|glutamate	receptor,	ionotropic,	AMPA	4	GO:0016020//membrane	GO:0005216//ion channel activity;GO:0004872//receptor activity	GO:0006810//transport
36508	1065.00	38.48	28.13	-0.451999246455342	Down	0.575683529256373	Roe1	Roe1	K03687|1|2e-116|418|dme:Dmel_CG6155|molecular	chaperone	GrpE	GO:0031980	GO:0030554//adenyl nucleotide binding;GO:0042802//identical protein binding	GO:0044267//cellular protein metabolic process;GO:0006626//protein targeting to mitochondrion
41403	640.00	29.16	3.89	-2.90614865934075	Down	0.788502179368644	CG14715	CG14715	K09569|1|2e-64|244|dme:Dmel_CG14715|FK506-binding	protein	2	[EC:5.2.1.8]	-	GO:0016859//cis-trans isomerase activity	GO:0044267//cellular protein metabolic process
32225	14438.49	5.43	6.19	0.188987211409903	Up	0.213313961167613	Smr	smrter, isoform G	K04650|1|8e-59|231|spu:588549|nuclear	receptor	co-repressor	1;K06065|5|1e-57|227|tgu:100219945|nuclear	receptor	co-repressor	2	-	GO:0003676//nucleic acid binding;GO:0005515//protein binding;GO:0003676//nucleic acid binding;GO:0005515//protein binding;GO:0003676//nucleic acid binding;GO:0005515//protein binding	GO:0000278//mitotic cell cycle;GO:0006909//phagocytosis;GO:0050794//regulation of cellular process;GO:0000278//mitotic cell cycle;GO:0006909//phagocytosis;GO:0050794//regulation of cellular process;GO:0000278//mitotic cell cycle;GO:0006909//phagocytosis;GO:0050794//regulation of cellular process
326208	2694.00	5.16	5.74	0.153679671252434	Up	0.175868445383701	CG32344	CG32344	K01529|1|0.0|1484|dme:Dmel_CG32344|	[EC:3.6.1.-]	GO:0043231//intracellular membrane-bounded organelle	GO:0003724//RNA helicase activity;GO:0003676//nucleic acid binding;GO:0042623//ATPase activity, coupled;GO:0032559	-
38298	3544.00	6.39	6.175	-0.0493767944749546	Down	0.0863162065777308	DmsR-1	myosuppressin receptor 1, isoform B	K04233|1|3e-08|61.6|cel:ZK455.3|galanin	receptor,	invertebrate;K08428|2|8e-07|56.6|cfa:489988|G	protein-coupled	receptor	139;K04194|5|1e-06|55.8|gga:422801|cholecystokinin	A	receptor	GO:0031224//intrinsic to membrane	GO:0008528//G-protein coupled peptide receptor activity	GO:0006937//regulation of muscle contraction;GO:0007166//cell surface receptor signaling pathway
19835361	1371.00	0.06	0.01	-2.58496250072116	Down	0.0905758816536785
41837	1754.09	5.655	5.48	-0.0453511310292934	Down	0.0784572711662924	Art3	arginine methyltransferase 3, isoform B	K11436|1|0.0|947|dme:Dmel_CG6563|protein	arginine	N-methyltransferase	3	[EC:2.1.1.-]	-	-	-
38396	1684.00	14.81	14.405	-0.0400019801289775	Down	0.102595429929996	CG12034	CG12034	K12351|1|0.0|803|dme:Dmel_CG12034|sphingomyelin	phosphodiesterase	2	[EC:3.1.4.12]	GO:0043231//intracellular membrane-bounded organelle	GO:0004620//phospholipase activity	GO:0006644//phospholipid metabolic process;GO:0006672//ceramide metabolic process
41762	587.00	0.01	0.19	4.24792751344359	Up	0.201558578787479	CG14850	CG14850	-	-	-	-
36579	3183.67	29.985	35.97	0.262553186669596	Up	0.439208823140933	CG8485	CG8485, isoform C	K08802|1|0.0|1474|dme:Dmel_CG8485|SNF	related	kinase	[EC:2.7.11.1]	-	GO:0004672//protein kinase activity;GO:0032559;GO:0004672//protein kinase activity;GO:0032559;GO:0004672//protein kinase activity;GO:0032559	GO:0006464//cellular protein modification process;GO:0006464//cellular protein modification process;GO:0006464//cellular protein modification process
33686	2759.58	60.27	65.335	0.116415986689826	Up	0.281204596486594	CG2950	mextli, isoform G	-	-	GO:0003676//nucleic acid binding;GO:0003676//nucleic acid binding;GO:0003676//nucleic acid binding;GO:0003676//nucleic acid binding	GO:0044260;GO:0044260;GO:0044260;GO:0044260
37395	2319.00	19.455	22.825	0.230473879898729	Up	0.378714832915071	CG4030	Rabaptin-5	K12480|1|8e-105|381|tca:660676|Rab	GTPase-binding	effector	protein	1	-	-	-
43471	3479.00	12.29	13.555	0.14134019746505	Up	0.236923788138951	CG2321	CG2321, isoform B	-	-	-	-
3772044	135.00	0.01	0.015	0.584962500721156	Up	0.0382380134724607
30980	2038.00	0.75	0.045	-4.05889368905357	Down	0.374917448157443	y	yellow	-	-	-	-
5740828	1994.00	100.21	105.63	0.0759931501449393	Up	0.21374323074891
33395	1963.00	0.025	0.07	1.48542682717024	Up	0.0803064324395721	CG31668	CG31668	K03307|1|6e-96|351|dme:Dmel_CG6723|solute:Na+	symporter,	SSS	family	GO:0016020//membrane	-	GO:0006811//ion transport
33898	2327.54	35.445	29.865	-0.247126408253344	Down	0.427255316338661	CG9527	CG9527, isoform D	K00232|1|0.0|1409|dme:Dmel_CG9527|acyl-CoA	oxidase	[EC:1.3.3.6]	GO:0042579//microbody;GO:0042579//microbody	GO:0030554//adenyl nucleotide binding;GO:0016634;GO:0030554//adenyl nucleotide binding;GO:0016634	GO:0009062//fatty acid catabolic process;GO:0006909//phagocytosis;GO:0009062//fatty acid catabolic process;GO:0006909//phagocytosis
33459	1438.02	1.175	1.53	0.380870896127652	Up	0.171047417778365	CG9961	CG9961, isoform B	K00927|1|0.0|848|dme:Dmel_CG9961|phosphoglycerate	kinase	[EC:2.7.2.3]	GO:0044424//intracellular part	GO:0016301//kinase activity	GO:0006007//glucose catabolic process
41689	1117.00	15.78	17.305	0.133091736151989	Up	0.241876898692379	CG9288	CG9288	-	-	-	-
13084069	637.90	37.24	47.17	0.341016527970803	Up	0.525326905296526	CG43346	CG43346, isoform C	-	-	-	-
39255	3483.20	124.76	153.28	0.297014008362028	Up	0.526548672566372	CG42575	CG42575, isoform B	K03306|1|0.0|1132|dme:Dmel_CG42575|inorganic	phosphate	transporter,	PiT	family	GO:0044464//cell part	GO:0015291//secondary active transmembrane transporter activity	GO:0015698//inorganic anion transport
19834763	501.00	0.01	0.115	3.52356195605701	Up	0.136970017170783
2768732	751.00	10.145	10.27	0.0176673165615362	Up	0.0611544049663188	CG33228	CG33228, isoform C	-	-	-	-
31292	5116.04	8.135	8.58	0.076835301827018	Up	0.129375247655528	kirre	kin of irre, isoform G	K12567|1|6e-16|87.0|rno:84015|titin	[EC:2.7.11.1]	-	-	-
36095	2982.00	0.06	0.045	-0.415037499278844	Down	0.0547483819838859	Ir47a	ionotropic receptor 47a	-	-	-	-
34227	644.00	0.995	1.275	0.357728816315209	Up	0.150508519350152	CG9568	CG9568	-	-	-	-
42625	1471.00	1.48	1.055	-0.488354176921765	Down	0.198223484348171	CG5379	CG5379, isoform B	K01672|1|2e-180|631|dme:Dmel_CG5379|carbonic	anhydrase	[EC:4.2.1.1]	-	GO:0046914//transition metal ion binding;GO:0016836//hydro-lyase activity	GO:0044237//cellular metabolic process
12798281	777.00	0.01	0.06	2.58496250072116	Up	0.0905758816536785	CG43125	CG43125	-	-	-	-
38746	3161.75	197.51	131.155	-0.590652891019037	Down	0.667217012283714	ple	pale, isoform C	K00501|1|0.0|1039|dsi:Dsim_GD13115|tyrosine	3-monooxygenase	[EC:1.14.16.2]	-	GO:0016714//oxidoreductase activity, acting on paired donors, with incorporation or reduction of molecular oxygen, reduced pteridine as one donor, and incorporation of one atom of oxygen;GO:0046914//transition metal ion binding;GO:0016714//oxidoreductase activity, acting on paired donors, with incorporation or reduction of molecular oxygen, reduced pteridine as one donor, and incorporation of one atom of oxygen;GO:0046914//transition metal ion binding	GO:0007626//locomotory behavior;GO:0006520//cellular amino acid metabolic process;GO:0042069//regulation of catecholamine metabolic process;GO:0042417//dopamine metabolic process;GO:0007619//courtship behavior;GO:0032502//developmental process;GO:0007626//locomotory behavior;GO:0006520//cellular amino acid metabolic process;GO:0042069//regulation of catecholamine metabolic process;GO:0042417//dopamine metabolic process;GO:0007619//courtship behavior;GO:0032502//developmental process
39744	5340.11	16.055	16.7	0.0568254376356448	Up	0.133998150838727	brm	brahma, isoform F	K11647|1|0.0|2404|dse:Dsec_GM24456|SWI/SNF-related	matrix-associated	actin-dependent	regulator	of	chromatin	subfamily	A	member	2/4	[EC:3.6.1.-]	GO:0070603//SWI/SNF superfamily-type complex;GO:0070603//SWI/SNF superfamily-type complex;GO:0070603//SWI/SNF superfamily-type complex;GO:0070603//SWI/SNF superfamily-type complex	GO:0003712//transcription cofactor activity;GO:0003676//nucleic acid binding;GO:0032559;GO:0042623//ATPase activity, coupled;GO:0003712//transcription cofactor activity;GO:0003676//nucleic acid binding;GO:0032559;GO:0042623//ATPase activity, coupled;GO:0003712//transcription cofactor activity;GO:0003676//nucleic acid binding;GO:0032559;GO:0042623//ATPase activity, coupled;GO:0003712//transcription cofactor activity;GO:0003676//nucleic acid binding;GO:0032559;GO:0042623//ATPase activity, coupled	GO:0006909//phagocytosis;GO:0048812//neuron projection morphogenesis;GO:0010468//regulation of gene expression;GO:0035468;GO:0003002//regionalization;GO:0048667//cell morphogenesis involved in neuron differentiation;GO:0006338//chromatin remodeling;GO:0007292//female gamete generation;GO:0002376//immune system process;GO:0007476//imaginal disc-derived wing morphogenesis;GO:0006909//phagocytosis;GO:0048812//neuron projection morphogenesis;GO:0010468//regulation of gene expression;GO:0035468;GO:0003002//regionalization;GO:0048667//cell morphogenesis involved in neuron differentiation;GO:0006338//chromatin remodeling;GO:0007292//female gamete generation;GO:0002376//immune system process;GO:0007476//imaginal disc-derived wing morphogenesis;GO:0006909//phagocytosis;GO:0048812//neuron projection morphogenesis;GO:0010468//regulation of gene expression;GO:0035468;GO:0003002//regionalization;GO:0048667//cell morphogenesis involved in neuron differentiation;GO:0006338//chromatin remodeling;GO:0007292//female gamete generation;GO:0002376//immune system process;GO:0007476//imaginal disc-derived wing morphogenesis;GO:0006909//phagocytosis;GO:0048812//neuron projection morphogenesis;GO:0010468//regulation of gene expression;GO:0035468;GO:0003002//regionalization;GO:0048667//cell morphogenesis involved in neuron differentiation;GO:0006338//chromatin remodeling;GO:0007292//female gamete generation;GO:0002376//immune system process;GO:0007476//imaginal disc-derived wing morphogenesis
43715	3229.00	0.225	0.055	-2.03242147769238	Down	0.152093514727249	mey	morpheyus, isoform B	-	-	-	-
40336	1609.00	8.05	11.18	0.473859499841211	Up	0.471106855105006	park	parkin, isoform C	K04556|1|0.0|1031|dme:Dmel_CG10523|parkin	[EC:6.3.2.19]	-	GO:0046914//transition metal ion binding;GO:0019899//enzyme binding;GO:0019787//small conjugating protein ligase activity;GO:0046914//transition metal ion binding;GO:0019899//enzyme binding;GO:0019787//small conjugating protein ligase activity	GO:0043409//negative regulation of MAPK cascade;GO:0016567//protein ubiquitination;GO:0048232//male gamete generation;GO:0007005//mitochondrion organization;GO:0006950//response to stress;GO:0043409//negative regulation of MAPK cascade;GO:0016567//protein ubiquitination;GO:0048232//male gamete generation;GO:0007005//mitochondrion organization;GO:0006950//response to stress
33865	1602.00	4.07	4.83	0.246994394569526	Up	0.227711002509576	WDR79	WD repeat domain 79 homolog, isoform C	-	-	-	-
37412	1081.00	6.875	8.685	0.337166135411008	Up	0.364978206313565	CG9437	hinge1	-	-	-	-
5740370	718.00	0.28	0.495	0.822001698022005	Up	0.147437590807027	CG34307	CG34307	-	-	-	-
41319	3109.86	8.26	10.485	0.344113174677147	Up	0.392088231409325	CG6621	CG6621, isoform B	-	-	-	-
34681	1461.00	19.46	25.42	0.385452320223848	Up	0.516246202615242	spict	spichthyin, isoform B	-	-	-	GO:0008582//regulation of synaptic growth at neuromuscular junction
3771872	639.53	1.585	2.575	0.700089591931174	Up	0.320235107647603	Hsp67Bb	heat shock gene 67Bb, isoform D	K01010|1|1e-29|130|dme:Dmel_CG12279|thiosulfate	sulfurtransferase	[EC:2.8.1.1]	-	GO:0016740//transferase activity;GO:0016740//transferase activity;GO:0016740//transferase activity	GO:0006457//protein folding;GO:0006950//response to stress;GO:0010259//multicellular organismal aging
39863	2187.00	0.795	1.125	0.500898235932682	Up	0.173061682736759	CG13032	CG13032	K10352|1|4e-16|87.0|oaa:100086990|myosin	heavy	chain	-	-	-
39899	4099.84	215.465	243.59	0.177001370229271	Up	0.396843217540616	Nc73EF	neural conserved at 73EF, isoform J	K00164|1|0.0|1981|dsi:Dsim_GD14681|2-oxoglutarate	dehydrogenase	E1	component	[EC:1.2.4.2]	GO:0015630//microtubule cytoskeleton;GO:0005759//mitochondrial matrix;GO:0015630//microtubule cytoskeleton;GO:0005759//mitochondrial matrix;GO:0015630//microtubule cytoskeleton;GO:0005759//mitochondrial matrix;GO:0015630//microtubule cytoskeleton;GO:0005759//mitochondrial matrix;GO:0015630//microtubule cytoskeleton;GO:0005759//mitochondrial matrix;GO:0015630//microtubule cytoskeleton;GO:0005759//mitochondrial matrix;GO:0015630//microtubule cytoskeleton;GO:0005759//mitochondrial matrix	GO:0019842//vitamin binding;GO:0016624//oxidoreductase activity, acting on the aldehyde or oxo group of donors, disulfide as acceptor;GO:0019842//vitamin binding;GO:0016624//oxidoreductase activity, acting on the aldehyde or oxo group of donors, disulfide as acceptor;GO:0019842//vitamin binding;GO:0016624//oxidoreductase activity, acting on the aldehyde or oxo group of donors, disulfide as acceptor;GO:0019842//vitamin binding;GO:0016624//oxidoreductase activity, acting on the aldehyde or oxo group of donors, disulfide as acceptor;GO:0019842//vitamin binding;GO:0016624//oxidoreductase activity, acting on the aldehyde or oxo group of donors, disulfide as acceptor;GO:0019842//vitamin binding;GO:0016624//oxidoreductase activity, acting on the aldehyde or oxo group of donors, disulfide as acceptor;GO:0019842//vitamin binding;GO:0016624//oxidoreductase activity, acting on the aldehyde or oxo group of donors, disulfide as acceptor	GO:0006007//glucose catabolic process;GO:0009060//aerobic respiration;GO:0006007//glucose catabolic process;GO:0009060//aerobic respiration;GO:0006007//glucose catabolic process;GO:0009060//aerobic respiration;GO:0006007//glucose catabolic process;GO:0009060//aerobic respiration;GO:0006007//glucose catabolic process;GO:0009060//aerobic respiration;GO:0006007//glucose catabolic process;GO:0009060//aerobic respiration;GO:0006007//glucose catabolic process;GO:0009060//aerobic respiration
35917	1670.00	9.3	9.51	0.0322146248651695	Up	0.0771364416853784	Dbp45A	DEAD box protein 45A	K01529|1|2e-74|280|nve:NEMVE_v1g192845|	[EC:3.6.1.-]	GO:0043231//intracellular membrane-bounded organelle	GO:0042623//ATPase activity, coupled;GO:0003724//RNA helicase activity;GO:0032559	GO:0000380//alternative mRNA splicing, via spliceosome
39894	1792.00	0.935	0.565	-0.726715497472449	Down	0.196110157178708	CG13023	CG13023, isoform B	-	-	-	-
37156	2418.00	10.57	11.85	0.164911682402939	Up	0.250429269581297	CG15087	CG15087	-	-	-	-
3771959	529.00	0.02	0.03	0.584962500721156	Up	0.047450799101836	His3:CG33806	histone H3	K11253|1|2e-71|266|dre:560616|histone	H3	GO:0000785//chromatin;GO:0043231//intracellular membrane-bounded organelle	GO:0003676//nucleic acid binding	GO:0034728//nucleosome organization
36825	2393.00	4.585	4.705	0.0372729891334825	Up	0.0677255316338661	CG4282	CG4282	K09228|1|7e-34|145|mmu:69930|KRAB	domain-containing	zinc	finger	protein	GO:0043231//intracellular membrane-bounded organelle	GO:0046914//transition metal ion binding;GO:0003676//nucleic acid binding	-
38998	649.00	1.035	1.215	0.231325546106456	Up	0.107218333113195	Cp18	chorion protein 18	-	-	-	-
41398	4560.50	30.775	30.035	-0.0351141928453498	Down	0.116992471271959	Csk	C-terminal Src kinase, isoform L	K05728|1|0.0|925|dme:Dmel_CG42317|c-src	tyrosine	kinase	[EC:2.7.10.2]	GO:0044424//intracellular part;GO:0044424//intracellular part;GO:0044424//intracellular part;GO:0044424//intracellular part;GO:0044424//intracellular part;GO:0044424//intracellular part	GO:0004713//protein tyrosine kinase activity;GO:0032559;GO:0004713//protein tyrosine kinase activity;GO:0032559;GO:0004713//protein tyrosine kinase activity;GO:0032559;GO:0004713//protein tyrosine kinase activity;GO:0032559;GO:0004713//protein tyrosine kinase activity;GO:0032559;GO:0004713//protein tyrosine kinase activity;GO:0032559	GO:0040008//regulation of growth;GO:0012501//programmed cell death;GO:0023060;GO:0001894//tissue homeostasis;GO:0023033;GO:0035088//establishment or maintenance of apical/basal cell polarity;GO:0034331;GO:0003006//developmental process involved in reproduction;GO:0008283//cell proliferation;GO:0006464//cellular protein modification process;GO:0040008//regulation of growth;GO:0012501//programmed cell death;GO:0023060;GO:0001894//tissue homeostasis;GO:0023033;GO:0035088//establishment or maintenance of apical/basal cell polarity;GO:0034331;GO:0003006//developmental process involved in reproduction;GO:0008283//cell proliferation;GO:0006464//cellular protein modification process;GO:0040008//regulation of growth;GO:0012501//programmed cell death;GO:0023060;GO:0001894//tissue homeostasis;GO:0023033;GO:0035088//establishment or maintenance of apical/basal cell polarity;GO:0034331;GO:0003006//developmental process involved in reproduction;GO:0008283//cell proliferation;GO:0006464//cellular protein modification process;GO:0040008//regulation of growth;GO:0012501//programmed cell death;GO:0023060;GO:0001894//tissue homeostasis;GO:0023033;GO:0035088//establishment or maintenance of apical/basal cell polarity;GO:0034331;GO:0003006//developmental process involved in reproduction;GO:0008283//cell proliferation;GO:0006464//cellular protein modification process;GO:0040008//regulation of growth;GO:0012501//programmed cell death;GO:0023060;GO:0001894//tissue homeostasis;GO:0023033;GO:0035088//establishment or maintenance of apical/basal cell polarity;GO:0034331;GO:0003006//developmental process involved in reproduction;GO:0008283//cell proliferation;GO:0006464//cellular protein modification process;GO:0040008//regulation of growth;GO:0012501//programmed cell death;GO:0023060;GO:0001894//tissue homeostasis;GO:0023033;GO:0035088//establishment or maintenance of apical/basal cell polarity;GO:0034331;GO:0003006//developmental process involved in reproduction;GO:0008283//cell proliferation;GO:0006464//cellular protein modification process
32986	6761.09	26.725	32.485	0.281583757238562	Up	0.453407740060758	CG12531	CG12531, isoform B	K13871|1|0.0|1420|dme:Dmel_CG12531|solute	carrier	family	7	(cationic	amino	acid	transporter),	member	14	GO:0031224//intrinsic to membrane	GO:0005275//amine transmembrane transporter activity	GO:0015837//amine transport
33267	1073.00	0.73	1.155	0.66192448253604	Up	0.206511689340906	CG13950	CG13950	-	-	GO:0030246//carbohydrate binding	-
41830	2086.00	5.065	4.69	-0.110974346285762	Down	0.132049927354379	CG4203	CG4203	K11266|1|0.0|1185|dme:Dmel_CG4203|MAternally	affected	uncoordination	-	-	-
40479	1373.42	1.805	1.495	-0.271853352689066	Down	0.146975300488707	CG14457	CG14457, isoform C	-	-	-	-
40428	1800.00	0.9	0.39	-1.20645087746743	Down	0.255745608241976	eg	eagle, isoform C	K08706|1|0.0|677|dme:Dmel_CG7383|nuclear	receptor	subfamily	0	group	A	GO:0043231//intracellular membrane-bounded organelle;GO:0043231//intracellular membrane-bounded organelle	GO:0004879//ligand-activated sequence-specific DNA binding RNA polymerase II transcription factor activity;GO:0046914//transition metal ion binding;GO:0003677//DNA binding;GO:0001071//nucleic acid binding transcription factor activity;GO:0004879//ligand-activated sequence-specific DNA binding RNA polymerase II transcription factor activity;GO:0046914//transition metal ion binding;GO:0003677//DNA binding;GO:0001071//nucleic acid binding transcription factor activity	GO:0010468//regulation of gene expression;GO:0006351//transcription, DNA-dependent;GO:0010468//regulation of gene expression;GO:0006351//transcription, DNA-dependent
41592	3953.12	16.18	18.585	0.19992708043178	Up	0.331693303394532	CG31342	CG31342, isoform C	-	-	-	-
33056	2739.24	6.06	6.23	0.0399143695510509	Up	0.0758816536785101	Cyp6v1	Cyp6v1, isoform C	K00517|1|0.0|1013|dme:Dmel_CG1829|	[EC:1.14.-.-]	GO:0044464//cell part	GO:0016491//oxidoreductase activity;GO:0005506//iron ion binding	GO:0008152//metabolic process
39421	3174.00	2.855	1.78	-0.681613504396445	Down	0.330735702020869	CG10663	CG10663, isoform D	K01324|1|1e-44|182|bta:533547|plasma	kallikrein	[EC:3.4.21.34];K01316|2|3e-44|180|oaa:100079480|protease,	serine,	7	(enterokinase)	[EC:3.4.21.9];K09633|3|2e-43|177|mcc:715138|transmembrane	protease,	serine	2	[EC:3.4.21.-];K01320|4|3e-43|177|dre:114423|coagulation	factor	VII	[EC:3.4.21.21];K09614|5|5e-43|176|bta:527107|corin	[EC:3.4.21.-]	-	GO:0004175//endopeptidase activity	GO:0019538//protein metabolic process
12798334	390.00	7.02	9.465	0.431131475399145	Up	0.427816668868049	CG43202	CG43202	-	-	-	-
318032	380.80	35.1	37.04	0.0776130680683133	Up	0.194789327697794	CG32448	CG32448, isoform C	-	-	-	-
34799	906.40	2.71	1.97	-0.460097221897495	Down	0.259939241843878	CG8997	CG8997, isoform B	-	-	-	-
19835190	367.00	0.01	0.165	4.04439411935845	Up	0.184883106590939
31594	2217.00	0.475	1.14	1.26303440583379	Up	0.294115704662528	Apc7	anaphase promoting complex subunit 7, isoform B	K03354|1|0.0|1093|dme:Dmel_CG14444|anaphase-promoting	complex	subunit	7	-	-	-
34124	928.00	0.925	1.775	0.940293753875732	Up	0.316206577730815	CG8349	CG8349	K01489|1|4e-135|480|dme:Dmel_CG8349|cytidine	deaminase	[EC:3.5.4.5]	-	GO:0016814//hydrolase activity, acting on carbon-nitrogen (but not peptide) bonds, in cyclic amidines;GO:0046914//transition metal ion binding	GO:0046131
39172	1534.00	13.325	14.945	0.165527364031556	Up	0.276218465196143	CG6685	CG6685, isoform B	-	-	-	-
31800	6666.73	18.52	18.34	-0.014090459665182	Down	0.0600977413815876	Crag	Calmodulin-binding protein related to a Rab3 GDP/GTP exchange protein, isoform D	-	GO:0005768//endosome;GO:0005768//endosome;GO:0005768//endosome	GO:0030695//GTPase regulator activity;GO:0030695//GTPase regulator activity;GO:0030695//GTPase regulator activity	GO:0008104//protein localization;GO:0071711//basement membrane organization;GO:0008104//protein localization;GO:0071711//basement membrane organization;GO:0008104//protein localization;GO:0071711//basement membrane organization
40832	2739.00	15.235	12.43	-0.293563203634001	Down	0.399187689869238	Dfd	deformed	K09304|1|0.0|744|dme:Dmel_CG2189|homeobox	protein	HoxA/B/C/D4	-	GO:0030528//transcription regulator activity;GO:0001071//nucleic acid binding transcription factor activity;GO:0003677//DNA binding	GO:0012502//induction of programmed cell death;GO:0009653//anatomical structure morphogenesis;GO:0007275//multicellular organismal development
32009	10157.07	4.905	5.31	0.114458724584915	Up	0.137069079381852	Imp	IGF-II mRNA-binding protein, isoform M	K13197|1|7e-85|316|xla:379623|insulin-like	growth	factor	2	mRNA-binding	protein	3	GO:0005681//spliceosomal complex;GO:0005681//spliceosomal complex;GO:0005681//spliceosomal complex;GO:0005681//spliceosomal complex;GO:0005681//spliceosomal complex;GO:0005681//spliceosomal complex;GO:0005681//spliceosomal complex;GO:0005681//spliceosomal complex;GO:0005681//spliceosomal complex;GO:0005681//spliceosomal complex	GO:0003676//nucleic acid binding;GO:0003676//nucleic acid binding;GO:0003676//nucleic acid binding;GO:0003676//nucleic acid binding;GO:0003676//nucleic acid binding;GO:0003676//nucleic acid binding;GO:0003676//nucleic acid binding;GO:0003676//nucleic acid binding;GO:0003676//nucleic acid binding;GO:0003676//nucleic acid binding	GO:0007416//synapse assembly;GO:0000377;GO:0048232//male gamete generation;GO:0007416//synapse assembly;GO:0000377;GO:0048232//male gamete generation;GO:0007416//synapse assembly;GO:0000377;GO:0048232//male gamete generation;GO:0007416//synapse assembly;GO:0000377;GO:0048232//male gamete generation;GO:0007416//synapse assembly;GO:0000377;GO:0048232//male gamete generation;GO:0007416//synapse assembly;GO:0000377;GO:0048232//male gamete generation;GO:0007416//synapse assembly;GO:0000377;GO:0048232//male gamete generation;GO:0007416//synapse assembly;GO:0000377;GO:0048232//male gamete generation;GO:0007416//synapse assembly;GO:0000377;GO:0048232//male gamete generation;GO:0007416//synapse assembly;GO:0000377;GO:0048232//male gamete generation
43188	1452.00	0.25	0.275	0.137503523749935	Up	0.049861312904504	CG14239	pickpocket 15	K04832|1|3e-16|86.7|dpo:Dpse_GA17142|amiloride-sensitive	cation	channel	5,	intestinal;K04829|2|5e-07|55.8|dre:407672|amiloride-sensitive	cation	channel	2,	neuronal	GO:0031224//intrinsic to membrane	GO:0005261//cation channel activity	GO:0030001//metal ion transport
10178954	527.00	0.465	0.18	-1.36923380966572	Down	0.19323735305772	CG42798	CG42798, isoform B	-	-	-	-
318098	1402.98	0.175	11.905	6.08806888832537	Up	0.861279883767006	CG32581	CG32581, isoform B	K10666|1|7e-124|444|dme:Dmel_CG8974|E3	ubiquitin-protein	ligase	RNF5	[EC:6.3.2.19]	-	GO:0046914//transition metal ion binding;GO:0046914//transition metal ion binding	-
37445	2327.09	22.29	18.065	-0.303199361827309	Down	0.444756306960771	Acox57D-p	acyl-Coenzyme A oxidase at 57D proximal, isoform B	K00232|1|0.0|1338|dme:Dmel_CG9707|acyl-CoA	oxidase	[EC:1.3.3.6]	-	-	-
39071	987.00	40.43	74.995	0.891368209123387	Up	0.704200237749307	Hsp67Bc	heat shock gene 67Bc	K09542|1|2e-20|99.4|dme:Dmel_CG4533|crystallin,	alpha	B;K09541|2|1e-16|87.4|dre:100000769|crystallin,	alpha	A	-	-	GO:0006950//response to stress
43744	1996.00	0.395	0.525	0.41046476948902	Up	0.10553427552503	Smvt	Sodium-dependent multivitamin transporter	K03307|1|7e-94|345|dme:Dmel_CG6723|solute:Na+	symporter,	SSS	family	GO:0031224//intrinsic to membrane	-	GO:0030001//metal ion transport
5740248	396.00	0.01	0.15	3.90689059560852	Up	0.171410645885616	robls54B	roadblock similar 54B, isoform B	K10419|1|3e-12|69.7|phu:Phum_PHUM551150|dynein	light	chain	roadblock-type	GO:0005875//microtubule associated complex	GO:0016887//ATPase activity	-
318243	1182.00	1.735	0.96	-0.853829351857105	Down	0.295997886672831	CG32845	CG32845	K09578|1|7e-28|124|api:100166101|peptidyl-prolyl	cis-trans	isomerase	NIMA-interacting	1	[EC:5.2.1.8]	-	GO:0045309//protein phosphorylated amino acid binding;GO:0016859//cis-trans isomerase activity;GO:0016597//amino acid binding	GO:0001932//regulation of protein phosphorylation;GO:0031398//positive regulation of protein ubiquitination;GO:0007179//transforming growth factor beta receptor signaling pathway
35258	2062.00	8.53	9.34	0.130876808391372	Up	0.19462422401268	CG10366	CG10366	K09228|1|9e-41|168|ptr:455885|KRAB	domain-containing	zinc	finger	protein	GO:0044421//extracellular region part;GO:0043231//intracellular membrane-bounded organelle	GO:0046914//transition metal ion binding	-
43722	1741.50	32.705	31.015	-0.0765450895223062	Down	0.190562673358869	CG1774	CG1774, isoform B	K12417|1|3e-10|67.4|tgu:100227949|acyl-CoA	thioesteraes	11	[EC:3.1.2.-]	-	-	GO:0008152//metabolic process
35822	1783.00	63.5	60.665	-0.0658921823182108	Down	0.188317263241316	Cyp4e2	cytochrome P450-4e2, isoform B	K00517|1|0.0|999|dme:Dmel_CG2060|	[EC:1.14.-.-]	GO:0044464//cell part	GO:0016491//oxidoreductase activity;GO:0005506//iron ion binding	GO:0008152//metabolic process
38708	505.00	27.335	13.015	-1.07057406379547	Down	0.688086118082156	Lcp65Ac	Lcp65Ac	-	-	GO:0042302//structural constituent of cuticle	GO:0051234//establishment of localization
64879	1814.00	2.105	3.165	0.588385266361945	Up	0.321787082287677	Msi	Male-specific insect derived growth factor, isoform C	K01488|1|2e-88|326|dpo:Dpse_GA19282|adenosine	deaminase	[EC:3.5.4.4]	GO:0005626//insoluble fraction;GO:0031224//intrinsic to membrane;GO:0044421//extracellular region part;GO:0005626//insoluble fraction;GO:0031224//intrinsic to membrane;GO:0044421//extracellular region part;GO:0005626//insoluble fraction;GO:0031224//intrinsic to membrane;GO:0044421//extracellular region part	GO:0030371//translation repressor activity;GO:0003723//RNA binding;GO:0005102//receptor binding;GO:0003824//catalytic activity;GO:0030371//translation repressor activity;GO:0003723//RNA binding;GO:0005102//receptor binding;GO:0003824//catalytic activity;GO:0030371//translation repressor activity;GO:0003723//RNA binding;GO:0005102//receptor binding;GO:0003824//catalytic activity	GO:0006412//translation;GO:0006396//RNA processing;GO:0009127//purine nucleoside monophosphate biosynthetic process;GO:0045165//cell fate commitment;GO:0007281//germ cell development;GO:0006412//translation;GO:0006396//RNA processing;GO:0009127//purine nucleoside monophosphate biosynthetic process;GO:0045165//cell fate commitment;GO:0007281//germ cell development;GO:0006412//translation;GO:0006396//RNA processing;GO:0009127//purine nucleoside monophosphate biosynthetic process;GO:0045165//cell fate commitment;GO:0007281//germ cell development
44207	819.00	235.28	252.62	0.102590172901872	Up	0.262580900805706	ND23	NADH:ubiquinone reductase 23kD subunit precursor	K03941|1|3e-125|447|dme:Dmel_CG3944|NADH	dehydrogenase	(ubiquinone)	Fe-S	protein	8	[EC:1.6.5.3	1.6.99.3]	GO:0044464//cell part	GO:0046914//transition metal ion binding;GO:0051536//iron-sulfur cluster binding;GO:0050136//NADH dehydrogenase (quinone) activity	GO:0022904//respiratory electron transport chain
37355	3887.00	1.99	1.575	-0.33741660215637	Down	0.181845198784837	insc	inscuteable	-	-	-	-
35671	1986.00	199.7	212.895	0.0923077346226437	Up	0.241348566900013	Inos	inos	K01858|1|0.0|1129|dme:Dmel_CG11143|myo-inositol-1-phosphate	synthase	[EC:5.5.1.4]	GO:0044424//intracellular part	GO:0016872//intramolecular lyase activity	GO:0006644//phospholipid metabolic process;GO:0006020//inositol metabolic process
3772083	595.00	0.335	0.17	-0.978626349207433	Down	0.132148989565447	His2B:CG33876	histone H2B	K11252|1|1e-47|188|tca:656563|histone	H2B	GO:0000785//chromatin;GO:0044444//cytoplasmic part;GO:0043189//H4/H2A histone acetyltransferase complex	GO:0003676//nucleic acid binding	GO:0034728//nucleosome organization
5740547	1873.00	6.005	2.675	-1.16662535441713	Down	0.556168273675868	CG34461	CG34461, isoform B	-	-	GO:0042302//structural constituent of cuticle	-
35090	6634.02	11.245	14.315	0.348244009221536	Up	0.435840707964602	CG42750	CG42750, isoform C	K01273|1|0.0|1182|dme:Dmel_CG42400|membrane	dipeptidase	[EC:3.4.13.19];K06776|2|1e-172|608|dpo:Dpse_GA20160|protein	tyrosine	phosphatase,	receptor	type,	K	[EC:3.1.3.48]	-	GO:0008238//exopeptidase activity;GO:0008237//metallopeptidase activity	GO:0019538//protein metabolic process
36621	8483.51	6.405	6.42	0.00337472678065657	Up	0.0401862369568089	Su(var)2-HP2	Su(var)2-HP2, isoform B	K04574|1|2e-06|56.2|ssc:100156492|neurofilament	heavy	polypeptide	GO:0000785//chromatin;GO:0000785//chromatin	GO:0003676//nucleic acid binding;GO:0003676//nucleic acid binding	GO:0000070//mitotic sister chromatid segregation;GO:0006338//chromatin remodeling;GO:0000070//mitotic sister chromatid segregation;GO:0006338//chromatin remodeling
38081	1457.40	11.945	10.765	-0.150058534289098	Down	0.236758684453837	CG3386	CG3386, isoform D	-	-	-	-
38408	333.00	0.415	1.005	1.276012259832	Up	0.278827103420948	Drsl2	Drosomycin-like 2	-	-	-	GO:0050832//defense response to fungus;GO:0042742//defense response to bacterium
33024	2785.00	5.635	5.475	-0.0415566456836854	Down	0.0744617619865275	CG17068	CG17068	K10478|1|2e-32|141|phu:Phum_PHUM452460|BTB/POZ	domain-containing	protein	3/6;K10477|3|2e-31|138|spu:578095|BTB/POZ	domain-containing	protein	1/2	-	GO:0005488//binding	-
33201	1325.50	15.785	13.975	-0.175705977582433	Down	0.293026020340774	U2af38	U2 small nuclear riboprotein auxiliary factor 38, isoform B	K12836|1|2e-105|382|dvi:Dvir_GJ17240|splicing	factor	U2AF	35	kDa	subunit	GO:0030532//small nuclear ribonucleoprotein complex;GO:0005681//spliceosomal complex	GO:0003727//single-stranded RNA binding;GO:0046914//transition metal ion binding	GO:0000278//mitotic cell cycle;GO:0000380//alternative mRNA splicing, via spliceosome
32612	1697.31	35.375	31.28	-0.177489635299255	Down	0.349425439175802	Anxb11	annexin B11, isoform G	-	GO:0043231//intracellular membrane-bounded organelle;GO:0043231//intracellular membrane-bounded organelle	GO:0046914//transition metal ion binding;GO:0005543//phospholipid binding;GO:0003676//nucleic acid binding;GO:0008092//cytoskeletal protein binding;GO:0046914//transition metal ion binding;GO:0005543//phospholipid binding;GO:0003676//nucleic acid binding;GO:0008092//cytoskeletal protein binding	GO:0065008;GO:0006355//regulation of transcription, DNA-dependent;GO:0065008;GO:0006355//regulation of transcription, DNA-dependent
3772560	1278.90	45.695	47.76	0.0637665240511774	Up	0.167382115968828	CG33714	CG33714, isoform B	K06270|1|5e-12|72.4|dre:445393|protein	phosphatase	1	regulatory	subunit	12A	-	GO:0005504//fatty acid binding;GO:0005504//fatty acid binding	-
14462712	375.00	0.58	1.665	1.52139737194369	Up	0.38195086514331	CG43922	CG43922	-	-	-	-
36915	7848.79	22.935	22.445	-0.0311568111664159	Down	0.0964535728437459	RhoGEF2	Rho guanine nucleotide exchange factor 2, isoform H	K12331|1|1e-55|219|ssc:100157291|Rho	guanine	nucleotide	exchange	factor	11	-	-	-
42179	1606.00	20.905	20.84	-0.00449276576562933	Down	0.0447430986659622	CG14314	CG14314	-	-	-	-
37364	2976.68	3.19	4.71	0.562170635847914	Up	0.376370360586448	otp	orthopedia, isoform K	K09452|1|3e-15|84.7|dpo:Dpse_GA17785|homeobox	protein	aristaless-related	-	-	-
45233	2352.26	47.33	52.355	0.145572401722469	Up	0.324065513142253	capt	capulet, isoform C	-	GO:0044424//intracellular part;GO:0044424//intracellular part	GO:0008092//cytoskeletal protein binding;GO:0008092//cytoskeletal protein binding	GO:0065008;GO:0001654//eye development;GO:0007015//actin filament organization;GO:0007450//dorsal/ventral pattern formation, imaginal disc;GO:0032989;GO:0007292//female gamete generation;GO:0009887//organ morphogenesis;GO:0007017//microtubule-based process;GO:0065008;GO:0001654//eye development;GO:0007015//actin filament organization;GO:0007450//dorsal/ventral pattern formation, imaginal disc;GO:0032989;GO:0007292//female gamete generation;GO:0009887//organ morphogenesis;GO:0007017//microtubule-based process
38287	1149.00	12.59	13.25	0.0737140766189073	Up	0.141956148461234	CG2034	CG2034, isoform B	-	-	-	-
41247	5803.00	85.63	106.05	0.308556390289024	Up	0.527407211728966	Syn	synapsin, isoform F	-	GO:0030136//clathrin-coated vesicle;GO:0030136//clathrin-coated vesicle;GO:0030136//clathrin-coated vesicle;GO:0030136//clathrin-coated vesicle	GO:0032559;GO:0032559;GO:0032559;GO:0032559	GO:0001505//regulation of neurotransmitter levels;GO:0006887//exocytosis;GO:0001505//regulation of neurotransmitter levels;GO:0006887//exocytosis;GO:0001505//regulation of neurotransmitter levels;GO:0006887//exocytosis;GO:0001505//regulation of neurotransmitter levels;GO:0006887//exocytosis
317924	1606.00	11.215	13.42	0.258955051113911	Up	0.35599656584335	CG32221	CG32221	-	-	-	-
35625	889.00	0.725	0.99	0.449447530064675	Up	0.149286752080306	Tsp42Eo	tetraspanin 42Eo	K06497|1|5e-06|51.6|aga:AgaP_AGAP007209|CD63	antigen	GO:0031224//intrinsic to membrane	-	-
36040	3024.41	131.91	96.43	-0.451999985176943	Down	0.615770704002113	TER94	TER94, isoform E	K13525|1|0.0|1459|dsi:Dsim_GD10706|transitional	endoplasmic	reticulum	ATPase	GO:0043231//intracellular membrane-bounded organelle;GO:0015630//microtubule cytoskeleton;GO:0043234//protein complex;GO:0044444//cytoplasmic part;GO:0043231//intracellular membrane-bounded organelle;GO:0015630//microtubule cytoskeleton;GO:0043234//protein complex;GO:0044444//cytoplasmic part;GO:0043231//intracellular membrane-bounded organelle;GO:0015630//microtubule cytoskeleton;GO:0043234//protein complex;GO:0044444//cytoplasmic part	GO:0004175//endopeptidase activity;GO:0032559;GO:0042623//ATPase activity, coupled;GO:0004175//endopeptidase activity;GO:0032559;GO:0042623//ATPase activity, coupled;GO:0004175//endopeptidase activity;GO:0032559;GO:0042623//ATPase activity, coupled	GO:0007010//cytoskeleton organization;GO:0007017//microtubule-based process;GO:0048284//organelle fusion;GO:0044087;GO:0019094//pole plasm mRNA localization;GO:0042051//compound eye photoreceptor development;GO:0019538//protein metabolic process;GO:0007010//cytoskeleton organization;GO:0007017//microtubule-based process;GO:0048284//organelle fusion;GO:0044087;GO:0019094//pole plasm mRNA localization;GO:0042051//compound eye photoreceptor development;GO:0019538//protein metabolic process;GO:0007010//cytoskeleton organization;GO:0007017//microtubule-based process;GO:0048284//organelle fusion;GO:0044087;GO:0019094//pole plasm mRNA localization;GO:0042051//compound eye photoreceptor development;GO:0019538//protein metabolic process
39876	2010.00	11.295	9.27	-0.285043026767554	Down	0.361411966715097	CG9706	CG9706, isoform B	K03372|1|0.0|808|dpo:Dpse_GA21979|MFS	transporter,	PAT	family,	solute	carrier	family	33	(acetyl-CoA	transportor),	member	1	[EC:2.3.1.-]	-	-	GO:0006810//transport;GO:0006810//transport
2768860	979.00	0.24	0.365	0.604862058158861	Up	0.106161669528464	CG33225	CG33225, isoform C	K01312|1|1e-27|124|dpo:Dpse_GA15903|trypsin	[EC:3.4.21.4];K01310|2|2e-27|122|oaa:100082597|chymotrypsin	[EC:3.4.21.1];K01335|3|4e-27|122|spu:373308|component	factor	B	[EC:3.4.21.47];K01321|4|4e-27|122|xla:100049721|coagulation	factor	IX	(Christmas	factor)	[EC:3.4.21.22]	-	GO:0004175//endopeptidase activity	GO:0019538//protein metabolic process
19835576	419.00	8.495	4.34	-0.968918904739741	Down	0.571192709021265
40526	1462.00	4.875	2.36	-1.04661535927513	Down	0.504721965394268	CG14636	CG14636, isoform B	-	-	-	-
40505	644.00	81	87.245	0.107150545022424	Up	0.26911900673623	CG11137	CG11137	-	-	-	-
246452	675.00	13.485	16.135	0.258838056251339	Up	0.376139215427288	CG30094	CG30094	-	-	GO:0046914//transition metal ion binding	-
36251	1038.00	15.645	18.115	0.211483147212366	Up	0.340146612072381	Buffy	buffy	K02561|1|8e-22|104|xla:100271896|BCL2-related	ovarian	killer	protein	-	-	GO:0012502//induction of programmed cell death;GO:0043066//negative regulation of apoptotic process
32211	1494.91	14.37	18.81	0.388439787065859	Up	0.488376700567957	CG1463	CG1463, isoform C	-	-	-	-
44856	1798.00	4.02	5.96	0.568116829283233	Up	0.41682076343944	ru	roughoid	K02857|1|1e-65|251|dse:Dsec_GM14413|rhomboid-related	protein	1/2/3	[EC:3.4.21.105]	GO:0043231//intracellular membrane-bounded organelle;GO:0016021//integral to membrane	GO:0004175//endopeptidase activity	GO:0035272//exocrine system development;GO:0051605;GO:0007155//cell adhesion;GO:0007417//central nervous system development;GO:0007424//open tracheal system development;GO:0001742//oenocyte differentiation;GO:0030534//adult behavior;GO:0001708//cell fate specification;GO:0051301//cell division;GO:0008306//associative learning;GO:0007449//proximal/distal pattern formation, imaginal disc;GO:0007169//transmembrane receptor protein tyrosine kinase signaling pathway;GO:0048667//cell morphogenesis involved in neuron differentiation;GO:0010669//epithelial structure maintenance;GO:0042675//compound eye cone cell differentiation;GO:0007165//signal transduction;GO:0007445;GO:0035466;GO:0007476//imaginal disc-derived wing morphogenesis
19834792	539.00	0.38	0.375	-0.0191088229477047	Down	0.0413749834896315
31408	2788.72	10.84	13.14	0.277600518968458	Up	0.372044644036455	Proc-R	proctolin receptor, isoform E	K04282|1|2e-12|75.9|mmu:22045|thyrotropin-releasing	hormone	receptor	GO:0031224//intrinsic to membrane;GO:0031224//intrinsic to membrane;GO:0031224//intrinsic to membrane;GO:0031224//intrinsic to membrane	GO:0008188//neuropeptide receptor activity;GO:0008188//neuropeptide receptor activity;GO:0008188//neuropeptide receptor activity;GO:0008188//neuropeptide receptor activity	GO:0007166//cell surface receptor signaling pathway;GO:0023060;GO:0007166//cell surface receptor signaling pathway;GO:0023060;GO:0007166//cell surface receptor signaling pathway;GO:0023060;GO:0007166//cell surface receptor signaling pathway;GO:0023060
32708	1497.00	0.05	1.44	4.84799690655495	Up	0.524006075815612	CG18258	CG18258	K01059|1|2e-67|256|dpo:Dpse_GA19044|lipoprotein	lipase	[EC:3.1.1.34];K01046|3|3e-23|109|ssc:100155399|triacylglycerol	lipase	[EC:3.1.1.3]	-	GO:0004091//carboxylesterase activity	GO:0044238//primary metabolic process
32435	1176.51	10.595	10.85	0.0343114549596722	Up	0.0823537181349888	opm	opossum, isoform C	K05409|1|1e-13|76.6|mdo:100029323|TRIF-related	adaptor	molecule;K01529|3|6e-10|64.7|mcc:709884|	[EC:3.6.1.-]	GO:0031224//intrinsic to membrane;GO:0031224//intrinsic to membrane	-	GO:0051234//establishment of localization;GO:0051234//establishment of localization
41741	740.12	24.645	20.985	-0.231936517785321	Down	0.385517104741778	RpII15	RNA polymerase II 15kD subunit, isoform C	K03017|1|9e-76|282|dya:Dyak_GE24228|DNA-directed	RNA	polymerase	II	subunit	I	-	-	-
35848	1431.00	5.055	5.345	0.080478855817476	Up	0.106260731739532	beta3GalTII	galactosyltransferase II	K00734|1|3e-44|179|ame:552538|galactosylxylosylprotein	3-beta-galactosyltransferase	[EC:2.4.1.134]	GO:0043231//intracellular membrane-bounded organelle;GO:0031224//intrinsic to membrane	GO:0035250//UDP-galactosyltransferase activity	GO:0006464//cellular protein modification process;GO:0030166//proteoglycan biosynthetic process;GO:0006024//glycosaminoglycan biosynthetic process
3771738	1590.40	90.47	61.475	-0.557439641640406	Down	0.647107383436798	CG9510	CG9510, isoform D	K01755|1|0.0|930|dme:Dmel_CG9510|argininosuccinate	lyase	[EC:4.3.2.1]	GO:0044424//intracellular part;GO:0044424//intracellular part	GO:0016842;GO:0016842	GO:0006526//arginine biosynthetic process;GO:0006526//arginine biosynthetic process
318996	1047.43	0.385	0.84	1.12553088208386	Up	0.240159820367191	CG31875	CG31875, isoform D	-	-	GO:0003676//nucleic acid binding;GO:0003676//nucleic acid binding;GO:0003676//nucleic acid binding	-
35200	3187.00	11.045	14.085	0.350766145019656	Up	0.434651961431779	pigeon	pigeon, isoform B	-	-	-	GO:0007612//learning;GO:0007612//learning
19835628	331.00	0.135	0.01	-3.75488750216347	Down	0.155263505481442
318066	7087.52	60.21	36.075	-0.739003722705213	Down	0.677123233390569	CG34120	CG34120, isoform E	K05643|1|2e-90|335|gga:416386|ATP-binding	cassette,	subfamily	A	(ABC1),	member	3	GO:0043234//protein complex;GO:0043234//protein complex;GO:0043234//protein complex	GO:0017111//nucleoside-triphosphatase activity;GO:0032559;GO:0017111//nucleoside-triphosphatase activity;GO:0032559;GO:0017111//nucleoside-triphosphatase activity;GO:0032559	GO:0051234//establishment of localization;GO:0051234//establishment of localization;GO:0051234//establishment of localization
35993	1750.92	43.42	48.375	0.15590193530399	Up	0.335754854048342	CG1902	CG1902, isoform C	-	-	-	-
37853	493.70	662.995	381.995	-0.795444235549242	Down	0.714337604015322	Mlp60A	muscle LIM protein at 60A, isoform F	K09377|1|6e-40|166|mdo:100016597|cysteine	and	glycine-rich	protein	GO:0043231//intracellular membrane-bounded organelle;GO:0043231//intracellular membrane-bounded organelle;GO:0031674//I band	GO:0046914//transition metal ion binding;GO:0046914//transition metal ion binding;GO:0005198//structural molecule activity	GO:0014706//striated muscle tissue development;GO:0031032//actomyosin structure organization;GO:0048869//cellular developmental process;GO:0014706//striated muscle tissue development
33832	1196.00	0.485	0.965	0.992544195080953	Up	0.238772949412231	Ucp4C	Ucp4C	K03454|1|2e-43|176|bfo:BRAFLDRAFT_277098|mitochondrial	carrier	protein,	MC	family	GO:0019866//organelle inner membrane;GO:0043231//intracellular membrane-bounded organelle;GO:0031224//intrinsic to membrane	GO:0005215//transporter activity	GO:0006818//hydrogen transport
43284	1587.50	40.32	38.745	-0.05748549466076	Down	0.161966715097081	TfIIA-L	transcription factor IIA L, isoform C	K03122|1|4e-124|444|dme:Dmel_CG5930|transcription	initiation	factor	TFIIA	large	subunit	GO:0005667//transcription factor complex;GO:0005667//transcription factor complex;GO:0005667//transcription factor complex	GO:0003702//RNA polymerase II transcription factor activity;GO:0003702//RNA polymerase II transcription factor activity;GO:0003702//RNA polymerase II transcription factor activity	GO:0006352//DNA-dependent transcription, initiation;GO:0006355//regulation of transcription, DNA-dependent;GO:0006352//DNA-dependent transcription, initiation;GO:0006355//regulation of transcription, DNA-dependent;GO:0006352//DNA-dependent transcription, initiation;GO:0006355//regulation of transcription, DNA-dependent
5740515	622.93	1.67	1.42	-0.23395717296937	Down	0.125643904371946	CG34178	CG34178, isoform C	-	-	-	-
14462580	737.00	0.14	0.2	0.514573172829758	Up	0.0790516444327037
38405	3235.00	0.06	0.03	-1	Down	0.0654471007792894	CG12009	CG12009, isoform B	-	-	-	-
2768901	607.00	0.11	0.38	1.78849589480629	Up	0.192676000528332	Ste:CG33239	Ste:CG33239	K08282|1|1e-95|348|dme:Dmel_CG33241|non-specific	serine/threonine	protein	kinase	[EC:2.7.11.1]	GO:0043234//protein complex;GO:0043231//intracellular membrane-bounded organelle	GO:0019207//kinase regulator activity;GO:0004672//protein kinase activity	GO:0006464//cellular protein modification process;GO:0048232//male gamete generation;GO:0043549//regulation of kinase activity
40359	2980.01	29.375	33.405	0.185475207169221	Up	0.358869369964338	Rab26	Rab26, isoform G	K07914|1|2e-72|273|cfa:483298|Ras-related	protein	Rab-37;K07913|2|1e-71|271|gga:416554|Ras-related	protein	Rab-26	GO:0031224//intrinsic to membrane;GO:0031410//cytoplasmic vesicle;GO:0031224//intrinsic to membrane;GO:0031224//intrinsic to membrane	GO:0032561//guanyl ribonucleotide binding;GO:0032561//guanyl ribonucleotide binding;GO:0032561//guanyl ribonucleotide binding	GO:0035556//intracellular signal transduction;GO:0006887//exocytosis;GO:0035556//intracellular signal transduction;GO:0006887//exocytosis;GO:0035556//intracellular signal transduction;GO:0006887//exocytosis
19836150	334.00	0.135	0.15	0.15200309344505	Up	0.045238409721305
326141	581.00	26.525	27.265	0.0396974043171463	Up	0.116992471271959	mRpS18A	mitochondrial ribosomal protein S18A	-	GO:0000314//organellar small ribosomal subunit	GO:0005198//structural molecule activity	GO:0010467//gene expression
40787	2280.23	28.925	21.36	-0.437405312307298	Down	0.552337868181218	CG1041	CG1041, isoform D	K00624|1|0.0|1285|dme:Dmel_CG1041|carnitine	O-acetyltransferase	[EC:2.3.1.7]	GO:0019866//organelle inner membrane;GO:0042579//microbody;GO:0019866//organelle inner membrane;GO:0042579//microbody	GO:0016406;GO:0016406	GO:0032787//monocarboxylic acid metabolic process;GO:0006577;GO:0032787//monocarboxylic acid metabolic process;GO:0006577
12798283	535.00	0.875	1.16	0.406769883295243	Up	0.15315017831198
53503	1773.00	0.26	0.17	-0.612976876890753	Down	0.094208162726192	Ugt86Dh	Ugt86Dh, isoform B	K00699|1|0.0|1037|dme:Dmel_CG4772|glucuronosyltransferase	[EC:2.4.1.17]	-	GO:0016757//transferase activity, transferring glycosyl groups	-
31166	3619.99	140.435	102.535	-0.453786083804225	Down	0.616761326112799	Actn	alpha actinin, isoform J	K05699|1|0.0|1777|dvi:Dvir_GJ16390|actinin	alpha	GO:0005924//cell-substrate adherens junction;GO:0031674//I band;GO:0005924//cell-substrate adherens junction;GO:0031674//I band	GO:0046872//metal ion binding;GO:0003779//actin binding;GO:0046872//metal ion binding;GO:0003779//actin binding	GO:0007015//actin filament organization;GO:0007015//actin filament organization
43191	1569.00	1.595	2.84	0.832334505739813	Up	0.368907674019284	Hex-t2	Hex-t2	K00844|1|0.0|958|dme:Dmel_CG32849|hexokinase	[EC:2.7.1.1]	-	GO:0016773//phosphotransferase activity, alcohol group as acceptor;GO:0032559	GO:0006007//glucose catabolic process
32624	4373.21	24.74	27.85	0.170831827251024	Up	0.325980715889579	Pp2B-14D	protein phosphatase 2B at 14D, isoform C	K04348|1|0.0|1040|dse:Dsec_GM13390|protein	phosphatase	3,	catalytic	subunit	[EC:3.1.3.16]	GO:0008287//protein serine/threonine phosphatase complex	GO:0004722//protein serine/threonine phosphatase activity;GO:0005515//protein binding	GO:0007126//meiosis;GO:0042993//positive regulation of transcription factor import into nucleus;GO:0007444//imaginal disc development;GO:0006464//cellular protein modification process
40370	3736.95	20.485	20.885	0.0278992506824916	Up	0.0926231673490952	Aef1	adult enhancer factor 1, isoform D	K09228|1|7e-35|149|bta:525942|KRAB	domain-containing	zinc	finger	protein	GO:0044464//cell part;GO:0044464//cell part;GO:0044464//cell part	GO:0046914//transition metal ion binding;GO:0016564//transcription repressor activity;GO:0001071//nucleic acid binding transcription factor activity;GO:0046914//transition metal ion binding;GO:0016564//transcription repressor activity;GO:0001071//nucleic acid binding transcription factor activity;GO:0046914//transition metal ion binding;GO:0016564//transcription repressor activity;GO:0001071//nucleic acid binding transcription factor activity	GO:0006357//regulation of transcription from RNA polymerase II promoter;GO:0006357//regulation of transcription from RNA polymerase II promoter;GO:0006357//regulation of transcription from RNA polymerase II promoter
41039	1141.00	0.1	0.21	1.0703893278914	Up	0.11236956808876	CG11762	CG11762	K09228|1|2e-34|145|rno:684006|KRAB	domain-containing	zinc	finger	protein	GO:0043231//intracellular membrane-bounded organelle	GO:0046914//transition metal ion binding	-
33241	700.57	8.03	6.64	-0.27421674617039	Down	0.305705983357549	CG13689	CG13689, isoform B	-	-	-	-
31139	3411.60	1.235	1.845	0.579109774475719	Up	0.244914806498481	CG14814	CG14814, isoform D	-	-	-	-
32935	5318.68	8.395	9.365	0.157748669306015	Up	0.223748514066834	pcm	pacman, isoform B	K12618|1|0.0|2938|dme:Dmel_CG3291|5'-3'	exoribonuclease	1	[EC:3.1.13.-]	GO:0030529//ribonucleoprotein complex;GO:0030529//ribonucleoprotein complex	GO:0008409//5'-3' exonuclease activity;GO:0005488//binding;GO:0008409//5'-3' exonuclease activity;GO:0005488//binding	GO:0007472//wing disc morphogenesis;GO:0048598//embryonic morphogenesis;GO:0009611//response to wounding;GO:0000291//nuclear-transcribed mRNA catabolic process, exonucleolytic;GO:0001700//embryonic development via the syncytial blastoderm;GO:0048232//male gamete generation;GO:0035194//posttranscriptional gene silencing by RNA;GO:0007472//wing disc morphogenesis;GO:0048598//embryonic morphogenesis;GO:0009611//response to wounding;GO:0000291//nuclear-transcribed mRNA catabolic process, exonucleolytic;GO:0001700//embryonic development via the syncytial blastoderm;GO:0048232//male gamete generation;GO:0035194//posttranscriptional gene silencing by RNA
43683	2072.69	51.655	148.37	1.52221950439001	Up	0.76482631092326	stops	slow termination of phototransduction, isoform C	K10339|1|0.0|930|dsi:Dsim_GD16578|ankyrin	repeat	and	SOCS	box	protein	17	-	-	GO:0009586;GO:0009586;GO:0009586
39816	1447.00	31.67	145.035	2.19521232247367	Up	0.792761854444591	Cpr72Ec	cuticular protein 72Ec	-	-	GO:0005198//structural molecule activity;GO:0005488//binding	-
3772702	1023.00	0.01	0.145	3.85798099512757	Up	0.168967111345925	His1:CG33846	histone H1	K11275|1|3e-38|158|dsi:Dsim_GD14743|histone	H1/5	GO:0043229//intracellular organelle	-	GO:0006325//chromatin organization
2768910	2632.00	0.205	0.46	1.16600995143893	Up	0.172995641262713	CG33310	CG33310	K01540|1|4e-13|77.4|tca:662497|sodium/potassium-transporting	ATPase	subunit	beta	GO:0044464//cell part	-	GO:0009206;GO:0030001//metal ion transport
318886	6113.49	5.16	6.61	0.357279206084437	Up	0.33862765816933	CG31687	CG31687, isoform C	K03355|1|0.0|709|dme:Dmel_CG31687|anaphase-promoting	complex	subunit	8	GO:0000152//nuclear ubiquitin ligase complex	-	GO:0006909//phagocytosis;GO:0007088//regulation of mitosis
35228	1560.16	5.97	5.03	-0.247172531459278	Down	0.25023114515916	CG10195	CG10195, isoform C	K13355|1|3e-114|412|dmo:Dmoj_GI19813|nucleoside	diphosphate-linked	moiety	X	motif	19,	mitochondrial	[EC:3.6.1.-]	-	GO:0003824//catalytic activity	-
3772013	595.00	0.335	0.17	-0.978626349207433	Down	0.132148989565447	His2B:CG33906	histone H2B	K11252|1|1e-47|188|tca:656563|histone	H2B	GO:0000785//chromatin;GO:0044444//cytoplasmic part;GO:0043189//H4/H2A histone acetyltransferase complex	GO:0003676//nucleic acid binding	GO:0034728//nucleosome organization
44510	1535.43	51.29	38.935	-0.39760994504744	Down	0.562739400343416	cv	crossveinless, isoform C	K01810|1|2e-32|140|bmy:Bm1_47625|glucose-6-phosphate	isomerase	[EC:5.3.1.9]	-	-	GO:0008344//adult locomotory behavior
32593	2739.83	12.035	11.805	-0.0278381002458544	Down	0.0789195614846123	CG9915	CG9915, isoform C	-	GO:0043231//intracellular membrane-bounded organelle	GO:0008135//translation factor activity, nucleic acid binding;GO:0030528//transcription regulator activity	GO:0006351//transcription, DNA-dependent
36333	2830.00	128.195	160.85	0.327375942488573	Up	0.551908598599921	CG17739	CG17739	K04659|1|3e-09|64.3|dre:794881|thrombospondin	-	GO:0004866//endopeptidase inhibitor activity	-
37224	3100.43	1.235	2.53	1.03462634310963	Up	0.392814687623828	CG10062	CG10062, isoform D	-	-	GO:0016787//hydrolase activity	GO:0019538//protein metabolic process
40377	710.00	16.925	15.97	-0.0837915210511267	Down	0.168042530709285	CG7519	CG7519, isoform B	-	-	-	-
33011	609.00	54.165	49.585	-0.127457165284974	Down	0.294743098665962	CG34331	CG34331, isoform C	-	-	-	-
10178918	390.00	0.115	0.01	-3.52356195605701	Down	0.136970017170783	CG42689	CG42689	-	-	-	-
40169	6270.60	21.71	27.5	0.34107189268424	Up	0.492108043851539	CG8334	CG8334, isoform E	-	-	-	-
32170	1523.00	22.395	26.535	0.244719882555917	Up	0.400706643772289	Cyp311a1	Cyp311a1	K00517|1|6e-60|232|dme:Dmel_CG3466|	[EC:1.14.-.-];K07427|2|6e-60|232|xtr:780124|cytochrome	P450,	family	4,	subfamily	V	GO:0044464//cell part	GO:0016491//oxidoreductase activity;GO:0005506//iron ion binding	GO:0008152//metabolic process
36720	1698.00	21.245	22.25	0.0666819924278363	Up	0.160282657508916	CG8187	CG8187	-	-	-	GO:0002526//acute inflammatory response
32575	2006.00	0.515	0.825	0.679821687062597	Up	0.174679698850878	CG8958	CG8958	-	-	-	-
42890	2292.03	1.225	3.235	1.40098396298994	Up	0.485768062343152	Orct2	organic cation transporter 2, isoform B	K08202|1|0.0|793|dme:Dmel_CG6331|MFS	transporter,	OCT	family,	solute	carrier	family	22	(organic	cation	transporter),	member	5	GO:0031224//intrinsic to membrane	GO:0008324//cation transmembrane transporter activity	GO:0001700//embryonic development via the syncytial blastoderm;GO:0035264//multicellular organism growth;GO:0016049//cell growth;GO:0006812//cation transport;GO:0012501//programmed cell death
37317	473.41	74.92	42.855	-0.805887362585517	Down	0.692907145687492	CG13428	CG13428, isoform B	-	-	-	-
3355069	1186.02	113.725	109.035	-0.0607581232853578	Down	0.176561880861181	CG17691	CG17691, isoform F	K00167|1|0.0|757|dme:Dmel_CG17691|2-oxoisovalerate	dehydrogenase	E1	component,	beta	subunit	[EC:1.2.4.4]	-	GO:0016624//oxidoreductase activity, acting on the aldehyde or oxo group of donors, disulfide as acceptor;GO:0016624//oxidoreductase activity, acting on the aldehyde or oxo group of donors, disulfide as acceptor;GO:0016624//oxidoreductase activity, acting on the aldehyde or oxo group of donors, disulfide as acceptor	GO:0035337;GO:0035337;GO:0035337
14462665	1006.00	0.045	0.135	1.58496250072116	Up	0.107218333113195
35103	2079.22	16.04	12.55	-0.353986777616786	Down	0.449709417514199	CG10176	CG10176, isoform C	-	-	-	-
39297	3268.00	6.92	4.96	-0.48043191724985	Down	0.404636111478008	rt	rotated abdomen	K00728|1|0.0|1664|dme:Dmel_CG6097|dolichyl-phosphate-mannose-protein	mannosyltransferase	[EC:2.4.1.109]	GO:0031224//intrinsic to membrane;GO:0043231//intracellular membrane-bounded organelle;GO:0031090//organelle membrane	GO:0000030//mannosyltransferase activity	GO:0006486//protein glycosylation;GO:0048513//organ development;GO:0035292//specification of segmental identity, trunk;GO:0030258//lipid modification
59128	1113.61	7.455	6.975	-0.0960151355668926	Down	0.142583542464668	CG15107	CG15107, isoform B	-	GO:0000785//chromatin	-	GO:0050789//regulation of biological process
12798125	483.00	0.09	0.1	0.15200309344505	Up	0.045238409721305	CG43308	CG43308, isoform B	-	-	-	-
42547	2670.00	2.02	2.665	0.399780240007381	Up	0.234876502443535	slou	slouch, isoform B	K09309|1|4e-156|552|dme:Dmel_CG6534|homeobox	protein	Nkx-1	GO:0043231//intracellular membrane-bounded organelle	GO:0001071//nucleic acid binding transcription factor activity;GO:0003677//DNA binding	GO:0048856//anatomical structure development;GO:0010468//regulation of gene expression;GO:0006351//transcription, DNA-dependent;GO:0007275//multicellular organismal development
12798164	498.00	0.17	0.315	0.889817082249577	Up	0.121648395192181
14462573	1200.00	1.455	1.84	0.338686613148729	Up	0.174910844010038
318982	860.00	0.275	0.255	-0.108934371553164	Down	0.0478470479461102	CG31851	CG31851, isoform B	K00670|1|4e-99|360|dme:Dmel_CG31851|peptide	alpha-N-acetyltransferase	[EC:2.3.1.88]	GO:0044464//cell part	GO:0016407//acetyltransferase activity	-
40197	1397.00	0.31	0.29	-0.0962153152593032	Down	0.0473847576277902	CG14185	CG14185	K11092|1|2e-07|57.0|aag:AaeL_AAEL006840|U2	small	nuclear	ribonucleoprotein	A';K05956|4|2e-06|53.9|oaa:100087390|geranylgeranyl	transferase	type-2	subunit	beta	[EC:2.5.1.60]	-	-	-
41412	1277.34	0.57	1.085	0.928661218279738	Up	0.247523444723286	CG14717	CG14717, isoform B	K13703|1|6e-32|138|aag:AaeL_AAEL007243|abhydrolase	domain-containing	protein	11	-	-	-
7354425	1950.00	25.825	23.88	-0.112965512487617	Down	0.235074626865672	CG42306	CG42306, isoform C	K14011|1|0.0|751|dme:Dmel_CG5469|UBX	domain-containing	protein	6	-	-	-
33470	1460.73	68.745	78.575	0.192815580590644	Up	0.394201558578787	colt	congested-like trachea, isoform D	K03454|1|5e-109|394|dpo:Dpse_GA17470|mitochondrial	carrier	protein,	MC	family	GO:0019866//organelle inner membrane;GO:0031224//intrinsic to membrane;GO:0019866//organelle inner membrane;GO:0031224//intrinsic to membrane	GO:0015300;GO:0015300	GO:0006909//phagocytosis;GO:0046907//intracellular transport;GO:0051181//cofactor transport;GO:0006865//amino acid transport;GO:0006909//phagocytosis;GO:0046907//intracellular transport;GO:0051181//cofactor transport;GO:0006865//amino acid transport
38880	1301.00	9.065	10.245	0.176541059267089	Up	0.252641658961828	CG8281	CG8281	-	-	-	-
59151	495.00	27.595	26.71	-0.0470269095565858	Down	0.132908466516973	mRpL36	mitochondrial ribosomal protein L36	-	GO:0030529//ribonucleoprotein complex	GO:0005198//structural molecule activity	GO:0010467//gene expression
53557	4053.08	5.25	6.915	0.397411828597009	Up	0.365176330735702	esn	espinas, isoform D	K04511|1|0.0|1389|dme:Dmel_CG12833|prickle	GO:0016020//membrane;GO:0016020//membrane	GO:0046914//transition metal ion binding;GO:0046914//transition metal ion binding	GO:0009798//axis specification;GO:0001738//morphogenesis of a polarized epithelium;GO:0009798//axis specification;GO:0001738//morphogenesis of a polarized epithelium
31239	3415.07	32.99	37.04	0.167055320695305	Up	0.338924844802536	egh	egghead, isoform D	K02359|1|0.0|884|dme:Dmel_CG9659|egghead	protein	(zeste-white	4	protein)	-	-	-
37283	753.00	31.13	29.655	-0.0700302050188154	Down	0.172896579051644	CG13869	CG13869	-	-	-	-
34684	3478.00	12.6	12.715	0.0131077283028274	Up	0.0563994188350284	CG5787	CG5787, isoform B	K12898|1|1e-08|62.8|dya:Dyak_GE10080|heterogeneous	nuclear	ribonucleoprotein	F/H;K13092|3|6e-06|53.9|nvi:100122789|nuclear	protein	NHN1	-	-	-
36462	1768.00	34.415	34.725	0.0129371842540506	Up	0.0641923127724211	Pex13	peroxin 13	K13344|1|3e-167|588|dme:Dmel_CG4663|peroxin-13	GO:0031224//intrinsic to membrane;GO:0042579//microbody	-	GO:0016558//protein import into peroxisome matrix
246599	1072.23	55.975	36.18	-0.629590215118719	Down	0.649022586184124	Rpi	Ribose-5-phosphate isomerase, isoform C	K01807|1|2e-158|558|dse:Dsec_GM16000|ribose	5-phosphate	isomerase	A	[EC:5.3.1.6]	-	GO:0016861//intramolecular oxidoreductase activity, interconverting aldoses and ketoses	GO:0006098//pentose-phosphate shunt
318225	1803.22	19.605	9.285	-1.07824782658117	Down	0.669660546823405	CG32816	CG32816, isoform F	-	-	-	-
44672	5700.05	162.44	175.45	0.111153015365203	Up	0.27965262184652	Lk6	Lk6, isoform B	K04372|1|1e-153|545|tca:658754|MAP	kinase	interacting	serine/threonine	kinase	[EC:2.7.11.1]	GO:0005815//microtubule organizing center;GO:0012505//endomembrane system;GO:0005815//microtubule organizing center;GO:0012505//endomembrane system	GO:0004672//protein kinase activity;GO:0032559;GO:0004672//protein kinase activity;GO:0032559	GO:0006412//translation;GO:0050896//response to stimulus;GO:0040007//growth;GO:0006464//cellular protein modification process;GO:0006412//translation;GO:0050896//response to stimulus;GO:0040007//growth;GO:0006464//cellular protein modification process
19835064	829.00	0.73	0.585	-0.319459839296613	Down	0.108440100383041
42733	4160.73	187.335	209.295	0.159917381384393	Up	0.366001849161273	CG13830	CG13830, isoform E	K08136|1|1e-44|181|isc:IscW_ISCW022173|sparc/osteonectin,	cwcv	and	kazal-like	domains	proteoglycan	(testican)	GO:0031012//extracellular matrix;GO:0031012//extracellular matrix	GO:0046872//metal ion binding;GO:0046872//metal ion binding	-
41539	733.00	1.19	1.255	0.0767257906428285	Up	0.0592061814819707	CG5509	CG5509	-	-	-	-
12798292	568.00	0.29	0.01	-4.85798099512757	Down	0.265024435345397	CG43181	CG43181	-	-	-	-
326196	3038.00	1.235	0.01	-6.94836723158468	Down	0.549564126271298	CG32088	CG32088	K05315|1|3e-90|333|dwi:Dwil_GK18110|voltage-dependent	calcium	channel	alpha	1,	invertebrate	-	GO:0005216//ion channel activity	GO:0006810//transport
40315	883.00	1.235	1.385	0.165374934464511	Up	0.0943402456742835	Sems	seminase	K01312|1|6e-28|124|dme:Dmel_CG12386|trypsin	[EC:3.4.21.4];K09635|4|9e-27|120|mdo:100031528|transmembrane	protease,	serine	4	[EC:3.4.21.-]	-	GO:0004175//endopeptidase activity	GO:0019538//protein metabolic process
45784	2350.26	42.06	46.73	0.15190018713302	Up	0.321291771232334	Aats-thr	Threonyl-tRNA synthetase, isoform D	K01868|1|0.0|1335|dme:Dmel_CG5353|threonyl-tRNA	synthetase	[EC:6.1.1.3]	GO:0044424//intracellular part;GO:0044424//intracellular part;GO:0044424//intracellular part	GO:0004812//aminoacyl-tRNA ligase activity;GO:0032559;GO:0004812//aminoacyl-tRNA ligase activity;GO:0032559;GO:0004812//aminoacyl-tRNA ligase activity;GO:0032559	GO:0006418//tRNA aminoacylation for protein translation;GO:0007033//vacuole organization;GO:0006418//tRNA aminoacylation for protein translation;GO:0007033//vacuole organization;GO:0006418//tRNA aminoacylation for protein translation;GO:0007033//vacuole organization
35139	1807.00	16.615	3.5	-2.2470594658597	Down	0.735900145291243	CG17322	CG17322, isoform D	K00699|1|3e-172|605|dme:Dmel_CG17323|glucuronosyltransferase	[EC:2.4.1.17]	-	GO:0016757//transferase activity, transferring glycosyl groups;GO:0016757//transferase activity, transferring glycosyl groups;GO:0016757//transferase activity, transferring glycosyl groups;GO:0016757//transferase activity, transferring glycosyl groups	GO:0002118//aggressive behavior;GO:0002118//aggressive behavior;GO:0002118//aggressive behavior;GO:0002118//aggressive behavior
45959	2115.78	179.195	176.415	-0.0225571492364917	Down	0.0919957733456611	mts	microtubule star, isoform C	K04382|1|0.0|653|dya:Dyak_GE14639|protein	phosphatase	2	(formerly	2A),	catalytic	subunit	[EC:3.1.3.16]	GO:0043231//intracellular membrane-bounded organelle;GO:0044430//cytoskeletal part;GO:0044427//chromosomal part;GO:0008287//protein serine/threonine phosphatase complex	GO:0004721//phosphoprotein phosphatase activity;GO:0046983//protein dimerization activity;GO:0043169//cation binding;GO:0030234//enzyme regulator activity	GO:0006909//phagocytosis;GO:0010467//gene expression;GO:0016055//Wnt receptor signaling pathway;GO:0046578//regulation of Ras protein signal transduction;GO:0007051//spindle organization;GO:0065008;GO:0001752//compound eye photoreceptor fate commitment;GO:0007405//neuroblast proliferation;GO:0000302//response to reactive oxygen species;GO:0006511//ubiquitin-dependent protein catabolic process;GO:0030036//actin cytoskeleton organization;GO:0006915//apoptotic process;GO:0007292//female gamete generation;GO:0006464//cellular protein modification process;GO:0030010//establishment of cell polarity;GO:0009314//response to radiation;GO:0008589//regulation of smoothened signaling pathway;GO:0000087//M phase of mitotic cell cycle
41585	968.00	0.165	0.395	1.25938662881865	Up	0.167018887861577	Spc25	Spc25	-	-	-	-
246393	446.00	1.22	0.77	-0.663950796867985	Down	0.211695945053494	CG30016	CG30016	K07127|1|2e-61|233|dme:Dmel_CG30016|5-hydroxyisourate	hydrolase	[EC:3.5.2.17]	-	-	GO:0051234//establishment of localization
38562	3799.90	98.405	106.49	0.113914433278234	Up	0.273477744023247	CG42540	CG42540, isoform K	K03364|1|1e-15|85.9|dpo:Dpse_GA14145|cell	division	cycle	20-like	protein	1,	cofactor	of	APC	complex	GO:0031224//intrinsic to membrane;GO:0031224//intrinsic to membrane;GO:0031224//intrinsic to membrane;GO:0031224//intrinsic to membrane	-	-
37607	689.00	0.355	0.135	-1.39485961734121	Down	0.1658961828028	Obp58b	Odorant-binding protein 58b	-	-	GO:0005488//binding	GO:0051234//establishment of localization
19834823	818.00	0.055	0.01	-2.4594316186373	Down	0.0799432043323207	-	CG45544, isoform B	-	-	-	-
326135	1681.00	33.83	29.16	-0.214312457467051	Down	0.384394399683001	CG31357	CG31357	-	-	GO:0070011//peptidase activity, acting on L-amino acid peptides	GO:0019538//protein metabolic process
19835222	1098.00	0.01	0.05	2.32192809488736	Up	0.0799432043323207
37247	2804.00	16.675	14.99	-0.153686378124088	Down	0.265882974507991	hpo	hippo, isoform B	K04412|1|8e-145|514|ame:410208|serine/threonine	kinase	3	[EC:2.7.11.5];K04411|3|2e-130|467|spu:576378|serine/threonine	kinase	4	[EC:2.7.11.6]	-	-	-
318741	869.00	0.365	0.055	-2.73039294024272	Down	0.223253203011491	CG31446	CG31446, isoform B	-	-	-	-
36227	2065.37	13.665	15.745	0.204408297612203	Up	0.318187821952186	CG13204	CG13204, isoform B	-	GO:0044464//cell part;GO:0044464//cell part	GO:0003676//nucleic acid binding;GO:0003676//nucleic acid binding	-
19835007	594.00	0.07	0.01	-2.8073549220576	Down	0.100680227182671
3772077	1023.00	0.01	0.145	3.85798099512757	Up	0.168967111345925	His1:CG33837	histone H1	K11275|1|3e-38|158|dsi:Dsim_GD14743|histone	H1/5	GO:0043229//intracellular organelle	-	GO:0006325//chromatin organization
32427	815.00	0.195	0.27	0.46948528330122	Up	0.088264430062079	CG9030	CG9030	-	-	-	GO:0006519
34750	1972.00	6.475	5.655	-0.195353168584096	Down	0.222823933430194	CG9302	CG9302	K09583|1|0.0|962|dme:Dmel_CG9302|protein	disulfide	isomerase	family	A,	member	5	[EC:5.3.4.1]	-	GO:0003824//catalytic activity	GO:0019725//cellular homeostasis
35851	5521.00	1.505	1.49	-0.0144511562975404	Down	0.041044776119403	ptc	patched	K06225|1|0.0|2326|dme:Dmel_CG2411|patched	1	GO:0016023//cytoplasmic membrane-bounded vesicle;GO:0016021//integral to membrane	GO:0005488//binding;GO:0004888//transmembrane signaling receptor activity	GO:0000278//mitotic cell cycle;GO:0009880//embryonic pattern specification;GO:0017145//stem cell division;GO:0007448//anterior/posterior pattern specification, imaginal disc;GO:0035161;GO:0048878//chemical homeostasis;GO:0006796//phosphate-containing compound metabolic process;GO:0048592//eye morphogenesis;GO:0006935//chemotaxis;GO:0007281//germ cell development;GO:0007292//female gamete generation;GO:0007445;GO:0007399//nervous system development;GO:0008589//regulation of smoothened signaling pathway;GO:0006606//protein import into nucleus;GO:0007472//wing disc morphogenesis;GO:0019538//protein metabolic process
35055	599.48	39.24	40.845	0.0578344415457133	Up	0.162395984678378	CG5110	CG5110, isoform B	K04370|1|2e-65|247|dsi:Dsim_GD24112|mitogen-activated	protein	kinase	kinase	1	interacting	protein	1	GO:0000267//cell fraction	GO:0030674//protein binding, bridging	-
14462779	428.00	0.01	0.24	4.58496250072116	Up	0.234975564654603
36881	3419.66	20.105	23.285	0.211846546019968	Up	0.360586448289526	CG5522	CG5522, isoform F	K04349|1|6e-30|133|mdo:100014099|Ras-specific	guanine	nucleotide-releasing	factor	1;K03099|4|4e-29|130|isc:IscW_ISCW006011|son	of	sevenless	-	-	-
42145	1645.00	8.815	9.455	0.10111688862958	Up	0.160777968564258	CG7357	CG7357	K09228|1|8e-23|108|cfa:484323|KRAB	domain-containing	zinc	finger	protein	-	-	-
40436	7252.26	91.13	116.325	0.352163214492894	Up	0.559932637696473	mub	mushroom-body expressed, isoform M	K13162|1|0.0|691|dme:Dmel_CG7437|poly(rC)-binding	protein	2/3/4	GO:0043231//intracellular membrane-bounded organelle;GO:0043231//intracellular membrane-bounded organelle;GO:0043231//intracellular membrane-bounded organelle;GO:0043231//intracellular membrane-bounded organelle;GO:0043231//intracellular membrane-bounded organelle	GO:0003676//nucleic acid binding;GO:0003676//nucleic acid binding;GO:0003676//nucleic acid binding;GO:0003676//nucleic acid binding;GO:0003676//nucleic acid binding	GO:0000380//alternative mRNA splicing, via spliceosome;GO:0000380//alternative mRNA splicing, via spliceosome;GO:0000380//alternative mRNA splicing, via spliceosome;GO:0000380//alternative mRNA splicing, via spliceosome;GO:0000380//alternative mRNA splicing, via spliceosome
38843	678.00	0.955	0.21	-2.18511140525699	Down	0.337405890899485	CG7548	CG7548	-	-	-	-
5740662	420.00	1.625	0.605	-1.42543267064122	Down	0.367520803064324	CG34296	CG34296	-	-	-	-
117460	602.00	9.08	10.32	0.184678768132339	Up	0.258057059833575	TotX	turandot X	-	GO:0044421//extracellular region part	-	GO:0051707//response to other organism;GO:0006952//defense response
34192	9565.94	15.735	19.56	0.31392919165381	Up	0.440892880729098	Sema-1a	Sema-1a, isoform I	K06842|1|0.0|1658|dya:Dyak_GE18787|semaphorin	6	GO:0031224//intrinsic to membrane;GO:0031224//intrinsic to membrane;GO:0031224//intrinsic to membrane;GO:0031224//intrinsic to membrane	GO:0004871//signal transducer activity;GO:0004871//signal transducer activity;GO:0004871//signal transducer activity;GO:0004871//signal transducer activity	GO:0032501//multicellular organismal process;GO:0032501//multicellular organismal process;GO:0032501//multicellular organismal process;GO:0032501//multicellular organismal process
39114	1354.00	0.96	1.95	1.02236781302845	Up	0.34546295073306	CG3222	CG3222	-	-	-	-
42313	5278.00	4.915	3.505	-0.487776972329957	Down	0.355633337736098	Dl	delta, isoform C	K06051|1|0.0|1633|dme:Dmel_CG3619|delta	GO:0031224//intrinsic to membrane;GO:0032991//macromolecular complex;GO:0070161;GO:0016023//cytoplasmic membrane-bounded vesicle;GO:0045202//synapse;GO:0031224//intrinsic to membrane;GO:0032991//macromolecular complex;GO:0070161;GO:0016023//cytoplasmic membrane-bounded vesicle;GO:0045202//synapse	GO:0030528//transcription regulator activity;GO:0005102//receptor binding;GO:0046872//metal ion binding;GO:0001071//nucleic acid binding transcription factor activity;GO:0019955//cytokine binding;GO:0003677//DNA binding;GO:0030528//transcription regulator activity;GO:0005102//receptor binding;GO:0046872//metal ion binding;GO:0001071//nucleic acid binding transcription factor activity;GO:0019955//cytokine binding;GO:0003677//DNA binding	GO:0035110;GO:0001752//compound eye photoreceptor fate commitment;GO:0007309//oocyte axis specification;GO:0000380//alternative mRNA splicing, via spliceosome;GO:0008595//anterior/posterior axis specification, embryo;GO:0006357//regulation of transcription from RNA polymerase II promoter;GO:0007346//regulation of mitotic cell cycle;GO:0045168//cell-cell signaling involved in cell fate commitment;GO:0051301//cell division;GO:0046666//retinal cell programmed cell death;GO:0002682//regulation of immune system process;GO:0000904//cell morphogenesis involved in differentiation;GO:0048666//neuron development;GO:0060541//respiratory system development;GO:0001703//gastrulation with mouth forming first;GO:0009996//negative regulation of cell fate specification;GO:0007297//ovarian follicle cell migration;GO:0008587//imaginal disc-derived wing margin morphogenesis;GO:0007450//dorsal/ventral pattern formation, imaginal disc;GO:0007417//central nervous system development;GO:0008283//cell proliferation;GO:0007166//cell surface receptor signaling pathway;GO:0001736//establishment of planar polarity;GO:0007293//germarium-derived egg chamber formation;GO:0030036//actin cytoskeleton organization;GO:0006950//response to stress;GO:0042675//compound eye cone cell differentiation;GO:0019827//stem cell maintenance;GO:0007478//leg disc morphogenesis;GO:0042386//hemocyte differentiation;GO:0010721//negative regulation of cell development;GO:0035110;GO:0001752//compound eye photoreceptor fate commitment;GO:0007309//oocyte axis specification;GO:0000380//alternative mRNA splicing, via spliceosome;GO:0008595//anterior/posterior axis specification, embryo;GO:0006357//regulation of transcription from RNA polymerase II promoter;GO:0007346//regulation of mitotic cell cycle;GO:0045168//cell-cell signaling involved in cell fate commitment;GO:0051301//cell division;GO:0046666//retinal cell programmed cell death;GO:0002682//regulation of immune system process;GO:0000904//cell morphogenesis involved in differentiation;GO:0048666//neuron development;GO:0060541//respiratory system development;GO:0001703//gastrulation with mouth forming first;GO:0009996//negative regulation of cell fate specification;GO:0007297//ovarian follicle cell migration;GO:0008587//imaginal disc-derived wing margin morphogenesis;GO:0007450//dorsal/ventral pattern formation, imaginal disc;GO:0007417//central nervous system development;GO:0008283//cell proliferation;GO:0007166//cell surface receptor signaling pathway;GO:0001736//establishment of planar polarity;GO:0007293//germarium-derived egg chamber formation;GO:0030036//actin cytoskeleton organization;GO:0006950//response to stress;GO:0042675//compound eye cone cell differentiation;GO:0019827//stem cell maintenance;GO:0007478//leg disc morphogenesis;GO:0042386//hemocyte differentiation;GO:0010721//negative regulation of cell development
42669	3193.00	6.6	9.585	0.538312407422335	Up	0.477975168405759	CG31156	CG31156	K11292|1|1e-14|82.8|nvi:100122614|transcription	elongation	factor	SPT6	GO:0044424//intracellular part	GO:0003676//nucleic acid binding;GO:0016787//hydrolase activity	GO:0033554//cellular response to stress;GO:0006259//DNA metabolic process
36913	2634.26	44.07	41.03	-0.103117742384901	Down	0.238211596882842	CG8963	CG8963, isoform E	K03260|1|9e-06|52.8|tca:656935|translation	initiation	factor	eIF-4F	-	GO:0005488//binding	GO:0007635//chemosensory behavior;GO:0044260;GO:0002118//aggressive behavior;GO:0009887//organ morphogenesis;GO:0007626//locomotory behavior;GO:0009605//response to external stimulus
44266	1930.49	70.8	51.095	-0.47056723995041	Down	0.608572183331132	Inx3	innexin 3, isoform C	-	GO:0005911//cell-cell junction;GO:0031224//intrinsic to membrane	GO:0022829//wide pore channel activity	-
318833	3058.00	1.325	1.235	-0.101481317865884	Down	0.0693105270109629	CG33057	CG33057, isoform B	K10669|1|8e-34|146|dre:503604|2'-phosphotransferase	[EC:2.7.1.160]	GO:0044464//cell part	GO:0046914//transition metal ion binding;GO:0016772//transferase activity, transferring phosphorus-containing groups	GO:0000394//RNA splicing, via endonucleolytic cleavage and ligation
32722	1923.86	39.2	32.41	-0.27441463368473	Down	0.454794611015718	CG5445	CG5445, isoform G	K09442|1|6e-20|99.4|cfa:481751|SAM	pointed	domain-containing	ETS	transcription	factor	-	-	-
41069	4429.00	0.015	0.015	0	-	0.0382380134724607	CG11966	CG11966, isoform B	K10519|1|1e-12|75.5|dre:567773|zinc	finger	and	BTB	domain-containing	protein	48;K09229|5|1e-12|75.5|ecb:100054788|KRAB	and	SCAN	domains-containing	zinc	finger	protein	-	GO:0005488//binding	-
19835236	607.00	0.465	0.55	0.242200902416628	Up	0.0815612204464404	-	CG45154	-	-	-	-
19836245	796.00	2.825	1.96	-0.527397213187342	Down	0.287445515783912
40423	1022.00	11.705	4.335	-1.43302103589018	Down	0.663353586052041	CG14565	CG14565	-	-	-	-
44072	1272.88	103.76	94.615	-0.133109557017372	Down	0.310163782855633	ran	Ran, isoform D	K07936|1|5e-119|428|dya:Dyak_GE17316|GTP-binding	nuclear	protein	Ran	GO:0005874//microtubule;GO:0044444//cytoplasmic part;GO:0005874//microtubule;GO:0044444//cytoplasmic part	GO:0017111//nucleoside-triphosphatase activity;GO:0004620//phospholipase activity;GO:0032561//guanyl ribonucleotide binding;GO:0017111//nucleoside-triphosphatase activity;GO:0004620//phospholipase activity;GO:0032561//guanyl ribonucleotide binding	GO:0065008;GO:0023060;GO:0030036//actin cytoskeleton organization;GO:0051169//nuclear transport;GO:0015031//protein transport;GO:0065008;GO:0023060;GO:0030036//actin cytoskeleton organization;GO:0051169//nuclear transport;GO:0015031//protein transport
19834743	300.00	0.3	0.81	1.43295940727611	Up	0.263703605864483
19835267	290.00	0.09	0.355	1.97982211806237	Up	0.189572051248184
38714	7109.34	13.395	15.22	0.184273777661166	Up	0.293422269185048	CG10289	CG10289, isoform D	-	-	-	-
41482	914.00	5.58	0.59	-3.24147826246735	Down	0.68778893144895	CG17404	CG17404	K01345|1|5e-28|124|xla:447029|pancreatic	endopeptidase	E	[EC:3.4.21.70];K09632|2|2e-27|122|mcc:701625|chymotrypsin-like	protease	[EC:3.4.21.-];K01310|3|2e-27|122|cfa:479649|chymotrypsin	[EC:3.4.21.1];K01312|5|6e-27|121|dpo:Dpse_GA11597|trypsin	[EC:3.4.21.4]	-	-	-
19835772	831.00	14.06	14.485	0.0429630901978681	Up	0.103321886144499
33271	871.00	128.26	209.415	0.707293471196058	Up	0.693369436005812	ninaA	neither inactivation nor afterpotential A	K01802|1|5e-139|493|dme:Dmel_CG3966|peptidylprolyl	isomerase	[EC:5.2.1.8];K03768|4|4e-48|191|rno:64367|peptidyl-prolyl	cis-trans	isomerase	B	(cyclophilin	B)	[EC:5.2.1.8]	GO:0005626//insoluble fraction;GO:0044432//endoplasmic reticulum part;GO:0016021//integral to membrane;GO:0031410//cytoplasmic vesicle;GO:0042995//cell projection;GO:0005635//nuclear envelope	GO:0008144//drug binding;GO:0016859//cis-trans isomerase activity	GO:0006915//apoptotic process;GO:0006457//protein folding;GO:0046907//intracellular transport;GO:0007165//signal transduction;GO:0006726//eye pigment biosynthetic process
14462706	1407.97	8.09	7.895	-0.0352004365697407	Down	0.080768722757892
40542	1114.00	64.46	66.315	0.040931046615677	Up	0.130861180821556	vps24	vacuolar protein sorting 24	K12193|1|8e-93|340|dme:Dmel_CG9779|charged	multivesicular	body	protein	3	-	-	GO:0006810//transport
32915	2455.00	11.2	11.37	0.0217335219472815	Up	0.0666688680491349	CG14196	CG14196	K08189|1|9e-16|85.9|mdo:100016751|MFS	transporter,	MCP	family,	solute	carrier	family	16	(monocarboxylic	acid	transporters),	member	13;K08188|5|2e-13|78.2|ptr:468446|MFS	transporter,	MCP	family,	solute	carrier	family	16	(monocarboxylic	acid	transporters),	member	11	-	-	GO:0008219//cell death;GO:0003006//developmental process involved in reproduction;GO:0006810//transport
33548	1565.00	0.44	0.385	-0.192645077942396	Down	0.0653810593052437	CG15408	CG15408	K08145|1|3e-46|186|bfo:BRAFLDRAFT_82927|MFS	transporter,	SP	family,	solute	carrier	family	2	(facilitated	glucose	transporter),	member	8	GO:0031224//intrinsic to membrane	-	GO:0006810//transport
50466	823.32	934.67	795.085	-0.233347986073001	Down	0.467045304451195	CG10570	CG10570, isoform C	-	-	-	-
5740143	526.00	15.805	13.45	-0.232774862460512	Down	0.347642319376568	CG34207	CG34207	-	GO:0005737//cytoplasm	-	GO:0009987//cellular process;GO:0007276//gamete generation;GO:0003006//developmental process involved in reproduction
3772205	558.00	0.085	0.01	-3.08746284125034	Down	0.117619865275393	CG33772	CG33772	-	-	-	-
37248	1070.00	0.895	0.425	-1.07442484112655	Down	0.241183463214899	CG15120	CG15120	-	-	-	-
40273	2252.79	65.3	82.945	0.345072025062024	Up	0.551413287544578	CG32425	CG32425, isoform F	-	-	-	-
41804	2497.00	4.265	2.965	-0.524513636772287	Down	0.34708096684718	CG7262	nucleoporin 93kD-2	-	-	-	-
2768993	654.00	0.065	1.455	4.48443562476719	Up	0.514430062078986	CG33290	CG33290	-	-	-	-
36262	2020.00	15.4	13.38	-0.202852234940803	Down	0.315381059305244	S2P	site-2 protease	K07765|1|0.0|989|dme:Dmel_CG8988|S2P	endopeptidase	[EC:3.4.24.85]	GO:0044464//cell part	GO:0004175//endopeptidase activity	GO:0051605
40212	1377.00	0.01	0.035	1.8073549220576	Up	0.0591731607449478	CG6996	CG6996, isoform C	-	-	GO:0030247//polysaccharide binding	GO:0006022
10178846	2562.28	0.065	0.175	1.42884329880387	Up	0.115473517368908	CG42661	CG42661, isoform B	-	GO:0031224//intrinsic to membrane	-	-
19834955	560.00	0.01	0.18	4.16992500144231	Up	0.1939307885352
19835954	503.00	0.085	0.01	-3.08746284125034	Down	0.117619865275393
19835674	958.50	0.125	0.185	0.565597175854225	Up	0.0792497688548408
36380	1171.00	0.04	0.185	2.20945336562895	Up	0.137036058644829	stil	stand still	-	GO:0000785//chromatin	-	GO:0007548//sex differentiation;GO:0007275//multicellular organismal development
36951	883.90	149.74	97.06	-0.625510894346013	Down	0.672467309470347	Prosalpha5	proteasome alpha5 subunit, isoform B	K02729|1|4e-136|483|dme:Dmel_CG10938|20S	proteasome	subunit	alpha	5	[EC:3.4.25.1]	-	-	-
14462851	778.00	1.97	2.65	0.427796729994185	Up	0.245674283450007	CG43638	CG43638	-	-	-	-
37079	871.00	26.085	22.27	-0.228118875239954	Down	0.387795535596354	MED9	mediator complex subunit 9	-	-	-	-
41300	2022.00	8.115	7.02	-0.209120064243411	Down	0.256901334037776	CG4089	CG4089	K06047|1|3e-08|60.5|spu:582881|tubulin---tyrosine	ligase	[EC:6.3.2.25];K05755|2|9e-06|52.4|tgu:100190205|actin	related	protein	2/3	complex,	subunit	4	-	GO:0016881//acid-amino acid ligase activity;GO:0032559	GO:0043412//macromolecule modification
117406	1649.00	0.575	1.25	1.12029423371771	Up	0.293059041077797	CG32396	CG32396	K07375|1|0.0|830|dme:Dmel_CG32396|tubulin	beta	GO:0032991//macromolecular complex;GO:0015630//microtubule cytoskeleton;GO:0044297//cell body;GO:0042995//cell projection	GO:0017111//nucleoside-triphosphatase activity;GO:0032561//guanyl ribonucleotide binding;GO:0005198//structural molecule activity	GO:0050906//detection of stimulus involved in sensory perception;GO:0048729//tissue morphogenesis;GO:0002164//larval development;GO:0035264//multicellular organism growth;GO:0000226//microtubule cytoskeleton organization;GO:0043623//cellular protein complex assembly;GO:0048806//genitalia development;GO:0009790//embryo development;GO:0009612//response to mechanical stimulus
43095	5486.00	14.505	17.485	0.269567500499719	Up	0.39400343415665	tankyrase	tankyrase, isoform B	K10799|1|0.0|2234|dme:Dmel_CG4719|tankyrase	[EC:2.4.2.30]	-	GO:0016763//transferase activity, transferring pentosyl groups	GO:0007010//cytoskeleton organization
31228	691.92	24.065	23.615	-0.0272328878143071	Down	0.0950336811517633	tko	technical knockout, isoform C	K02973|1|9e-09|60.1|ame:552272|small	subunit	ribosomal	protein	S23e	-	-	-
33339	5073.65	9.105	7.615	-0.257814980489546	Down	0.309404305904108	haf	hattifattener, isoform F	K13023|1|9e-20|100|mcc:707574|carboxypeptidase	N	regulatory	subunit	GO:0031224//intrinsic to membrane	GO:0005488//binding	-
10178969	494.00	0.09	0.01	-3.16992500144231	Down	0.120756835292564	CG42715	CG42715	-	-	-	-
43004	868.00	10.28	10.98	0.0950377898113205	Up	0.166919825650509	PQBP1	Poly-glutamine tract binding protein 1	K12865|1|2e-25|115|aga:AgaP_AGAP011757|polyglutamine-binding	protein	1	GO:0005681//spliceosomal complex	GO:0005488//binding	GO:0000377
12798319	1355.91	7.275	6.935	-0.0690513654720436	Down	0.110718531237617
34175	3410.39	8.07	6.62	-0.285737456470563	Down	0.318782195218597	U26	U26, isoform D	K00142|1|7e-47|189|hsa:132949|aminoadipate-semialdehyde	dehydrogenase	[EC:1.2.1.31]	-	-	-
42497	3171.00	7.095	6.395	-0.149858325178914	Down	0.192213710210012	CG7044	CG7044	-	-	-	-
38292	1175.00	0.01	0.075	2.90689059560852	Up	0.107449478272355	CG13806	CG13806	-	-	GO:0030247//polysaccharide binding	GO:0006022
32989	625.62	711.13	761.845	0.0993841866422903	Up	0.266345264826311	CoVIb	cytochrome c oxidase subunit VIb, isoform D	K02267|1|3e-44|177|dme:Dmel_CG14235|cytochrome	c	oxidase	subunit	VIb	[EC:1.9.3.1]	GO:0005746//mitochondrial respiratory chain;GO:0005746//mitochondrial respiratory chain;GO:0005746//mitochondrial respiratory chain	GO:0015002//heme-copper terminal oxidase activity;GO:0015002//heme-copper terminal oxidase activity;GO:0015002//heme-copper terminal oxidase activity	-
8674035	379.61	11.365	5.475	-1.05366681432931	Down	0.61989829612997	CG42489	CG42489, isoform C	-	-	-	-
32548	1450.74	157.595	130.89	-0.267866883738254	Down	0.495839387135121	MSBP	membrane steroid binding protein, isoform C	-	GO:0016020//membrane;GO:0016020//membrane	GO:0004871//signal transducer activity;GO:0005506//iron ion binding;GO:0005496//steroid binding;GO:0004871//signal transducer activity;GO:0005506//iron ion binding;GO:0005496//steroid binding	-
38337	6358.28	41.35	48.3	0.224135859664498	Up	0.413188482366926	CG43955	fife, isoform G	K05702|1|3e-06|55.1|api:100169483|afadin	-	GO:0046914//transition metal ion binding	-
3771864	587.00	0.01	0.165	4.04439411935845	Up	0.184883106590939	CG33669	CG33669	-	-	-	-
33275	3004.00	0.755	1.16	0.619576255802493	Up	0.197893276977942	GluRIIC	glutamate receptor IIC	K05313|1|0.0|1899|dme:Dmel_CG4226|glutamate	receptor,	ionotropic,	invertebrate;K05203|4|8e-107|388|mmu:14807|glutamate	receptor,	ionotropic,	kainate	3	GO:0031224//intrinsic to membrane;GO:0030313;GO:0044459//plasma membrane part;GO:0045202//synapse;GO:0044430//cytoskeletal part	GO:0008066//glutamate receptor activity;GO:0005231//excitatory extracellular ligand-gated ion channel activity	GO:0006810//transport;GO:0050804//regulation of synaptic transmission
19834831	205.00	0.245	0.01	-4.61470984411521	Down	0.239499405626734
41279	3101.58	136.285	77.97	-0.805635743214697	Down	0.704101175538238	pug	pugilist, isoform E	K00288|1|0.0|1816|dme:Dmel_CG4067|methylenetetrahydrofolate	dehydrogenase	(NADP+)	/	methenyltetrahydrofolate	cyclohydrolase	/	formyltetrahydrofolate	synthetase	[EC:1.5.1.5	3.5.4.9	6.3.4.3]	GO:0044444//cytoplasmic part;GO:0044444//cytoplasmic part;GO:0044444//cytoplasmic part;GO:0044444//cytoplasmic part	GO:0004486//methylenetetrahydrofolate dehydrogenase [NAD(P)+] activity;GO:0019238//cyclohydrolase activity;GO:0016879//ligase activity, forming carbon-nitrogen bonds;GO:0032559;GO:0004486//methylenetetrahydrofolate dehydrogenase [NAD(P)+] activity;GO:0019238//cyclohydrolase activity;GO:0016879//ligase activity, forming carbon-nitrogen bonds;GO:0032559;GO:0004486//methylenetetrahydrofolate dehydrogenase [NAD(P)+] activity;GO:0019238//cyclohydrolase activity;GO:0016879//ligase activity, forming carbon-nitrogen bonds;GO:0032559;GO:0004486//methylenetetrahydrofolate dehydrogenase [NAD(P)+] activity;GO:0019238//cyclohydrolase activity;GO:0016879//ligase activity, forming carbon-nitrogen bonds;GO:0032559	GO:0006760//folic acid-containing compound metabolic process;GO:0000097//sulfur amino acid biosynthetic process;GO:0006547//histidine metabolic process;GO:0006163//purine nucleotide metabolic process;GO:0006760//folic acid-containing compound metabolic process;GO:0000097//sulfur amino acid biosynthetic process;GO:0006547//histidine metabolic process;GO:0006163//purine nucleotide metabolic process;GO:0006760//folic acid-containing compound metabolic process;GO:0000097//sulfur amino acid biosynthetic process;GO:0006547//histidine metabolic process;GO:0006163//purine nucleotide metabolic process;GO:0006760//folic acid-containing compound metabolic process;GO:0000097//sulfur amino acid biosynthetic process;GO:0006547//histidine metabolic process;GO:0006163//purine nucleotide metabolic process
12798401	812.00	0.29	0.28	-0.0506260730699681	Down	0.0419363360190199
40653	4376.91	14.65	14.98	0.0321369591491411	Up	0.0886276581693303	PEK	pancreatic eIF-2alpha kinase, isoform C	K08860|1|0.0|2115|dme:Dmel_CG2087|eukaryotic	translation	initiation	factor	2-alpha	kinase	[EC:2.7.11.1]	GO:0044432//endoplasmic reticulum part	GO:0004683//calmodulin-dependent protein kinase activity;GO:0032559	GO:0006446//regulation of translational initiation;GO:0006950//response to stress;GO:0006984//ER-nucleus signaling pathway;GO:0006464//cellular protein modification process
43698	704.00	16.645	15.56	-0.0972468101540712	Down	0.193171311583675	mRpL32	mitochondrial ribosomal protein L32	-	GO:0000315//organellar large ribosomal subunit	GO:0005198//structural molecule activity	-
7354407	1691.73	3.895	5.14	0.400145031132209	Up	0.324758948619733	CG42362	CG42362, isoform B	-	-	-	-
318042	882.00	0.445	0.595	0.419084332341546	Up	0.112732796196011	CG32461	CG32461	-	-	-	-
42874	1241.00	12.23	10.1	-0.276069110888229	Down	0.362930920618148	CHORD	CHORD	K12795|1|2e-06|53.9|nve:NEMVE_v1g107214|suppressor	of	G2	allele	of	SKP1	-	-	-
326264	2322.00	123.115	117.465	-0.0677755927836241	Down	0.195680887597411	CG33138	1,4-Alpha-Glucan branching enzyme	K00700|1|0.0|1429|dme:Dmel_CG33138|1,4-alpha-glucan	branching	enzyme	[EC:2.4.1.18]	-	GO:0016798//hydrolase activity, acting on glycosyl bonds;GO:0043167//ion binding	GO:0044238//primary metabolic process
34115	1368.00	7.83	5.865	-0.416881199262532	Down	0.39377228899749	CG8460	CG8460	-	-	GO:0004553//hydrolase activity, hydrolyzing O-glycosyl compounds;GO:0043167//ion binding	GO:0006026
41292	1005.00	2.87	2.285	-0.328856571617618	Down	0.216087703077533	Desi	desiccate	-	-	-	-
14462772	1897.00	0.025	0.01	-1.32192809488736	Down	0.0577202483159424
31761	1544.01	14.59	18.25	0.322916580736851	Up	0.4427750627394	sni	sniffer, isoform B	-	-	GO:0016616//oxidoreductase activity, acting on the CH-OH group of donors, NAD or NADP as acceptor	GO:0008152//metabolic process
35059	773.00	0.055	0.06	0.125530882083859	Up	0.0382380134724607	CG15142	CG15142	-	-	-	-
13084062	638.44	0.365	1.61	2.1410923192346	Up	0.425108968432175	CG43210	CG43210, isoform D	-	-	-	-
3771934	5316.69	8.78	7.335	-0.259423973861968	Down	0.305639941883503	cana	CENP-ana, isoform C	K11498|1|0.0|3595|dme:Dmel_CG33694|centromeric	protein	E	GO:0015630//microtubule cytoskeleton	GO:0003774//motor activity;GO:0032559	GO:0007017//microtubule-based process
33753	3116.87	30.945	31.28	0.0155341906997114	Up	0.0782921674811782	tkv	thickveins, isoform D	K13579|1|0.0|974|dme:Dmel_CG14026|bone	morphogenetic	protein	receptor	type-1,	invertebrate	GO:0016020//membrane;GO:0005770//late endosome;GO:0016020//membrane;GO:0005770//late endosome;GO:0016020//membrane;GO:0005770//late endosome;GO:0016020//membrane;GO:0005770//late endosome	GO:0019838//growth factor binding;GO:0005024//transforming growth factor beta-activated receptor activity;GO:0032559;GO:0016564//transcription repressor activity;GO:0019838//growth factor binding;GO:0005024//transforming growth factor beta-activated receptor activity;GO:0032559;GO:0016564//transcription repressor activity;GO:0019838//growth factor binding;GO:0005024//transforming growth factor beta-activated receptor activity;GO:0032559;GO:0016564//transcription repressor activity;GO:0019838//growth factor binding;GO:0005024//transforming growth factor beta-activated receptor activity;GO:0032559;GO:0016564//transcription repressor activity	GO:0007448//anterior/posterior pattern specification, imaginal disc;GO:0045704;GO:0007179//transforming growth factor beta receptor signaling pathway;GO:0016337//cell-cell adhesion;GO:0048870//cell motility;GO:0019827//stem cell maintenance;GO:0001700//embryonic development via the syncytial blastoderm;GO:0048592//eye morphogenesis;GO:0001709//cell fate determination;GO:0007281//germ cell development;GO:0006464//cellular protein modification process;GO:0008582//regulation of synaptic growth at neuromuscular junction;GO:0030703//eggshell formation;GO:0060541//respiratory system development;GO:0046620//regulation of organ growth;GO:0007476//imaginal disc-derived wing morphogenesis;GO:0007448//anterior/posterior pattern specification, imaginal disc;GO:0045704;GO:0007179//transforming growth factor beta receptor signaling pathway;GO:0016337//cell-cell adhesion;GO:0048870//cell motility;GO:0019827//stem cell maintenance;GO:0001700//embryonic development via the syncytial blastoderm;GO:0048592//eye morphogenesis;GO:0001709//cell fate determination;GO:0007281//germ cell development;GO:0006464//cellular protein modification process;GO:0008582//regulation of synaptic growth at neuromuscular junction;GO:0030703//eggshell formation;GO:0060541//respiratory system development;GO:0046620//regulation of organ growth;GO:0007476//imaginal disc-derived wing morphogenesis;GO:0007448//anterior/posterior pattern specification, imaginal disc;GO:0045704;GO:0007179//transforming growth factor beta receptor signaling pathway;GO:0016337//cell-cell adhesion;GO:0048870//cell motility;GO:0019827//stem cell maintenance;GO:0001700//embryonic development via the syncytial blastoderm;GO:0048592//eye morphogenesis;GO:0001709//cell fate determination;GO:0007281//germ cell development;GO:0006464//cellular protein modification process;GO:0008582//regulation of synaptic growth at neuromuscular junction;GO:0030703//eggshell formation;GO:0060541//respiratory system development;GO:0046620//regulation of organ growth;GO:0007476//imaginal disc-derived wing morphogenesis;GO:0007448//anterior/posterior pattern specification, imaginal disc;GO:0045704;GO:0007179//transforming growth factor beta receptor signaling pathway;GO:0016337//cell-cell adhesion;GO:0048870//cell motility;GO:0019827//stem cell maintenance;GO:0001700//embryonic development via the syncytial blastoderm;GO:0048592//eye morphogenesis;GO:0001709//cell fate determination;GO:0007281//germ cell development;GO:0006464//cellular protein modification process;GO:0008582//regulation of synaptic growth at neuromuscular junction;GO:0030703//eggshell formation;GO:0060541//respiratory system development;GO:0046620//regulation of organ growth;GO:0007476//imaginal disc-derived wing morphogenesis
32777	2087.91	45.3	46.725	0.044683613698923	Up	0.127988376700568	Vps4	vacuolar protein sorting 4, isoform B	K12196|1|0.0|771|dsi:Dsim_GD17375|vacuolar	protein-sorting-associated	protein	4	-	GO:0017111//nucleoside-triphosphatase activity;GO:0032559	GO:0006909//phagocytosis;GO:0007010//cytoskeleton organization;GO:0035088//establishment or maintenance of apical/basal cell polarity
38933	1365.00	2.21	1.385	-0.674160393342243	Down	0.289492801479329	CG7194	CG7194	-	-	-	-
33016	1131.00	39.545	34.41	-0.200667402339614	Down	0.381290450402853	CG9577	CG9577	K12663|1|2e-168|591|dme:Dmel_CG9577|delta(3,5)-Delta(2,4)-dienoyl-CoA	isomerase	[EC:5.3.3.-]	GO:0044444//cytoplasmic part	-	-
42422	979.00	0.125	0.38	1.60407132366886	Up	0.18617091533483	CG10881	CG10881	K03248|1|2e-156|551|dme:Dmel_CG10881|translation	initiation	factor	eIF-3	subunit	4	GO:0043234//protein complex;GO:0044424//intracellular part	GO:0008135//translation factor activity, nucleic acid binding;GO:0046914//transition metal ion binding	GO:0007052//mitotic spindle organization;GO:0006412//translation
38620	1268.00	0.185	0.64	1.79054663437105	Up	0.258750495311055	blanks	blanks	K13194|1|7e-06|52.0|aag:AaeL_AAEL002522|double	stranded	RNA-specific	editase	1	[EC:3.5.-.-]	GO:0043229//intracellular organelle	GO:0003723//RNA binding	-
38738	8230.00	0.01	0.015	0.584962500721156	Up	0.0382380134724607	ndl	nudel	K09614|1|8e-38|160|dpo:Dpse_GA15245|corin	[EC:3.4.21.-]	-	GO:0004175//endopeptidase activity	GO:0001775//cell activation;GO:0007310//oocyte dorsal/ventral axis specification;GO:0051604//protein maturation;GO:0007166//cell surface receptor signaling pathway
19835542	227.00	5.375	5.7	0.0846971645752813	Up	0.11121384229296
42641	1393.00	84.01	56.81	-0.564416164099056	Down	0.645060097741382	Rpn7	regulatory particle non-ATPase 7	K03037|1|0.0|772|dsi:Dsim_GD18456|26S	proteasome	regulatory	subunit	N7	GO:0005838//proteasome regulatory particle	GO:0070011//peptidase activity, acting on L-amino acid peptides	GO:0019538//protein metabolic process
39884	3189.18	16.18	15.295	-0.081151500871775	Down	0.163650772685246	sina	seven in absentia, isoform C	K04506|1|4e-140|499|dvi:Dvir_GJ12342|E3	ubiquitin-protein	ligase	SIAH1	[EC:6.3.2.19]	GO:0043231//intracellular membrane-bounded organelle;GO:0043234//protein complex;GO:0043231//intracellular membrane-bounded organelle;GO:0043234//protein complex	GO:0046914//transition metal ion binding;GO:0005515//protein binding;GO:0019787//small conjugating protein ligase activity;GO:0046914//transition metal ion binding;GO:0005515//protein binding;GO:0019787//small conjugating protein ligase activity	GO:0046532//regulation of photoreceptor cell differentiation;GO:0032446//protein modification by small protein conjugation;GO:0050953//sensory perception of light stimulus;GO:0019941//modification-dependent protein catabolic process;GO:0001752//compound eye photoreceptor fate commitment;GO:0046532//regulation of photoreceptor cell differentiation;GO:0032446//protein modification by small protein conjugation;GO:0050953//sensory perception of light stimulus;GO:0019941//modification-dependent protein catabolic process;GO:0001752//compound eye photoreceptor fate commitment
32907	1230.00	1.16	1.74	0.584962500721156	Up	0.238541804253071	CG7914	CG7914	K00326|1|1e-09|63.9|spu:580078|cytochrome-b5	reductase	[EC:1.6.2.2]	-	GO:0003824//catalytic activity	GO:0008152//metabolic process
32606	1808.54	50.34	42.43	-0.246620537870243	Down	0.444723286223749	CG4239	CG4239, isoform D	-	GO:0031224//intrinsic to membrane;GO:0031224//intrinsic to membrane;GO:0031224//intrinsic to membrane	GO:0005216//ion channel activity;GO:0005216//ion channel activity;GO:0005216//ion channel activity	GO:0006812//cation transport;GO:0006812//cation transport;GO:0006812//cation transport
31567	1465.00	88.35	57.365	-0.623059358281916	Down	0.661009113723418	Rpt4	regulatory particle triple-A ATPase 4	K03064|1|0.0|773|dya:Dyak_GE16469|26S	proteasome	regulatory	subunit	T4	-	-	-
35678	2222.98	16.645	14.105	-0.238882204554692	Down	0.360091137234183	CG1620	CG1620, isoform C	K11660|1|1e-09|65.9|mdo:100012010|metastasis-associated	protein	MTA	-	GO:0003676//nucleic acid binding;GO:0003676//nucleic acid binding	-
39132	1979.30	176.685	155.895	-0.180604907415528	Down	0.39423457931581	CG6767	CG6767, isoform J	K00948|1|0.0|772|dya:Dyak_GE21218|ribose-phosphate	pyrophosphokinase	[EC:2.7.6.1]	-	GO:0046872//metal ion binding;GO:0016778;GO:0046872//metal ion binding;GO:0016778	GO:0009124//nucleoside monophosphate biosynthetic process;GO:0009124//nucleoside monophosphate biosynthetic process
5740215	639.00	3.45	4.815	0.480939436177928	Up	0.348533879276185	CG13177	CG13177, isoform B	-	-	-	-
32274	1371.88	37.12	36.65	-0.0183835121063979	Down	0.0822216351868974	REG	REG, isoform B	K06698|1|4e-136|484|dme:Dmel_CG1591|proteasome	activator	subunit	3	(PA28	gamma)	GO:0005681//spliceosomal complex;GO:0031981//nuclear lumen;GO:0022624//proteasome accessory complex	GO:0061135	GO:0010498//proteasomal protein catabolic process;GO:0000377
33290	1767.00	22.215	25.965	0.225034084077791	Up	0.387003037907806	Iris	iris	-	-	-	-
35161	1390.00	0.45	0.185	-1.28239973070072	Down	0.17910447761194	CG15169	CG15169	-	-	-	-
38764	827.00	1.09	0.865	-0.333556097140201	Down	0.13033284902919	CG10063	CG10063	-	-	-	-
40052	1317.49	4.975	6.665	0.421908349657962	Up	0.371912561088364	dysb	dysbindin ortholog, isoform B	-	GO:0043231//intracellular membrane-bounded organelle;GO:0044446//intracellular organelle part;GO:0044444//cytoplasmic part;GO:0016020//membrane	GO:0005488//binding	GO:0009987//cellular process;GO:0016043//cellular component organization
32189	1980.00	0.1	0.09	-0.15200309344505	Down	0.045238409721305	Ir11a	ionotropic receptor 11a	-	GO:0030313	-	GO:0051234//establishment of localization
33251	1426.00	1.715	0.1	-4.10013667128545	Down	0.532261260071325	Gr21a	gustatory receptor 21a, isoform B	K08471|1|1e-36|154|dme:Dmel_CG14979|gustatory	receptor	GO:0031224//intrinsic to membrane	GO:0004930//G-protein coupled receptor activity	GO:0010035//response to inorganic substance;GO:0007166//cell surface receptor signaling pathway;GO:0007606//sensory perception of chemical stimulus;GO:0023060
38146	1805.00	39.04	35.075	-0.154509949055625	Down	0.315447100779289	Rac1	Rac1, isoform B	K04392|1|1e-108|394|dvi:Dvir_GJ13209|Ras-related	C3	botulinum	toxin	substrate	1	GO:0048770;GO:0042995//cell projection;GO:0005884//actin filament;GO:0005626//insoluble fraction;GO:0012505//endomembrane system;GO:0030427//site of polarized growth;GO:0019898//extrinsic to membrane;GO:0031252//cell leading edge;GO:0044297//cell body	GO:0032561//guanyl ribonucleotide binding;GO:0017111//nucleoside-triphosphatase activity;GO:0019899//enzyme binding	GO:0007017//microtubule-based process;GO:0001894//tissue homeostasis;GO:0010591//regulation of lamellipodium assembly;GO:0031589//cell-substrate adhesion;GO:0045806//negative regulation of endocytosis;GO:0007409//axonogenesis;GO:0001736//establishment of planar polarity;GO:0050905//neuromuscular process;GO:0048588//developmental cell growth;GO:0008283//cell proliferation;GO:0019094//pole plasm mRNA localization;GO:0042051//compound eye photoreceptor development;GO:0007392;GO:0007266//Rho protein signal transduction;GO:0021795//cerebral cortex cell migration;GO:0007297//ovarian follicle cell migration;GO:0035567//non-canonical Wnt receptor signaling pathway;GO:0006935//chemotaxis;GO:0006917//induction of apoptosis;GO:0042386//hemocyte differentiation;GO:0006970//response to osmotic stress;GO:0030041//actin filament polymerization;GO:0034331;GO:0006275//regulation of DNA replication;GO:0006952//defense response;GO:0010769//regulation of cell morphogenesis involved in differentiation;GO:0002252;GO:0002682//regulation of immune system process;GO:0055002//striated muscle cell development;GO:0021843;GO:0043551//regulation of phosphatidylinositol 3-kinase activity;GO:0042743//hydrogen peroxide metabolic process;GO:0009207;GO:0000768//syncytium formation by plasma membrane fusion;GO:0033554//cellular response to stress;GO:0000165//MAPK cascade;GO:0006909//phagocytosis;GO:0007424//open tracheal system development;GO:0007431//salivary gland development
19835968	1049.00	0.045	0.01	-2.16992500144231	Down	0.0694426099590543
34572	2954.00	0.49	0.48	-0.0297473433940521	Down	0.0416391493858143	spz4	spatzle 4	-	-	-	-
41017	6333.00	3.79	4.92	0.376460467168148	Up	0.307059833575485	CG42796	5-hydroxytryptamine (serotonin) receptor 2B, isoform F	K04159|1|3e-45|184|mdo:100011052|5-hydroxytryptamine	(serotonin)	receptor	2C	GO:0031224//intrinsic to membrane	GO:0004888//transmembrane signaling receptor activity	GO:0023060;GO:0007166//cell surface receptor signaling pathway
34815	1335.00	16.63	14.05	-0.24321803817898	Down	0.36167613261128	nimB5	nimrod B5, isoform C	K06252|1|5e-17|89.0|bta:282654|tenascin	-	-	-
34836	774.00	0.21	0.01	-4.39231742277876	Down	0.216153744551578	Send2	spermathecal endopeptidase 2	K01312|1|8e-43|173|dpo:Dpse_GA14937|trypsin	[EC:3.4.21.4]	-	GO:0004175//endopeptidase activity	GO:0019538//protein metabolic process
40710	3501.00	14.175	15.47	0.126124461619444	Up	0.231277242108044	Madm	MLF1-adaptor molecule	K08875|1|0.0|1058|dme:Dmel_CG1098|nuclear	receptor-binding	protein	GO:0043231//intracellular membrane-bounded organelle;GO:0044444//cytoplasmic part	GO:0042802//identical protein binding;GO:0016301//kinase activity;GO:0032559	GO:0032535//regulation of cellular component size;GO:0048193//Golgi vesicle transport;GO:0008283//cell proliferation;GO:0006464//cellular protein modification process
38062	3219.00	7.05	7.38	0.0659975587742401	Up	0.109298639545635	CG6905	cell division cycle 5 ortholog, isoform B	K12860|1|0.0|1533|dme:Dmel_CG6905|pre-mRNA-splicing	factor	CDC5/CEF1	GO:0005681//spliceosomal complex;GO:0005681//spliceosomal complex	GO:0003676//nucleic acid binding;GO:0003676//nucleic acid binding	GO:0010468//regulation of gene expression;GO:0000377;GO:0010468//regulation of gene expression;GO:0000377
39774	2314.00	3.265	2.83	-0.206280938714548	Down	0.163617751948223	l(3)72Dn	lethal (3) 72Dn, isoform B	K02084|1|4e-07|57.0|oaa:100073402|apoptotic	protease-activating	factor;K12602|2|3e-06|54.3|api:100164117|WD	repeat-containing	protein	61	-	-	-
43227	1184.00	2.75	2.45	-0.166649869409451	Down	0.131158367454762	IntS12	integrator 12	K13149|1|1e-97|356|dme:Dmel_CG5491|integrator	complex	subunit	12	-	GO:0046872//metal ion binding	-
38330	1687.70	0.495	0.525	0.084888897586513	Up	0.0499273543785497	CG1246	CG1246, isoform E	-	-	-	-
36464	2375.88	47.275	25.88	-0.869239840844616	Down	0.687755910711927	CG4670	CG4670, isoform B	K10758|1|1e-71|271|dre:100004382|thiol	oxidase	[EC:1.8.3.2]	-	GO:0016972//thiol oxidase activity	GO:0008152//metabolic process;GO:0019725//cellular homeostasis
32661	5679.14	23.285	21.63	-0.106367216858349	Down	0.226126007132479	if	inflated, isoform F	K06584|1|1e-117|425|mdo:100027090|integrin	alpha	8;K06487|2|3e-115|417|mdo:100028127|integrin	alpha	V;K06484|3|4e-115|417|dre:386787|integrin	alpha	5	GO:0043232;GO:0005887//integral to plasma membrane;GO:0043232;GO:0005887//integral to plasma membrane;GO:0043232;GO:0005887//integral to plasma membrane;GO:0043232;GO:0005887//integral to plasma membrane	GO:0004871//signal transducer activity;GO:0005515//protein binding;GO:0004871//signal transducer activity;GO:0005515//protein binding;GO:0004871//signal transducer activity;GO:0005515//protein binding;GO:0004871//signal transducer activity;GO:0005515//protein binding	GO:0007166//cell surface receptor signaling pathway;GO:0007424//open tracheal system development;GO:0007409//axonogenesis;GO:0016337//cell-cell adhesion;GO:0048870//cell motility;GO:0010669//epithelial structure maintenance;GO:0051235;GO:0008587//imaginal disc-derived wing margin morphogenesis;GO:0031589//cell-substrate adhesion;GO:0006935//chemotaxis;GO:0048565//digestive tract development;GO:0010927;GO:0007431//salivary gland development;GO:0007606//sensory perception of chemical stimulus;GO:0007166//cell surface receptor signaling pathway;GO:0007424//open tracheal system development;GO:0007409//axonogenesis;GO:0016337//cell-cell adhesion;GO:0048870//cell motility;GO:0010669//epithelial structure maintenance;GO:0051235;GO:0008587//imaginal disc-derived wing margin morphogenesis;GO:0031589//cell-substrate adhesion;GO:0006935//chemotaxis;GO:0048565//digestive tract development;GO:0010927;GO:0007431//salivary gland development;GO:0007606//sensory perception of chemical stimulus;GO:0007166//cell surface receptor signaling pathway;GO:0007424//open tracheal system development;GO:0007409//axonogenesis;GO:0016337//cell-cell adhesion;GO:0048870//cell motility;GO:0010669//epithelial structure maintenance;GO:0051235;GO:0008587//imaginal disc-derived wing margin morphogenesis;GO:0031589//cell-substrate adhesion;GO:0006935//chemotaxis;GO:0048565//digestive tract development;GO:0010927;GO:0007431//salivary gland development;GO:0007606//sensory perception of chemical stimulus;GO:0007166//cell surface receptor signaling pathway;GO:0007424//open tracheal system development;GO:0007409//axonogenesis;GO:0016337//cell-cell adhesion;GO:0048870//cell motility;GO:0010669//epithelial structure maintenance;GO:0051235;GO:0008587//imaginal disc-derived wing margin morphogenesis;GO:0031589//cell-substrate adhesion;GO:0006935//chemotaxis;GO:0048565//digestive tract development;GO:0010927;GO:0007431//salivary gland development;GO:0007606//sensory perception of chemical stimulus
59142	1487.00	0.055	0.09	0.710493382805015	Up	0.0690133403777572	CG18746	CG18746	-	-	-	-
42464	564.00	564.575	535.18	-0.0771410434825304	Down	0.225069343547748	RpS20	ribosomal protein S20	K02969|1|1e-63|241|dme:Dmel_CG15693|small	subunit	ribosomal	protein	S20e	GO:0015935//small ribosomal subunit	GO:0003676//nucleic acid binding;GO:0005198//structural molecule activity	GO:0010467//gene expression
33131	3258.01	13.64	13.535	-0.0111487568092087	Down	0.0555739004094571	CG14614	wings apart, isoform D	K11805|1|0.0|722|dpe:Dper_GL13429|WD	repeat-containing	protein	68	GO:0031461//cullin-RING ubiquitin ligase complex;GO:0043231//intracellular membrane-bounded organelle	GO:0005488//binding;GO:0004468//lysine N-acetyltransferase activity	GO:0032501//multicellular organismal process;GO:0009888//tissue development;GO:0032446//protein modification by small protein conjugation
36146	1664.85	97.855	122.41	0.323003946650442	Up	0.539756967375512	CG7686	CG7686, isoform B	-	-	-	-
35004	4686.04	26.69	33.985	0.34859881733483	Up	0.513010170387003	CG17912	CG17912, isoform G	-	GO:0044464//cell part;GO:0044464//cell part	GO:0003676//nucleic acid binding;GO:0046914//transition metal ion binding;GO:0003676//nucleic acid binding;GO:0046914//transition metal ion binding	-
42934	2896.15	56.695	48.03	-0.239285699197511	Down	0.440034341566504	atl	atlastin, isoform C	-	GO:0005789//endoplasmic reticulum membrane;GO:0005789//endoplasmic reticulum membrane	GO:0032561//guanyl ribonucleotide binding;GO:0017111//nucleoside-triphosphatase activity;GO:0032561//guanyl ribonucleotide binding;GO:0017111//nucleoside-triphosphatase activity	GO:0048741//skeletal muscle fiber development;GO:0048638//regulation of developmental growth;GO:0048284//organelle fusion;GO:0007019//microtubule depolymerization;GO:0048741//skeletal muscle fiber development;GO:0048638//regulation of developmental growth;GO:0048284//organelle fusion;GO:0007019//microtubule depolymerization
5740633	1722.00	0.29	0.18	-0.68805599368526	Down	0.103652093514727	nvd	neverland	-	-	GO:0043169//cation binding;GO:0051536//iron-sulfur cluster binding;GO:0003824//catalytic activity	GO:0006694//steroid biosynthetic process;GO:0009653//anatomical structure morphogenesis;GO:0040007//growth;GO:0002164//larval development
36319	5896.00	9.37	8.885	-0.0766772716305086	Down	0.132908466516973	CG8858	CG8858	K11886|1|0.0|3627|dme:Dmel_CG8858|proteasome	component	ECM29	GO:0043231//intracellular membrane-bounded organelle	GO:0005488//binding	GO:0009057//macromolecule catabolic process
31419	1868.00	0.435	0.145	-1.58496250072116	Down	0.198916919825651	CG6927	CG6927	K05195|1|3e-45|183|dre:192124|glycine	receptor	alpha-3;K05193|2|9e-45|181|dre:30676|glycine	receptor	alpha-1	GO:0044459//plasma membrane part;GO:0031224//intrinsic to membrane	GO:0005237//inhibitory extracellular ligand-gated ion channel activity	GO:0006909//phagocytosis
45328	2451.00	0.205	0.48	1.22741049610307	Up	0.18187821952186	sens	senseless	K10631|1|4e-51|203|nvi:100116176|E3	ubiquitin-protein	ligase	Topors	[EC:6.3.2.19];K09223|2|7e-48|192|spu:589099|growth	factor	independent	1	GO:0043231//intracellular membrane-bounded organelle	GO:0030528//transcription regulator activity;GO:0000981//sequence-specific DNA binding RNA polymerase II transcription factor activity;GO:0003677//DNA binding;GO:0008134//transcription factor binding	GO:0042461//photoreceptor cell development;GO:0001751//compound eye photoreceptor cell differentiation;GO:0048812//neuron projection morphogenesis;GO:0010468//regulation of gene expression;GO:0007173//epidermal growth factor receptor signaling pathway;GO:0043704//photoreceptor cell fate specification;GO:0006915//apoptotic process;GO:0001709//cell fate determination;GO:0006935//chemotaxis
38233	1242.00	0.465	0.725	0.640750278906903	Up	0.156155065381059	CG12020	CG12020	K09519|1|1e-46|187|bfo:BRAFLDRAFT_114430|DnaJ	homolog	subfamily	B	member	13	-	GO:0005515//protein binding	GO:0044267//cellular protein metabolic process
31506	3578.00	0.01	0.035	1.8073549220576	Up	0.0591731607449478	CG3108	CG3108	K08637|1|4e-67|257|mcc:702856|carboxypeptidase	A4	[EC:3.4.17.-];K08779|2|8e-67|256|dre:246092|carboxypeptidase	A1	[EC:3.4.17.1];K01290|4|4e-65|250|dgr:Dgri_GH10071|carboxypeptidase	A,	invertebrate	[EC:3.4.17.-]	-	-	-
12798523	1563.00	111.09	137.55	0.308227184310787	Up	0.53232730154537
8673972	600.00	0.14	0.08	-0.807354922057604	Down	0.0821225729758288	CG42531	CG42531, isoform B	-	-	-	-
33798	1550.25	1.765	2.02	0.194687109480614	Up	0.121648395192181	CG7236	CG7236, isoform E	K08824|1|0.0|773|dya:Dyak_GE25570|cyclin-dependent	kinase-like	[EC:2.7.11.22]	-	GO:0004672//protein kinase activity;GO:0032559;GO:0004672//protein kinase activity;GO:0032559	GO:0006464//cellular protein modification process;GO:0006464//cellular protein modification process
38343	1296.00	21.125	20.675	-0.0310640119982721	Down	0.0950336811517633	CG12093	CG12093	-	-	-	-
12798439	936.00	0.255	0.28	0.134929580086109	Up	0.0538238013472461
33167	2551.00	15.07	16.835	0.159784304229822	Up	0.277043983621714	Nhe1	Na[+]/H[+] hydrogen exchanger 1	K03316|1|1e-157|557|spu:578765|monovalent	cation:H+	antiporter,	CPA1	family;K12041|2|7e-70|265|mcc:710429|solute	carrier	family	9,	member	6	GO:0031224//intrinsic to membrane	GO:0005451//monovalent cation:hydrogen antiporter activity	GO:0055067;GO:0030001//metal ion transport
31449	2744.07	1.63	1.065	-0.614018534005239	Down	0.23586712455422	Mcm3	minichromosome maintenance 3, isoform B	K02541|1|0.0|1572|dme:Dmel_CG4206|minichromosome	maintenance	protein	3	GO:0043231//intracellular membrane-bounded organelle;GO:0032993//protein-DNA complex	GO:0003678//DNA helicase activity;GO:0003676//nucleic acid binding;GO:0032559	GO:0006261//DNA-dependent DNA replication
34720	1420.00	3.705	4.315	0.219887016873121	Up	0.198157442874125	CG5705	CG5705	K02835|1|0.0|721|dme:Dmel_CG5705|peptide	chain	release	factor	RF-1	GO:0044424//intracellular part	GO:0003747//translation release factor activity	GO:0006412//translation
39769	582.00	26.17	28.635	0.129865679077059	Up	0.27189274864615	l(3)72Dh	TRAPP subunit 20 ortholog	-	GO:0044464//cell part	-	GO:0048193//Golgi vesicle transport;GO:0050658//RNA transport
39095	3375.03	6.915	6.88	-0.0073206864483963	Down	0.0472856954167217	phol	pleiohomeotic like, isoform B	K09201|1|0.0|1161|dme:Dmel_CG3445|transcription	factor	YY	GO:0000790//nuclear chromatin;GO:0005700//polytene chromosome	GO:0003676//nucleic acid binding;GO:0046914//transition metal ion binding;GO:0001071//nucleic acid binding transcription factor activity;GO:0003682//chromatin binding	GO:0016458//gene silencing
39935	2130.00	0.055	0.01	-2.4594316186373	Down	0.0874058908994849	tap	target of poxn	K09081|1|4e-20|100|dre:30239|neurogenin	1;K09082|2|5e-20|99.8|xla:398061|neurogenin	2	GO:0043231//intracellular membrane-bounded organelle	-	GO:0048513//organ development;GO:0006355//regulation of transcription, DNA-dependent
43508	4554.69	17.3	18.945	0.131045101984621	Up	0.246730947034738	yata	yata, isoform B	K08876|1|0.0|1413|dme:Dmel_CG1973|SCY1-like	-	GO:0016301//kinase activity;GO:0032559	GO:0006464//cellular protein modification process
36601	2475.00	9.51	11.385	0.259617045276059	Up	0.337471932373531	Dh44-R1	diuretic hormone 44 receptor 1	K04578|1|0.0|966|dme:Dmel_CG8422|corticotropin	releasing	hormone	receptor	1	GO:0031224//intrinsic to membrane	GO:0008528//G-protein coupled peptide receptor activity;GO:0005179//hormone activity	GO:0007166//cell surface receptor signaling pathway;GO:0023060
34893	979.13	6.47	5.985	-0.112414465049006	Down	0.148131026284507	l(2)35Cc	lethal (2) 35Cc, isoform B	-	GO:0043234//protein complex;GO:0044430//cytoskeletal part	GO:0005515//protein binding	GO:0031023//microtubule organizing center organization;GO:0044267//cellular protein metabolic process;GO:0003006//developmental process involved in reproduction
40186	899.00	271.155	288.715	0.090528290430887	Up	0.242999603751156	Nca	neurocalcin, isoform A	K13764|1|7e-55|213|bta:281447|recoverin	-	GO:0046872//metal ion binding;GO:0050664//oxidoreductase activity, acting on NAD(P)H, oxygen as acceptor	GO:0016310//phosphorylation
318053	1904.10	48.99	35.325	-0.471797731061549	Down	0.595297847047946	CG32495	CG32495, isoform I	K01920|1|0.0|657|dme:Dmel_CG6835|glutathione	synthase	[EC:6.3.2.3]	-	GO:0016881//acid-amino acid ligase activity;GO:0032559;GO:0016881//acid-amino acid ligase activity;GO:0032559;GO:0016881//acid-amino acid ligase activity;GO:0032559;GO:0016881//acid-amino acid ligase activity;GO:0032559;GO:0016881//acid-amino acid ligase activity;GO:0032559;GO:0016881//acid-amino acid ligase activity;GO:0032559	GO:0033554//cellular response to stress;GO:0006749//glutathione metabolic process;GO:0033554//cellular response to stress;GO:0006749//glutathione metabolic process;GO:0033554//cellular response to stress;GO:0006749//glutathione metabolic process;GO:0033554//cellular response to stress;GO:0006749//glutathione metabolic process;GO:0033554//cellular response to stress;GO:0006749//glutathione metabolic process;GO:0033554//cellular response to stress;GO:0006749//glutathione metabolic process
12798248	2341.20	28.82	30.695	0.0909333343275896	Up	0.207799498084797
3772566	1640.97	2.255	1.6	-0.495055528368019	Down	0.248315942411835	CG11714	CG11714, isoform C	K10478|1|8e-07|55.5|tgu:100223888|BTB/POZ	domain-containing	protein	3/6;K10523|3|1e-06|54.7|xtr:394599|speckle-type	POZ	protein	-	GO:0005488//binding	-
40885	756.00	0.835	2.16	1.37118320968942	Up	0.412429005415401	CG17944	CG17944	-	-	-	-
38696	1067.00	2.505	5.135	1.03555367312299	Up	0.512085589750363	CG10469	CG10469	K01310|1|4e-29|128|dpo:Dpse_GA19618|chymotrypsin	[EC:3.4.21.1];K09634|2|5e-28|125|gga:427988|transmembrane	protease,	serine	3	[EC:3.4.21.-];K01340|3|6e-28|124|ssc:397389|tryptase	[EC:3.4.21.59];K01362|5|8e-28|124|dpo:Dpse_GA15953|	[EC:3.4.21.-]	-	GO:0004175//endopeptidase activity	GO:0019538//protein metabolic process
39403	1981.59	40.11	38.835	-0.0466045001932416	Down	0.142088231409325	CG4300	CG4300, isoform D	K00802|1|0.0|738|dse:Dsec_GM24668|spermine	synthase	[EC:2.5.1.22]	-	GO:0016765//transferase activity, transferring alkyl or aryl (other than methyl) groups;GO:0016765//transferase activity, transferring alkyl or aryl (other than methyl) groups	GO:0006596//polyamine biosynthetic process;GO:0006596//polyamine biosynthetic process
41913	5400.45	29.585	39.235	0.407275305113017	Up	0.556168273675868	alpha-Man-IIb	alpha-Man-IIb, isoform C	K01191|1|0.0|2382|dme:Dmel_CG4606|alpha-mannosidase	[EC:3.2.1.24]	-	-	-
246531	965.00	0.045	0.01	-2.16992500144231	Down	0.0694426099590543	CG30288	CG30288	K01362|1|3e-26|118|dme:Dmel_CG4920|	[EC:3.4.21.-];K01316|3|1e-24|113|tgu:100220466|protease,	serine,	7	(enterokinase)	[EC:3.4.21.9];K01312|4|4e-23|108|dpo:Dpse_GA15903|trypsin	[EC:3.4.21.4];K01324|5|2e-22|106|rno:25048|plasma	kallikrein	[EC:3.4.21.34]	-	GO:0004175//endopeptidase activity	GO:0019538//protein metabolic process
33953	2118.37	302.075	267.335	-0.176258059971824	Down	0.398395192180689	nrv2	nervana 2, isoform G	K01540|1|1e-175|616|dme:Dmel_CG9261|sodium/potassium-transporting	ATPase	subunit	beta	GO:0043296//apical junction complex;GO:0005887//integral to plasma membrane;GO:0043296//apical junction complex;GO:0005887//integral to plasma membrane;GO:0043296//apical junction complex;GO:0005887//integral to plasma membrane;GO:0043296//apical junction complex;GO:0005887//integral to plasma membrane;GO:0043296//apical junction complex;GO:0005887//integral to plasma membrane	GO:0008556//potassium-transporting ATPase activity;GO:0008556//potassium-transporting ATPase activity;GO:0008556//potassium-transporting ATPase activity;GO:0008556//potassium-transporting ATPase activity;GO:0008556//potassium-transporting ATPase activity	GO:0007043//cell-cell junction assembly;GO:0035151//regulation of tube size, open tracheal system;GO:0009206;GO:0021782//glial cell development;GO:0030001//metal ion transport;GO:0007043//cell-cell junction assembly;GO:0035151//regulation of tube size, open tracheal system;GO:0009206;GO:0021782//glial cell development;GO:0030001//metal ion transport;GO:0007043//cell-cell junction assembly;GO:0035151//regulation of tube size, open tracheal system;GO:0009206;GO:0021782//glial cell development;GO:0030001//metal ion transport;GO:0007043//cell-cell junction assembly;GO:0035151//regulation of tube size, open tracheal system;GO:0009206;GO:0021782//glial cell development;GO:0030001//metal ion transport;GO:0007043//cell-cell junction assembly;GO:0035151//regulation of tube size, open tracheal system;GO:0009206;GO:0021782//glial cell development;GO:0030001//metal ion transport
31350	8938.70	18.86	22.755	0.270853910293093	Up	0.417646281865011	lva	lava lamp, isoform D	K11498|1|4e-09|65.9|mcc:711186|centromeric	protein	E;K04648|2|5e-09|65.5|bfo:BRAFLDRAFT_126882|dynactin	1;K06102|3|5e-09|65.5|ssc:100157963|cingulin;K12478|5|5e-09|65.5|bta:516259|early	endosome	antigen	1	GO:0043231//intracellular membrane-bounded organelle;GO:0015630//microtubule cytoskeleton;GO:0044444//cytoplasmic part	GO:0008092//cytoskeletal protein binding	GO:0031345//negative regulation of cell projection organization;GO:0007275//multicellular organismal development;GO:0051649//establishment of localization in cell
31380	3429.35	52.68	62	0.235012869905086	Up	0.443039228635583	CG3556	CG3556, isoform B	-	GO:0043231//intracellular membrane-bounded organelle	GO:0019842//vitamin binding;GO:0003676//nucleic acid binding;GO:0001071//nucleic acid binding transcription factor activity;GO:0008168//methyltransferase activity	GO:0006544//glycine metabolic process;GO:0010468//regulation of gene expression;GO:0006351//transcription, DNA-dependent;GO:0051180//vitamin transport
37972	1126.00	0.075	0.345	2.20163386116965	Up	0.197959318451988	CG3611	CG3611, isoform C	-	-	-	-
42526	1059.24	20.715	23.96	0.209952087809579	Up	0.361610091137234	CG5919	CG5919, isoform B	K01823|1|2e-149|528|dme:Dmel_CG5919|isopentenyl-diphosphate	delta-isomerase	[EC:5.3.3.2]	-	GO:0016863//intramolecular oxidoreductase activity, transposing C=C bonds;GO:0016863//intramolecular oxidoreductase activity, transposing C=C bonds	GO:0006720//isoprenoid metabolic process;GO:0006720//isoprenoid metabolic process
42832	2162.73	353.395	502.02	0.506463212820649	Up	0.650937788931449	Gdh	glutamate dehydrogenase, isoform F	K00261|1|0.0|1101|dme:Dmel_CG5320|glutamate	dehydrogenase	(NAD(P)+)	[EC:1.4.1.3]	GO:0031980;GO:0031980;GO:0031980	GO:0005515//protein binding;GO:0016639//oxidoreductase activity, acting on the CH-NH2 group of donors, NAD or NADP as acceptor;GO:0005515//protein binding;GO:0016639//oxidoreductase activity, acting on the CH-NH2 group of donors, NAD or NADP as acceptor;GO:0005515//protein binding;GO:0016639//oxidoreductase activity, acting on the CH-NH2 group of donors, NAD or NADP as acceptor	GO:0046692//sperm competition;GO:0006103//2-oxoglutarate metabolic process;GO:0006734//NADH metabolic process;GO:0045333//cellular respiration;GO:0006519;GO:0046692//sperm competition;GO:0006103//2-oxoglutarate metabolic process;GO:0006734//NADH metabolic process;GO:0045333//cellular respiration;GO:0006519;GO:0046692//sperm competition;GO:0006103//2-oxoglutarate metabolic process;GO:0006734//NADH metabolic process;GO:0045333//cellular respiration;GO:0006519
39139	1073.00	2.355	2.955	0.327431070564749	Up	0.219852067098138	CG14174	CG14174	-	-	-	-
326178	1293.94	4.875	6.5	0.415037499278844	Up	0.365176330735702	CG31948	CG31948, isoform B	-	-	-	-
33161	3922.28	17.465	17.47	0.000412965521894814	Up	0.0382380134724607	dbr	debra, isoform F	-	GO:0043231//intracellular membrane-bounded organelle	GO:0046914//transition metal ion binding	-
37832	1701.00	104.595	89.165	-0.230264463180348	Down	0.447860256240919	CG3907	CG3907, isoform B	K10352|1|7e-07|55.8|tgu:100230210|myosin	heavy	chain;K09291|3|4e-06|53.1|gga:424457|nucleoprotein	TPR	-	-	-
39472	1065.00	0.15	0.74	2.30256277002043	Up	0.303361511028926	CG11263	CG11263, isoform B	-	GO:0044464//cell part;GO:0044464//cell part	GO:0004527//exonuclease activity;GO:0005488//binding;GO:0004527//exonuclease activity;GO:0005488//binding	GO:0034641//cellular nitrogen compound metabolic process;GO:0034641//cellular nitrogen compound metabolic process
19836250	1729.97	2.22	1.755	-0.339088646045545	Down	0.192940166424515	-	Cyp6a16, isoform C	-	-	-	-
39454	4047.24	43.635	44.3	0.0218209016209181	Up	0.0854576674151367	Atg1	Autophagy-specific gene 1, isoform B	K08269|1|0.0|1394|dme:Dmel_CG10967|unc51-like	kinase	[EC:2.7.11.1]	-	GO:0008092//cytoskeletal protein binding;GO:0004672//protein kinase activity;GO:0032559;GO:0008092//cytoskeletal protein binding;GO:0004672//protein kinase activity;GO:0032559	GO:0044248//cellular catabolic process;GO:0009968//negative regulation of signal transduction;GO:0016049//cell growth;GO:0007416//synapse assembly;GO:0007552//metamorphosis;GO:0051969;GO:0010970//microtubule-based transport;GO:0006464//cellular protein modification process;GO:0044248//cellular catabolic process;GO:0009968//negative regulation of signal transduction;GO:0016049//cell growth;GO:0007416//synapse assembly;GO:0007552//metamorphosis;GO:0051969;GO:0010970//microtubule-based transport;GO:0006464//cellular protein modification process
2768877	2477.93	16.405	13.68	-0.262067363632522	Down	0.379078061022322	CG5541	CG5541, isoform B	-	-	-	-
3772241	135.00	0.01	0.015	0.584962500721156	Up	0.0382380134724607
36031	2279.39	57.185	56.44	-0.0189187803346085	Down	0.0867784968960507	Etf-QO	electron transfer flavoprotein-ubiquinone oxidoreductase, isoform B	K00311|1|0.0|1254|dme:Dmel_CG12140|electron-transferring-flavoprotein	dehydrogenase	[EC:1.5.5.1]	GO:0015630//microtubule cytoskeleton;GO:0031304//intrinsic to mitochondrial inner membrane	GO:0048038//quinone binding;GO:0043169//cation binding;GO:0051536//iron-sulfur cluster binding;GO:0016649//oxidoreductase activity, acting on the CH-NH group of donors, quinone or similar compound as acceptor	GO:0006091//generation of precursor metabolites and energy;GO:0006635//fatty acid beta-oxidation;GO:0051234//establishment of localization;GO:0006950//response to stress
38921	559.00	0.305	0.18	-0.760812336120574	Down	0.109926033549069	CG13674	CG13674, isoform B	-	-	-	-
318166	704.00	0.665	1.255	0.916261118449582	Up	0.263505481442346	CG32713	CG32713, isoform B	-	-	-	-
38681	1078.00	0.045	0.045	0	-	0.0382380134724607	CG6462	CG6462	K01310|1|2e-36|152|dpo:Dpse_GA19618|chymotrypsin	[EC:3.4.21.1];K01362|4|1e-32|140|dme:Dmel_CG31039|	[EC:3.4.21.-]	-	GO:0004175//endopeptidase activity	GO:0019538//protein metabolic process
3354922	1223.27	92.68	39.22	-1.24066850867267	Down	0.740126799630168	CG40198	CG40198, isoform C	-	-	-	-
38655	1139.18	29.82	34.375	0.205079455903304	Up	0.383073570202087	CG5537	CG5537, isoform C	K00761|1|4e-118|424|dme:Dmel_CG5537|uracil	phosphoribosyltransferase	[EC:2.4.2.9]	GO:0043231//intracellular membrane-bounded organelle	GO:0016740//transferase activity	GO:0055086//nucleobase-containing small molecule metabolic process
36286	4675.78	12.105	12.58	0.0555288428803525	Up	0.121186104873861	pds5	pds5, isoform B	K11267|1|0.0|2302|dme:Dmel_CG17509|sister	chromatid	cohesion	protein	PDS5	GO:0043234//protein complex;GO:0043231//intracellular membrane-bounded organelle;GO:0005694//chromosome	-	GO:0007059//chromosome segregation;GO:0051276//chromosome organization
19835895	466.00	0.18	0.01	-4.16992500144231	Down	0.1939307885352
45830	3053.37	31.705	31.265	-0.020161859594443	Down	0.0815281997094175	bur	burgundy, isoform C	K01951|1|0.0|1353|dme:Dmel_CG9242|GMP	synthase	(glutamine-hydrolysing)	[EC:6.3.5.2]	-	GO:0016884//carbon-nitrogen ligase activity, with glutamine as amido-N-donor;GO:0032559	GO:0006935//chemotaxis;GO:0009064//glutamine family amino acid metabolic process;GO:0009168//purine ribonucleoside monophosphate biosynthetic process;GO:0016570//histone modification
31250	946.00	0.415	0.805	0.955877446767692	Up	0.214106458856162	CG2652	CG2652	K11341|1|3e-07|55.8|smm:Smp_070760|YEATS	domain-containing	protein	4	-	-	-
41607	1399.00	0.03	0.01	-1.58496250072116	Down	0.0591731607449478	snk	snake, isoform C	K01312|1|1e-36|154|dpo:Dpse_GA19543|trypsin	[EC:3.4.21.4];K01320|2|1e-33|144|tgu:100223776|coagulation	factor	VII	[EC:3.4.21.21];K09641|3|7e-33|141|ptr:471225|transmembrane	protease,	serine	11D	[EC:3.4.21.-];K01324|4|2e-32|140|gga:422723|plasma	kallikrein	[EC:3.4.21.34]	-	-	-
41192	1410.00	61.31	61.15	-0.00376990589401834	Down	0.0462620525690133	CG8417	CG8417	K01809|1|0.0|794|dme:Dmel_CG8417|mannose-6-phosphate	isomerase	[EC:5.3.1.8]	-	GO:0016861//intramolecular oxidoreductase activity, interconverting aldoses and ketoses;GO:0046914//transition metal ion binding	GO:0044238//primary metabolic process
37342	3660.00	5.18	4.315	-0.263591538507599	Down	0.243660018491613	Lrt	Leucine-rich tendon-specific protein, isoform C	K13023|1|5e-23|110|mcc:707574|carboxypeptidase	N	regulatory	subunit;K06838|5|1e-22|108|cfa:486818|slit	1	-	-	-
34094	1265.00	1.58	0.105	-3.91146332539834	Down	0.50845330867785	CG7367	CG7367, isoform D	K01046|1|3e-36|152|oaa:100079831|triacylglycerol	lipase	[EC:3.1.1.3];K01059|2|1e-35|151|dpo:Dpse_GA19044|lipoprotein	lipase	[EC:3.1.1.34]	-	GO:0003824//catalytic activity;GO:0003824//catalytic activity	GO:0044238//primary metabolic process;GO:0006909//phagocytosis;GO:0044238//primary metabolic process;GO:0006909//phagocytosis
41037	1619.85	3.015	4.15	0.460953334334202	Up	0.319079381851803	CG8136	CG8136, isoform D	-	-	-	-
37068	2795.05	22.595	23.53	0.0584977635532942	Up	0.147602694492141	Hsf	heat shock factor, isoform D	K09418|1|0.0|1203|dme:Dmel_CG5748|heat	shock	transcription	factor,	invertebrate	-	-	-
41209	5551.54	14.19	13.31	-0.0923640181486598	Down	0.17203803988905	FBX011	FBX011 ortholog, isoform B	K10297|1|0.0|1771|dme:Dmel_CG9461|F-box	protein	11	-	GO:0019787//small conjugating protein ligase activity;GO:0046914//transition metal ion binding	-
37998	1726.00	77.545	81.23	0.0669788832062215	Up	0.191850482102761	CG2736	CG2736	K12384|1|4e-25|116|dre:192340|lysosome	membrane	protein	2;K13885|2|5e-24|112|gga:416814|scavenger	receptor	class	B,	member	1	GO:0016021//integral to membrane;GO:0044444//cytoplasmic part	-	GO:0006950//response to stress;GO:0009987//cellular process
318825	530.31	34.175	49.69	0.540014204056688	Up	0.621615374455158	mRpL27	mitochondrial ribosomal protein L27, isoform C	-	GO:0000315//organellar large ribosomal subunit	GO:0005198//structural molecule activity	GO:0010467//gene expression
14462450	1239.00	11.58	8.835	-0.39033321343762	Down	0.433958525954299
42585	1316.00	2.305	2.935	0.348593752680715	Up	0.227909126931713	CG6332	CG6332	-	-	-	-
33575	2275.00	0.645	1.24	0.942969054963621	Up	0.266774534407608	CG8851	CG8851, isoform C	K10352|1|7e-13|76.3|cin:100176948|myosin	heavy	chain;K10381|3|2e-11|71.6|dre:324023|desmoplakin	-	-	-
32818	2331.00	5.8	6.115	0.0762995985124524	Up	0.11121384229296	por	porcupine, isoform C	K00181|1|0.0|833|dme:Dmel_CG6205|porcupine	GO:0016020//membrane	GO:0016747//transferase activity, transferring acyl groups other than amino-acyl groups	GO:0006464//cellular protein modification process;GO:0035466
42185	1335.00	579.37	583.145	0.00936967337599199	Up	0.0706973979659226	Mdh2	malate dehydrogenase 2	K00026|1|0.0|654|dse:Dsec_GM15290|malate	dehydrogenase	[EC:1.1.1.37]	-	-	-
40996	2494.02	39.86	32.935	-0.275320160052917	Down	0.464238541804253	DppIII	dipeptidyl aminopeptidase III, isoform C	K01277|1|0.0|1476|dme:Dmel_CG7415|dipeptidyl-peptidase	III	[EC:3.4.14.4]	GO:0044444//cytoplasmic part;GO:0044444//cytoplasmic part	GO:0008238//exopeptidase activity;GO:0008238//exopeptidase activity	GO:0019538//protein metabolic process;GO:0019538//protein metabolic process
46059	2043.98	32.085	29.96	-0.0988613594274495	Down	0.225795799762251	Sply	Sphingosine-1-phosphate lyase, isoform B	K01634|1|0.0|1112|dme:Dmel_CG8946|sphinganine-1-phosphate	aldolase	[EC:4.1.2.27]	GO:0031227//intrinsic to endoplasmic reticulum membrane;GO:0031227//intrinsic to endoplasmic reticulum membrane	GO:0048037//cofactor binding;GO:0016832//aldehyde-lyase activity;GO:0048037//cofactor binding;GO:0016832//aldehyde-lyase activity	GO:0043436;GO:0006665//sphingolipid metabolic process;GO:0043436;GO:0006665//sphingolipid metabolic process
42135	3135.93	1.38	1.5	0.120294233717712	Up	0.0806696605468234	TyrRII	tyramine receptor II, isoform D	K04135|1|3e-44|180|api:100163236|adrenergic	receptor	alpha-1A;K04155|3|6e-23|109|gga:769107|5-hydroxytryptamine	(serotonin)	receptor	1D	-	-	-
37159	1073.00	0.145	0.53	1.86993945943563	Up	0.235503896446969	CG17821	CG17821	K00680|1|1e-54|213|dme:Dmel_CG8534|	[EC:2.3.1.-];K10249|5|5e-42|171|dre:393769|elongation	of	very	long	chain	fatty	acids	protein	4	-	-	-
34329	778.75	757.68	757.43	-0.000476102413020179	Down	0.0466252806762647	RpL13	ribosomal protein L13, isoform C	K02873|1|2e-109|395|dme:Dmel_CG4651|large	subunit	ribosomal	protein	L13e	GO:0015934//large ribosomal subunit;GO:0015934//large ribosomal subunit	GO:0005198//structural molecule activity;GO:0005198//structural molecule activity	GO:0007052//mitotic spindle organization;GO:0010467//gene expression;GO:0007052//mitotic spindle organization;GO:0010467//gene expression
50305	687.26	71.44	17.275	-2.0480463698456	Down	0.778860124157971	CG8012	CG8012, isoform B	-	-	-	-
37349	1633.00	1.25	1.725	0.464668267003444	Up	0.2085259542993	CG13442	CG13442	K10658|1|2e-15|84.0|nve:NEMVE_v1g25775|E3	ubiquitin-protein	ligase	MARCH3	[EC:6.3.2.19];K10656|4|4e-14|79.7|dwi:Dwil_GK17579|E3	ubiquitin-protein	ligase	MARCH1/8	[EC:6.3.2.19]	-	-	-
12797933	621.00	0.325	0.01	-5.02236781302845	Down	0.285233126403381
36429	1796.00	0.11	0.12	0.125530882083859	Up	0.0444459120327566	CG3884	CG44251, isoform B	-	-	-	-
19835997	267.00	0.525	0.01	-5.71424551766612	Down	0.371153084136838
41922	1773.00	4.07	6.675	0.713739042308669	Up	0.47926297714965	CG4546	CG4546	K00934|1|0.0|894|dme:Dmel_CG4546|arginine	kinase	[EC:2.7.3.3];K00933|2|8e-85|314|ame:550932|creatine	kinase	[EC:2.7.3.2]	-	-	-
32203	817.76	42.395	23.32	-0.862326337085897	Down	0.681085721833311	Cpr11B	cuticular protein 11B, isoform B	-	-	GO:0042302//structural constituent of cuticle	-
39284	5838.35	63.895	72.2	0.17629579729286	Up	0.376700567956677	chrb	charybde, isoform E	K08270|1|3e-09|65.1|dre:378866|DNA-damage-inducible	transcript	4	GO:0044424//intracellular part	-	GO:0001700//embryonic development via the syncytial blastoderm;GO:0006950//response to stress;GO:0009966//regulation of signal transduction;GO:0012501//programmed cell death;GO:0040008//regulation of growth
44227	2472.57	130.705	110.005	-0.248745231858806	Down	0.472757891956148	Fatp	fatty acid (long chain) transport protein, isoform E	K08745|1|0.0|1352|dme:Dmel_CG7400|solute	carrier	family	27	(fatty	acid	transporter),	member	1/4	[EC:6.2.1.-]	GO:0016020//membrane;GO:0016020//membrane;GO:0016020//membrane	GO:0015245//fatty acid transporter activity;GO:0015245//fatty acid transporter activity;GO:0015245//fatty acid transporter activity	GO:0015908//fatty acid transport;GO:0015908//fatty acid transport;GO:0015908//fatty acid transport
43317	5687.10	12.7	17.335	0.448859339543305	Up	0.51159027869502	Tusp	tusp, isoform G	K09448|1|4e-15|85.1|cfa:481758|TEA	domain	family	member	1/3/4	-	-	-
45848	503.00	12.825	13.215	0.0432175991471535	Up	0.101175538238013	e(y)2	enhancer of yellow 2	K11368|1|7e-42|169|dme:Dmel_CG15191|enhancer	of	yellow	2	transcription	factor	GO:0044427//chromosomal part;GO:0070461//SAGA-type complex;GO:0005635//nuclear envelope	GO:0003712//transcription cofactor activity;GO:0019904//protein domain specific binding;GO:0031490//chromatin DNA binding	GO:0006406//mRNA export from nucleus;GO:0006357//regulation of transcription from RNA polymerase II promoter;GO:0010557//positive regulation of macromolecule biosynthetic process;GO:0006342//chromatin silencing;GO:0006325//chromatin organization
37982	1165.00	0.62	0.69	0.154328146391294	Up	0.0705653150178312	CG9083	CG9083	-	-	-	-
40282	950.00	24.355	27.735	0.187489742284904	Up	0.348566900013208	CG4858	CG4858	K03593|1|2e-36|152|hmg:100198387|ATP-binding	protein	involved	in	chromosome	partitioning	-	GO:0051536//iron-sulfur cluster binding;GO:0016462//pyrophosphatase activity;GO:0043169//cation binding;GO:0032559	-
33174	1446.83	26.72	27.605	0.0470095933178869	Up	0.133271694624224	CG31974	CG31974, isoform D	-	-	-	-
38447	1479.00	321.905	301.325	-0.0953146118700294	Down	0.263406419231277	Scsalpha	succinyl coenzyme A synthetase alpha subunit, isoform B	K01899|1|5e-164|577|dya:Dyak_GE21380|succinyl-CoA	synthetase	alpha	subunit	[EC:6.2.1.4	6.2.1.5]	GO:0030062//mitochondrial tricarboxylic acid cycle enzyme complex;GO:0030062//mitochondrial tricarboxylic acid cycle enzyme complex	GO:0004774//succinate-CoA ligase activity;GO:0046912//transferase activity, transferring acyl groups, acyl groups converted into alkyl on transfer;GO:0004774//succinate-CoA ligase activity;GO:0046912//transferase activity, transferring acyl groups, acyl groups converted into alkyl on transfer	GO:0009060//aerobic respiration;GO:0009060//aerobic respiration
33207	1972.00	33.855	27.335	-0.308619543713409	Down	0.482697133800026	Ent1	equilibrative nucleoside transporter 1, isoform C	K03323|1|0.0|892|dme:Dmel_CG11907|equilibrative	nucleoside	transporter,	ENT	family	GO:0044464//cell part;GO:0044464//cell part	GO:0015932//nucleobase-containing compound transmembrane transporter activity;GO:0015932//nucleobase-containing compound transmembrane transporter activity	GO:0051234//establishment of localization;GO:0051234//establishment of localization
36327	1544.49	2.2	3.67	0.738276539318553	Up	0.390767401928411	CG13168	CG13168, isoform D	-	-	-	-
33178	1699.00	2.115	2.08	-0.0240741349788576	Down	0.0488046493197728	CG3709	CG3709	-	-	GO:0003676//nucleic acid binding;GO:0016866//intramolecular transferase activity	GO:0009451//RNA modification
43315	5704.80	17.64	18.82	0.093416067171016	Up	0.187590807026813	dsd	distracted, isoform C	K05637|1|2e-13|79.3|ecb:100059860|laminin,	alpha	1	GO:0031224//intrinsic to membrane	GO:0005488//binding	-
47894	1798.00	5.4	6.05	0.163975735111126	Up	0.188449346189407	hbn	homeobrain	K09452|1|2e-26|120|dre:30657|homeobox	protein	aristaless-related	-	GO:0005488//binding	GO:0006350
34410	1649.00	1.845	1.35	-0.450661409009565	Down	0.212290318319905	CG5096	CG5096	K06260|1|5e-20|99.4|xla:446839|platelet	glycoprotein	V	-	GO:0005488//binding	-
33446	596.12	18.035	14.665	-0.298422352030615	Down	0.423689076740193	CG15394	CG15394, isoform D	-	-	-	-
36068	3329.00	3.94	4.07	0.046833164809871	Up	0.0716219786025624	CG18011	CG18011	K09228|1|2e-39|165|ecb:100060075|KRAB	domain-containing	zinc	finger	protein	GO:0044464//cell part	GO:0046914//transition metal ion binding;GO:0051540	-
19835644	801.00	0.105	0.06	-0.807354922057604	Down	0.07657508915599
19834870	350.00	0.25	0.145	-0.785875194647152	Down	0.101637828556333
12798580	341.00	0.64	0.315	-1.02272007650008	Down	0.195879012019548
43512	1154.00	0.475	0.385	-0.303069067636046	Down	0.0869105798441421	sro	shroud	K00019|1|0.0|637|dme:Dmel_CG12068|3-hydroxybutyrate	dehydrogenase	[EC:1.1.1.30]	-	GO:0003824//catalytic activity	GO:0008152//metabolic process
36294	782.00	0.455	1.29	1.50343261522456	Up	0.337769119006736	CG13186	CG13186	-	-	-	-
41587	1993.93	32.08	22.29	-0.525277525195168	Down	0.595628054418175	grsm	granny smith, isoform F	K09611|1|0.0|1116|dya:Dyak_GE24479|probable	aminopeptidase	NPEPL1	[EC:3.4.11.-]	-	-	-
31577	2134.00	19.745	21.455	0.119826533288037	Up	0.238772949412231	CG3847	CG3847	K09228|1|4e-22|106|bfo:BRAFLDRAFT_71028|KRAB	domain-containing	zinc	finger	protein	-	-	-
36722	1548.00	16.16	15.085	-0.0993125016050924	Down	0.19208162726192	eIF2B-gamma	eIF2B-gamma	K03241|1|0.0|911|dme:Dmel_CG8190|translation	initiation	factor	eIF-2B	gamma	subunit	GO:0043234//protein complex;GO:0044444//cytoplasmic part	GO:0008135//translation factor activity, nucleic acid binding;GO:0030695//GTPase regulator activity;GO:0016772//transferase activity, transferring phosphorus-containing groups	GO:0006412//translation
36936	453.00	78.985	53.725	-0.555985120189287	Down	0.643243957205125	Gbp	Growth-blocking peptide	-	-	-	-
33334	616.00	0.07	0.095	0.440572591385981	Up	0.0547483819838859	halo	halo	-	-	-	GO:0050789//regulation of biological process;GO:0016310//phosphorylation;GO:0010970//microtubule-based transport
19835855	495.00	0.09	0.01	-3.16992500144231	Down	0.120756835292564
5740402	1777.00	0.01	0.05	2.32192809488736	Up	0.0799432043323207	CG34345	CG34345	K00472|1|0.0|1026|dme:Dmel_CG34345|prolyl	4-hydroxylase	[EC:1.14.11.2]	GO:0043234//protein complex;GO:0043231//intracellular membrane-bounded organelle	GO:0046914//transition metal ion binding;GO:0019842//vitamin binding;GO:0019798;GO:0016701//oxidoreductase activity, acting on single donors with incorporation of molecular oxygen	GO:0019471
40239	1853.00	5.315	5.775	0.119751254772316	Up	0.148064984810461	Rbbp5	Rbbp5	K12857|1|3e-12|73.6|tad:TRIADDRAFT_37206|Prp8	binding	protein;K04508|4|8e-12|72.4|mdo:100031835|transducin	(beta)-like	1	-	-	-
38022	1117.00	14.085	13.245	-0.0887117200053085	Down	0.170122837141725	CG7049	CG7049	K13444|1|0.0|698|dme:Dmel_CG7049|sulfatase	modifying	factor	1	-	-	-
35792	1767.49	0.28	0.88	1.65207669657969	Up	0.292893937392683	CG8708	CG8708, isoform D	K00731|1|1e-171|602|dvi:Dvir_GJ14139|glycoprotein-N-acetylgalactosamine	3-beta-galactosyltransferase	[EC:2.4.1.122]	GO:0044464//cell part	GO:0008378//galactosyltransferase activity	GO:0006464//cellular protein modification process
34777	1370.45	1.585	2.165	0.449884184587318	Up	0.228668603883239	CG9014	CG9014, isoform B	K11981|1|0.0|635|dme:Dmel_CG9014|E3	ubiquitin-protein	ligase	NRDP1	[EC:6.3.2.19]	GO:0043234//protein complex	GO:0046914//transition metal ion binding;GO:0019787//small conjugating protein ligase activity	GO:0032446//protein modification by small protein conjugation
33121	392.95	20.025	55.905	1.48117507715393	Up	0.746796988508784	CG1678	CG1678, isoform B	-	-	-	-
42574	463.00	0.47	0.205	-1.19703684705955	Down	0.176726984546295	Cby	chibby, isoform D	-	-	-	GO:0007365//periodic partitioning;GO:0016055//Wnt receptor signaling pathway
41708	636.97	23	25.34	0.139782663309072	Up	0.279025227843085	CG9922	CG9922, isoform B	-	-	-	-
38841	1573.00	21.615	6.325	-1.77289545131423	Down	0.729163914938581	Cyp4d8	cytochrome P450-4d8	K00517|1|0.0|929|dme:Dmel_CG4321|	[EC:1.14.-.-]	GO:0044464//cell part	GO:0016491//oxidoreductase activity;GO:0005506//iron ion binding	GO:0008152//metabolic process
37427	2261.83	13.645	12.13	-0.16979284415363	Down	0.270472856954167	MFS16	major facilitator superfamily transporter 16, isoform D	K13783|1|0.0|1020|dse:Dsec_GM15825|MFS	transporter,	OPA	family,	solute	carrier	family	37	(glycerol-3-phosphate	transporter),	member	1/2	-	-	-
36953	2025.14	14.735	13.64	-0.111403416099828	Down	0.201591599524501	l(2)k01209	lethal (2) k01209, isoform D	K00876|1|0.0|1049|dsi:Dsim_GD11264|uridine	kinase	[EC:2.7.1.48]	-	-	-
36814	456.00	11.57	27.7	1.25949711182906	Up	0.7062145027077	CG15704	CG15704	-	-	GO:0003824//catalytic activity;GO:0046914//transition metal ion binding	GO:0008152//metabolic process
35440	3279.82	10.645	11.615	0.125813204356514	Up	0.208228767666094	CG3651	CG3651, isoform D	-	-	-	-
14462377	428.00	1.105	0.96	-0.202940058670275	Down	0.093778893144895
14462773	1861.00	0.01	0.05	2.32192809488736	Up	0.0799432043323207
43309	1239.00	0.19	0.255	0.42449782852791	Up	0.0781931052701096	Gr98d	gustatory receptor 98d	K08471|1|0.0|790|dme:Dmel_CG31061|gustatory	receptor	GO:0031224//intrinsic to membrane	GO:0004930//G-protein coupled receptor activity	GO:0007166//cell surface receptor signaling pathway;GO:0007606//sensory perception of chemical stimulus;GO:0023060
33034	1282.00	20.5	20.1	-0.0284284083265173	Down	0.0926231673490952	Syx16	syntaxin 16	K08489|1|0.0|661|dme:Dmel_CG1467|syntaxin	16	GO:0031224//intrinsic to membrane;GO:0000323//lytic vacuole;GO:0012505//endomembrane system	GO:0005515//protein binding	GO:0001505//regulation of neurotransmitter levels;GO:0046907//intracellular transport;GO:0006904//vesicle docking involved in exocytosis;GO:0015031//protein transport
5740176	2830.45	7.13	8.59	0.268756054694576	Up	0.311451591599525	CG34340	CG34340, isoform F	K09330|1|3e-25|117|xtr:100124329|paired	mesoderm	homeobox	protein	2	-	-	GO:0048812//neuron projection morphogenesis;GO:0048513//organ development
42845	2968.37	27.01	27.64	0.0332639758792916	Up	0.100482102760534	Miro	mitochondrial Rho, isoform F	K07870|1|0.0|655|spu:586242|Ras	homolog	gene	family,	member	T1	GO:0031306//intrinsic to mitochondrial outer membrane;GO:0031306//intrinsic to mitochondrial outer membrane;GO:0031306//intrinsic to mitochondrial outer membrane	GO:0046872//metal ion binding;GO:0032561//guanyl ribonucleotide binding;GO:0003824//catalytic activity;GO:0046872//metal ion binding;GO:0032561//guanyl ribonucleotide binding;GO:0003824//catalytic activity;GO:0046872//metal ion binding;GO:0032561//guanyl ribonucleotide binding;GO:0003824//catalytic activity	GO:0016192//vesicle-mediated transport;GO:0012501//programmed cell death;GO:0035556//intracellular signal transduction;GO:0051640//organelle localization;GO:0007267//cell-cell signaling;GO:0000226//microtubule cytoskeleton organization;GO:0010970//microtubule-based transport;GO:0016192//vesicle-mediated transport;GO:0012501//programmed cell death;GO:0035556//intracellular signal transduction;GO:0051640//organelle localization;GO:0007267//cell-cell signaling;GO:0000226//microtubule cytoskeleton organization;GO:0010970//microtubule-based transport;GO:0016192//vesicle-mediated transport;GO:0012501//programmed cell death;GO:0035556//intracellular signal transduction;GO:0051640//organelle localization;GO:0007267//cell-cell signaling;GO:0000226//microtubule cytoskeleton organization;GO:0010970//microtubule-based transport
40661	2334.73	37.965	44.93	0.243009053691598	Up	0.430887597411174	CG31550	CG31550, isoform D	K13096|1|0.0|1136|dsi:Dsim_GD19790|splicing	factor	4	GO:0044464//cell part;GO:0044464//cell part;GO:0044464//cell part	GO:0005488//binding	-
37610	3761.00	0.065	0.225	1.79141337818858	Up	0.144102496367719	CG30268	CG30268	-	-	-	-
45682	1195.73	104.09	98.23	-0.0835958703515028	Down	0.214403645489367	eIF-3p40	eukaryotic initiation factor 3 p40 subunit, isoform B	K03247|1|0.0|651|dme:Dmel_CG9124|translation	initiation	factor	eIF-3	subunit	3	GO:0044444//cytoplasmic part;GO:0044444//cytoplasmic part	GO:0008135//translation factor activity, nucleic acid binding;GO:0008135//translation factor activity, nucleic acid binding	GO:0006412//translation;GO:0006412//translation
38282	5265.00	0.48	0.425	-0.175571564583454	Down	0.0649848104609695	osm-1	outer segment 2	-	GO:0044464//cell part	GO:0005488//binding	GO:0048646//anatomical structure formation involved in morphogenesis;GO:0007389//pattern specification process
43088	1044.11	2.815	5.795	1.04167373892624	Up	0.531765949015982	ymp	yellow-emperor, isoform D	K14015|1|2e-65|248|dse:Dsec_GM10234|nuclear	protein	localization	protein	4	homolog	GO:0005681//spliceosomal complex;GO:0005681//spliceosomal complex	-	GO:0000377;GO:0000377
14462346	2488.00	0.625	0.07	-3.15842936260448	Down	0.310989301281205
34701	8461.45	44.095	40.6	-0.119135348232605	Down	0.271826707172104	CG9932	CG9932, isoform E	K09222|1|5e-13|78.6|dre:564772|RE1-silencing	transcription	factor;K09228|4|1e-12|77.4|bfo:BRAFLDRAFT_66688|KRAB	domain-containing	zinc	finger	protein	GO:0044464//cell part	GO:0046914//transition metal ion binding	-
38246	2363.97	87.15	79.3	-0.136179798421707	Down	0.322018227446837	CG12025	CG12025, isoform C	-	-	-	-
43437	1373.85	285.295	289.24	0.0198126184999006	Up	0.0925901466120724	CG11876	CG11876, isoform D	K00162|1|7e-119|426|dan:Dana_GF23287|pyruvate	dehydrogenase	E1	component	subunit	beta	[EC:1.2.4.1]	GO:0043234//protein complex;GO:0044444//cytoplasmic part;GO:0015630//microtubule cytoskeleton;GO:0043234//protein complex;GO:0044444//cytoplasmic part;GO:0015630//microtubule cytoskeleton;GO:0043234//protein complex;GO:0044444//cytoplasmic part;GO:0015630//microtubule cytoskeleton;GO:0043234//protein complex;GO:0044444//cytoplasmic part;GO:0015630//microtubule cytoskeleton	GO:0004738//pyruvate dehydrogenase activity;GO:0004738//pyruvate dehydrogenase activity	GO:0032787//monocarboxylic acid metabolic process;GO:0000226//microtubule cytoskeleton organization;GO:0032787//monocarboxylic acid metabolic process;GO:0000226//microtubule cytoskeleton organization;GO:0032787//monocarboxylic acid metabolic process;GO:0000226//microtubule cytoskeleton organization;GO:0032787//monocarboxylic acid metabolic process;GO:0000226//microtubule cytoskeleton organization
39678	1034.00	0.46	0.215	-1.09729720135491	Down	0.167316074494783	yellow-k	yellow-k	-	-	-	-
39971	5104.00	0.01	0.07	2.8073549220576	Up	0.100680227182671	CG6052	CG6052	K05643|1|0.0|892|hmg:100197302|ATP-binding	cassette,	subfamily	A	(ABC1),	member	3	-	GO:0017111//nucleoside-triphosphatase activity;GO:0032559	-
33841	1662.00	0.87	0.365	-1.25311893696871	Down	0.254920089816405	H2.0	homeodomain protein 2.0	K09339|1|9e-158|556|dme:Dmel_CG11607|homeobox	protein	HLX1	GO:0043231//intracellular membrane-bounded organelle	GO:0003702//RNA polymerase II transcription factor activity;GO:0003677//DNA binding	GO:0045622//regulation of T-helper cell differentiation;GO:0006350;GO:0048522//positive regulation of cellular process
41144	3028.73	34.085	29.145	-0.225888581398759	Down	0.404801215163122	by	blistery, isoform D	K00665|1|1e-84|315|dpe:Dper_GL12292|fatty	acid	synthase,	animal	type	[EC:2.3.1.85];K08890|2|8e-06|53.1|tgu:100223292|B	lymphoid	tyrosine	kinase	[EC:2.7.10.2]	GO:0005924//cell-substrate adherens junction;GO:0005924//cell-substrate adherens junction;GO:0005924//cell-substrate adherens junction	GO:0008092//cytoskeletal protein binding;GO:0008092//cytoskeletal protein binding;GO:0008092//cytoskeletal protein binding	GO:0007472//wing disc morphogenesis;GO:0007010//cytoskeleton organization;GO:0007472//wing disc morphogenesis;GO:0007010//cytoskeleton organization;GO:0007472//wing disc morphogenesis;GO:0007010//cytoskeleton organization
19835383	1787.50	4.655	5.29	0.184486554555232	Up	0.192940166424515	-	phosphatidylinositol glycan anchor biosynthesis, class V ortholog, isoform C	-	-	-	-
117353	2519.60	57.09	49.48	-0.206392562018808	Down	0.407112666754722	Cct1	CTP:phosphocholine cytidylyltransferase 1, isoform F	K00968|1|0.0|851|dme:Dmel_CG1049|choline-phosphate	cytidylyltransferase	[EC:2.7.7.15]	GO:0043231//intracellular membrane-bounded organelle;GO:0043231//intracellular membrane-bounded organelle;GO:0043231//intracellular membrane-bounded organelle;GO:0043231//intracellular membrane-bounded organelle	GO:0070567;GO:0070567;GO:0070567;GO:0070567	GO:0016192//vesicle-mediated transport;GO:0007472//wing disc morphogenesis;GO:0007423//sensory organ development;GO:0046470//phosphatidylcholine metabolic process;GO:0010259//multicellular organismal aging;GO:0007292//female gamete generation;GO:0001736//establishment of planar polarity;GO:0016192//vesicle-mediated transport;GO:0007472//wing disc morphogenesis;GO:0007423//sensory organ development;GO:0046470//phosphatidylcholine metabolic process;GO:0010259//multicellular organismal aging;GO:0007292//female gamete generation;GO:0001736//establishment of planar polarity;GO:0016192//vesicle-mediated transport;GO:0007472//wing disc morphogenesis;GO:0007423//sensory organ development;GO:0046470//phosphatidylcholine metabolic process;GO:0010259//multicellular organismal aging;GO:0007292//female gamete generation;GO:0001736//establishment of planar polarity;GO:0016192//vesicle-mediated transport;GO:0007472//wing disc morphogenesis;GO:0007423//sensory organ development;GO:0046470//phosphatidylcholine metabolic process;GO:0010259//multicellular organismal aging;GO:0007292//female gamete generation;GO:0001736//establishment of planar polarity
38167	3219.00	0.01	0.03	1.58496250072116	Up	0.0591731607449478	SA-2	Stromalin-2	K06671|1|0.0|1747|dme:Dmel_CG13916|cohesin	complex	subunit	SA-1/2	GO:0044427//chromosomal part	-	GO:0009987//cellular process
43421	625.00	2.175	0.605	-1.8460083534615	Down	0.458459912825254	CG14518	CG14518	K12602|1|2e-33|142|dpo:Dpse_GA17766|WD	repeat-containing	protein	61;K09255|2|2e-11|68.6|dpe:Dper_GL18753|Rel/ankyrin	family,	other	-	GO:0019842//vitamin binding;GO:0016491//oxidoreductase activity;GO:0046914//transition metal ion binding	GO:0008152//metabolic process
42984	2853.00	20.725	21.925	0.0812047409489824	Up	0.178543125082552	CG11771	CG11771	K01414|1|0.0|1431|dme:Dmel_CG11771|oligopeptidase	A	[EC:3.4.24.70]	-	GO:0004175//endopeptidase activity	GO:0019538//protein metabolic process
38165	2273.00	0.81	0.97	0.260062839302503	Up	0.10484084004755	CG9173	CG9173	-	-	-	-
32490	2159.00	4.445	4.55	0.0336831262562886	Up	0.0618808611808216	CG9213	CG9213, isoform B	-	-	-	-
10178956	3022.00	0.04	0.01	-2	Down	0.0694426099590543
19835334	904.00	0.01	0.055	2.4594316186373	Up	0.0799432043323207
31613	856.44	554.42	625.44	0.173892187927814	Up	0.388356888125743	RpL17	ribosomal protein L17, isoform E	K02880|1|6e-95|347|dse:Dsec_GM12554|large	subunit	ribosomal	protein	L17e	-	-	-
33410	764.00	0.725	0.76	0.0680184234286512	Up	0.0525359926033549	CG4271	CG4271	K01362|1|9e-25|113|dme:Dmel_CG2071|	[EC:3.4.21.-];K01312|2|7e-24|110|dpo:Dpse_GA15051|trypsin	[EC:3.4.21.4]	-	GO:0004175//endopeptidase activity	GO:0019538//protein metabolic process
19836100	583.00	0.295	0.325	0.139724763666613	Up	0.0546823405098402
41608	1337.00	0.06	0.105	0.807354922057604	Up	0.07657508915599	CG11670	CG11670	K01312|1|1e-33|144|dpo:Dpse_GA19543|trypsin	[EC:3.4.21.4];K08664|2|4e-25|115|hsa:5652|protease,	serine,	8	(prostasin)	[EC:3.4.21.-];K01324|3|5e-25|115|ssc:397144|plasma	kallikrein	[EC:3.4.21.34]	-	-	-
14462651	658.00	0.245	0.01	-4.61470984411521	Down	0.239499405626734
42093	4358.59	28.515	30.2	0.0828275168427333	Up	0.190562673358869	Sur-8	Sur-8, isoform F	K01768|1|9e-47|189|dpo:Dpse_GA10197|adenylate	cyclase	[EC:4.6.1.1]	-	-	-
37710	1067.43	5.36	4.35	-0.301217599721682	Down	0.275128780874389	CG9815	CG9815, isoform D	-	-	-	-
40812	1409.00	8.12	2.125	-1.93401688616011	Down	0.665070664377229	CG1315	CG1315, isoform B	K01940|1|0.0|845|dme:Dmel_CG1315|argininosuccinate	synthase	[EC:6.3.4.5]	GO:0044424//intracellular part	GO:0016879//ligase activity, forming carbon-nitrogen bonds;GO:0032559	GO:0006525//arginine metabolic process;GO:0019627//urea metabolic process
37450	2753.00	6.655	5.96	-0.15912633544973	Down	0.194128912957337	CG10496	TATA box-binding protein-associated factor RNA polymerase I subunit C-like	-	-	-	-
39263	668.00	64.835	64.525	-0.00691459985785156	Down	0.0641923127724211	CG7607	CG7607	-	-	-	-
42852	2231.00	154.66	156.465	0.0167398554601077	Up	0.0908070268128385	Hsp68	heat shock protein 68	K03283|1|0.0|1162|dme:Dmel_CG5436|heat	shock	70kDa	protein	1/8	GO:0043231//intracellular membrane-bounded organelle;GO:0044444//cytoplasmic part;GO:0015630//microtubule cytoskeleton	GO:0005515//protein binding;GO:0032559	GO:0010259//multicellular organismal aging;GO:0006950//response to stress;GO:0044267//cellular protein metabolic process
46068	3452.58	221.155	200.775	-0.139478220188362	Down	0.335622771100251	Acsl	Acyl-CoA synthetase long-chain, isoform J	K01897|1|0.0|1383|dme:Dmel_CG8732|long-chain	acyl-CoA	synthetase	[EC:6.2.1.3]	-	GO:0015078//hydrogen ion transmembrane transporter activity;GO:0003824//catalytic activity;GO:0015078//hydrogen ion transmembrane transporter activity;GO:0003824//catalytic activity;GO:0015078//hydrogen ion transmembrane transporter activity;GO:0003824//catalytic activity;GO:0015078//hydrogen ion transmembrane transporter activity;GO:0003824//catalytic activity;GO:0015078//hydrogen ion transmembrane transporter activity;GO:0003824//catalytic activity;GO:0015078//hydrogen ion transmembrane transporter activity;GO:0003824//catalytic activity;GO:0015078//hydrogen ion transmembrane transporter activity;GO:0003824//catalytic activity;GO:0015078//hydrogen ion transmembrane transporter activity;GO:0003824//catalytic activity;GO:0015078//hydrogen ion transmembrane transporter activity;GO:0003824//catalytic activity	GO:0022904//respiratory electron transport chain;GO:0022904//respiratory electron transport chain;GO:0022904//respiratory electron transport chain;GO:0022904//respiratory electron transport chain;GO:0022904//respiratory electron transport chain;GO:0022904//respiratory electron transport chain;GO:0022904//respiratory electron transport chain;GO:0022904//respiratory electron transport chain;GO:0022904//respiratory electron transport chain
40430	1049.00	45.02	39.65	-0.183245190862815	Down	0.361775194822348	CG7407	CG7407	-	-	-	-
31176	923.00	10.835	10.86	0.0033249497106877	Up	0.0416061286487914	CG4045	CG4045	K03439|1|4e-150|530|dme:Dmel_CG4045|tRNA	(guanine-N7-)-methyltransferase	[EC:2.1.1.33]	-	-	-
33412	475.00	0.28	1.075	1.94083792753186	Up	0.344010038304055	robl22E	robl22E, isoform B	K10419|1|2e-25|114|cqu:CpipJ_CPIJ002048|dynein	light	chain	roadblock-type	GO:0005875//microtubule associated complex	GO:0016887//ATPase activity	GO:0048812//neuron projection morphogenesis;GO:0007017//microtubule-based process;GO:0007420//brain development
19836118	249.00	0.96	0.43	-1.15869774601906	Down	0.259807158895787
35821	1386.11	0.375	0.125	-1.58496250072116	Down	0.182406551314225	Cyp4ad1	Cyp4ad1, isoform B	K00517|1|0.0|1006|dme:Dmel_CG2110|	[EC:1.14.-.-]	GO:0044464//cell part	GO:0016491//oxidoreductase activity;GO:0005506//iron ion binding	GO:0008152//metabolic process
42037	3935.00	0.115	0.07	-0.716207033999408	Down	0.0690133403777572	abd-A	abdominal A, isoform D	K09311|1|2e-117|424|dme:Dmel_CG10325|Antp	family,	other;K09307|3|5e-24|114|xla:373643|homeobox	protein	HoxA/B7	-	GO:0030528//transcription regulator activity;GO:0000981//sequence-specific DNA binding RNA polymerase II transcription factor activity;GO:0003677//DNA binding	GO:0035054//embryonic heart tube anterior/posterior pattern specification;GO:0035051//cardiocyte differentiation;GO:0007448//anterior/posterior pattern specification, imaginal disc;GO:0008354//germ cell migration;GO:0012501//programmed cell death;GO:0001742//oenocyte differentiation;GO:0014706//striated muscle tissue development;GO:0045137//development of primary sexual characteristics;GO:0001708//cell fate specification;GO:0014016//neuroblast differentiation;GO:0010551;GO:0001709//cell fate determination;GO:0048565//digestive tract development;GO:0007445;GO:0048634
35398	4399.64	13.485	12.45	-0.11520977928016	Down	0.205917316074495	Hr39	hormone receptor-like in 39, isoform D	K08705|1|0.0|1424|dme:Dmel_CG8676|nuclear	receptor	subfamily	5	group	A	member	3	GO:0043231//intracellular membrane-bounded organelle;GO:0043231//intracellular membrane-bounded organelle;GO:0043231//intracellular membrane-bounded organelle;GO:0043231//intracellular membrane-bounded organelle	GO:0046914//transition metal ion binding;GO:0001071//nucleic acid binding transcription factor activity;GO:0003677//DNA binding;GO:0004879//ligand-activated sequence-specific DNA binding RNA polymerase II transcription factor activity;GO:0008134//transcription factor binding;GO:0046914//transition metal ion binding;GO:0001071//nucleic acid binding transcription factor activity;GO:0003677//DNA binding;GO:0004879//ligand-activated sequence-specific DNA binding RNA polymerase II transcription factor activity;GO:0008134//transcription factor binding;GO:0046914//transition metal ion binding;GO:0001071//nucleic acid binding transcription factor activity;GO:0003677//DNA binding;GO:0004879//ligand-activated sequence-specific DNA binding RNA polymerase II transcription factor activity;GO:0008134//transcription factor binding;GO:0046914//transition metal ion binding;GO:0001071//nucleic acid binding transcription factor activity;GO:0003677//DNA binding;GO:0004879//ligand-activated sequence-specific DNA binding RNA polymerase II transcription factor activity;GO:0008134//transcription factor binding	GO:0035071//salivary gland cell autophagic cell death;GO:0010468//regulation of gene expression;GO:0009887//organ morphogenesis;GO:0007143//female meiosis;GO:0006351//transcription, DNA-dependent;GO:0043280//positive regulation of cysteine-type endopeptidase activity involved in apoptotic process;GO:0035071//salivary gland cell autophagic cell death;GO:0010468//regulation of gene expression;GO:0009887//organ morphogenesis;GO:0007143//female meiosis;GO:0006351//transcription, DNA-dependent;GO:0043280//positive regulation of cysteine-type endopeptidase activity involved in apoptotic process;GO:0035071//salivary gland cell autophagic cell death;GO:0010468//regulation of gene expression;GO:0009887//organ morphogenesis;GO:0007143//female meiosis;GO:0006351//transcription, DNA-dependent;GO:0043280//positive regulation of cysteine-type endopeptidase activity involved in apoptotic process;GO:0035071//salivary gland cell autophagic cell death;GO:0010468//regulation of gene expression;GO:0009887//organ morphogenesis;GO:0007143//female meiosis;GO:0006351//transcription, DNA-dependent;GO:0043280//positive regulation of cysteine-type endopeptidase activity involved in apoptotic process
32068	779.00	0.01	0.06	2.58496250072116	Up	0.0905758816536785	sisA	sisterless A	-	GO:0043231//intracellular membrane-bounded organelle	GO:0001071//nucleic acid binding transcription factor activity;GO:0046983//protein dimerization activity	GO:0007494//midgut development;GO:0009888//tissue development;GO:0003006//developmental process involved in reproduction
43209	810.00	0.01	0.07	2.8073549220576	Up	0.100680227182671	TwdlS	TweedleS	-	-	-	-
39322	1650.79	15.755	11.445	-0.461092291461853	Down	0.50683529256373	Bmcp	bmcp, isoform B	K03454|1|5e-158|557|dpo:Dpse_GA20254|mitochondrial	carrier	protein,	MC	family	GO:0019866//organelle inner membrane;GO:0031224//intrinsic to membrane;GO:0019866//organelle inner membrane;GO:0031224//intrinsic to membrane	-	GO:0006810//transport;GO:0008152//metabolic process;GO:0006810//transport;GO:0008152//metabolic process
40620	7644.83	24.1	27.46	0.188298479029777	Up	0.348170651168934	cno	canoe, isoform I	K05702|1|0.0|2742|dan:Dana_GF16070|afadin	GO:0005913//cell-cell adherens junction;GO:0005924//cell-substrate adherens junction;GO:0044444//cytoplasmic part;GO:0005913//cell-cell adherens junction;GO:0005924//cell-substrate adherens junction;GO:0044444//cytoplasmic part;GO:0005913//cell-cell adherens junction;GO:0005924//cell-substrate adherens junction;GO:0044444//cytoplasmic part	GO:0005488//binding;GO:0005488//binding;GO:0005488//binding	GO:0001654//eye development;GO:0007264//small GTPase mediated signal transduction;GO:0007392;GO:0043408//regulation of MAPK cascade;GO:0007166//cell surface receptor signaling pathway;GO:0007389//pattern specification process;GO:0001654//eye development;GO:0007264//small GTPase mediated signal transduction;GO:0007392;GO:0043408//regulation of MAPK cascade;GO:0007166//cell surface receptor signaling pathway;GO:0007389//pattern specification process;GO:0001654//eye development;GO:0007264//small GTPase mediated signal transduction;GO:0007392;GO:0043408//regulation of MAPK cascade;GO:0007166//cell surface receptor signaling pathway;GO:0007389//pattern specification process
36473	991.24	75.415	81.595	0.113629245810473	Up	0.268953903051116	CG42319	CG42319, isoform F	K05631|1|7e-06|53.1|dre:474349|atrophin-1	interacting	protein	3	(BAI1-associated	protein	1)	-	GO:0005488//binding;GO:0005488//binding;GO:0005488//binding;GO:0005488//binding;GO:0005488//binding;GO:0005488//binding	-
43326	976.00	4.785	4.03	-0.247739085958058	Down	0.227711002509576	CG12883	CG12883	-	-	-	-
43935	1876.00	10.33	12.055	0.222791396737467	Up	0.309833575485405	NtR	NtR, isoform B	K05312|1|2e-09|64.7|cin:100183680|nicotinic	acetylcholine	receptor,	invertebrate;K04808|3|3e-07|57.4|rno:81721|nicotinic	acetylcholine	receptor	alpha-6	GO:0031224//intrinsic to membrane	GO:0015276//ligand-gated ion channel activity	GO:0006810//transport
31987	5456.56	21.52	17.405	-0.306176263832941	Down	0.447695152555805	spri	sprint, isoform R	-	-	GO:0005488//binding;GO:0005488//binding;GO:0005488//binding;GO:0005488//binding	GO:0007297//ovarian follicle cell migration;GO:0016192//vesicle-mediated transport;GO:0023060;GO:0007297//ovarian follicle cell migration;GO:0016192//vesicle-mediated transport;GO:0023060;GO:0007297//ovarian follicle cell migration;GO:0016192//vesicle-mediated transport;GO:0023060;GO:0007297//ovarian follicle cell migration;GO:0016192//vesicle-mediated transport;GO:0023060
37319	668.46	65.49	63.495	-0.0446316416723709	Down	0.131620657773081	Cpr57A	cuticular protein 57A, isoform B	-	-	-	-
33222	6681.10	5.12	6.085	0.249113452713728	Up	0.252905824858011	CG4297	CG4297, isoform D	-	-	-	-
38381	1363.70	4.945	7.63	0.62571253607542	Up	0.473880597014925	CG14962	ASCIZ homolog, isoform B	K09228|1|4e-07|57.0|mmu:24132|KRAB	domain-containing	zinc	finger	protein;K00383|4|7e-06|52.8|spu:589396|glutathione	reductase	(NADPH)	[EC:1.8.1.7]	GO:0044464//cell part	GO:0046914//transition metal ion binding	-
38662	1633.00	0.03	0.03	0	-	0.0382380134724607	CG5592	CG5592	K08204|1|8e-58|224|mdo:100011322|MFS	transporter,	OCT	family,	solute	carrier	family	22	(organic	anion	transporter),	member	7;K08209|2|1e-56|220|mmu:102570|MFS	transporter,	OCT	family,	solute	carrier	family	22	(organic	cation	transporter),	member	13	GO:0031224//intrinsic to membrane	-	GO:0006810//transport
44010	1843.00	223.53	243.86	0.125584665623327	Up	0.319112402588826	Pgm	phosphoglucose mutase	K01835|1|0.0|1122|dme:Dmel_CG5165|phosphoglucomutase	[EC:5.4.2.2]	-	GO:0046872//metal ion binding;GO:0016868//intramolecular transferase activity, phosphotransferases	GO:0040011//locomotion;GO:0005977//glycogen metabolic process
39630	3903.76	13.045	16.56	0.344205728681873	Up	0.446737551182142	Sytbeta	synaptotagmin beta, isoform D	K01104|1|1e-45|185|mcc:699032|protein-tyrosine	phosphatase	[EC:3.1.3.48];K00253|2|2e-20|102|bfo:BRAFLDRAFT_84110|isovaleryl-CoA	dehydrogenase	[EC:1.3.99.10];K02677|3|7e-11|70.5|nve:NEMVE_v1g93932|classical	protein	kinase	C	[EC:2.7.11.13]	GO:0030136//clathrin-coated vesicle;GO:0030136//clathrin-coated vesicle	-	GO:0001505//regulation of neurotransmitter levels;GO:0006887//exocytosis;GO:0001505//regulation of neurotransmitter levels;GO:0006887//exocytosis
19835096	534.00	0.155	0.01	-3.95419631038688	Down	0.171410645885616
39964	981.46	71.785	56.235	-0.35221408752821	Down	0.547913089420156	CG6259	CG6259, isoform B	K12198|1|3e-105|381|dme:Dmel_CG6259|charged	multivesicular	body	protein	5	-	-	GO:0006810//transport
40456	4866.00	25.28	25.885	0.0341198546838242	Up	0.099524501386871	Rich	RIC1 homolog	-	GO:0044464//cell part	GO:0008047//enzyme activator activity	GO:0009966//regulation of signal transduction
19836195	601.00	0.07	0.01	-2.8073549220576	Down	0.100680227182671
38413	870.61	180.65	184.645	0.0315569415783675	Up	0.114383833047154	PHGPx	PHGPx, isoform D	K00432|1|4e-96|350|dme:Dmel_CG12013|glutathione	peroxidase	[EC:1.11.1.9]	GO:0043231//intracellular membrane-bounded organelle;GO:0043231//intracellular membrane-bounded organelle;GO:0043231//intracellular membrane-bounded organelle	GO:0004601//peroxidase activity;GO:0004601//peroxidase activity;GO:0004601//peroxidase activity	GO:0033194//response to hydroperoxide;GO:0008152//metabolic process;GO:0033194//response to hydroperoxide;GO:0008152//metabolic process;GO:0033194//response to hydroperoxide;GO:0008152//metabolic process
42593	2012.00	7.33	7.82	0.0933554091735404	Up	0.139050323603223	CG6015	CG6015	K12816|1|0.0|1167|dme:Dmel_CG6015|pre-mRNA-processing	factor	17	GO:0005681//spliceosomal complex	GO:0004468//lysine N-acetyltransferase activity	GO:0000377
8674114	3113.00	175.315	209.795	0.259030856112125	Up	0.489565447100779	inaF-B	inaF-B	-	GO:0031253//cell projection membrane	GO:0005488//binding;GO:0016247//channel regulator activity	GO:0009314//response to radiation;GO:0016057//regulation of membrane potential in photoreceptor cell
39612	2644.00	14.58	14.01	-0.057533763896119	Down	0.128945978074231	CG13472	tudor domain containing 3 ortholog	K10990|1|8e-10|66.2|oaa:100073619|protein	RMI1	homolog	GO:0044424//intracellular part	-	-
43628	1782.00	0.955	0.59	-0.694785778673907	Down	0.189968300092458	PH4alphaNE2	prolyl-4-hydroxylase-alpha NE2	K00472|1|0.0|994|dme:Dmel_CG9720|prolyl	4-hydroxylase	[EC:1.14.11.2]	GO:0043231//intracellular membrane-bounded organelle	GO:0046914//transition metal ion binding;GO:0019842//vitamin binding;GO:0019798;GO:0016701//oxidoreductase activity, acting on single donors with incorporation of molecular oxygen	GO:0008152//metabolic process
19835672	350.00	0.14	0.305	1.12338241550528	Up	0.140668339717342
33350	2152.67	42.445	39.215	-0.114189014606338	Down	0.254920089816405	CG18317	Rim2 ortholog, isoform D	K13354|1|3e-33|143|nvi:100116581|solute	carrier	family	25	member	17;K03454|2|8e-24|112|xla:100137670|mitochondrial	carrier	protein,	MC	family	GO:0031224//intrinsic to membrane;GO:0043231//intracellular membrane-bounded organelle	GO:0005215//transporter activity	GO:0046907//intracellular transport
34630	1218.76	75.425	92.42	0.29316229813247	Up	0.506571126667547	Pex19	peroxin 19, isoform C	K13337|1|1e-132|473|dme:Dmel_CG5325|peroxin-19	GO:0042579//microbody;GO:0042579//microbody	-	GO:0048731;GO:0048731
35002	2265.00	0.78	0.22	-1.82597060022495	Down	0.287148329150707	ChLD3	ChLD3	K04550|1|2e-07|57.8|spu:582052|low	density	lipoprotein-related	protein	1	(alpha-2-macroglobulin	receptor);K06233|2|9e-07|55.8|dre:568184|low	density	lipoprotein-related	protein	2;K12473|3|2e-06|55.1|ecb:100057389|low-density	lipoprotein	receptor	-	GO:0030247//polysaccharide binding;GO:0016787//hydrolase activity	GO:0006022
33593	571.00	10.415	3.06	-1.76705928134799	Down	0.67887333245278	CG3604	CG3604, isoform B	K03909|1|6e-12|70.5|mdo:100028266|tissue	factor	pathway	inhibitor	-	GO:0004866//endopeptidase inhibitor activity	-
38031	1337.00	6.635	7.46	0.169079164885045	Up	0.214271562541276	CG13876	CG13876	-	-	GO:0003676//nucleic acid binding;GO:0048037//cofactor binding;GO:0016641//oxidoreductase activity, acting on the CH-NH2 group of donors, oxygen as acceptor;GO:0034061	GO:0006260//DNA replication
14462781	509.00	0.405	0.01	-5.33985000288463	Down	0.322183331131951
36345	852.00	9.105	2.315	-1.9756468237166	Down	0.678047814027209	Cpr49Ab	cuticular protein 49Ab	-	-	GO:0005198//structural molecule activity	-
36981	2564.99	95.02	86.97	-0.127713372628291	Down	0.307357020208691	eIF3-S9	eIF3-S9, isoform B	K03253|1|0.0|1332|dme:Dmel_CG4878|translation	initiation	factor	eIF-3	subunit	9	-	-	-
37572	1955.00	1.15	1.275	0.148863385914483	Up	0.0855237088891824	CG6018	CG6018	K01044|1|0.0|742|dme:Dmel_CG1031|carboxylesterase	[EC:3.1.1.1];K03927|2|0.0|734|dse:Dsec_GM10467|carboxylesterase	type	B	[EC:3.1.1.1]	-	GO:0004091//carboxylesterase activity	-
36772	4114.74	29.425	32.5	0.143397302877373	Up	0.293950600977414	CG8405	CG8405, isoform B	-	-	-	-
19834877	1027.00	0.01	0.045	2.16992500144231	Up	0.0694426099590543
12798491	558.90	0.08	0.25	1.64385618977472	Up	0.147833839651301
38773	540.00	0.085	0.21	1.30485458152842	Up	0.119601109496764	Cpr65Ea	cuticular protein 65Ea	-	-	GO:0005198//structural molecule activity	-
12798056	1043.00	0.01	0.055	2.4594316186373	Up	0.0799432043323207	CG43060	CG43060, isoform B	-	-	-	-
19835325	382.00	0.115	0.255	1.14886338591448	Up	0.127228899749042
43592	1158.00	2.385	3.195	0.421826664941483	Up	0.266774534407608	CG15531	CG15531	K00507|1|3e-176|617|dse:Dsec_GM12171|stearoyl-CoA	desaturase	(delta-9	desaturase)	[EC:1.14.19.1]	GO:0031224//intrinsic to membrane	GO:0016705//oxidoreductase activity, acting on paired donors, with incorporation or reduction of molecular oxygen	GO:0006631//fatty acid metabolic process
19834953	1188.00	0.135	0.09	-0.584962500721156	Down	0.0687491744815744
3885569	459.81	7.125	2.55	-1.48239276708061	Down	0.615176330735702	CG34026	CG34026, isoform B	-	-	-	-
34564	1191.00	43.225	33.325	-0.375261088553308	Down	0.545733720776648	Ppt2	Palmitoyl-protein thioesterase 2	K01074|1|7e-167|586|dme:Dmel_CG4851|palmitoyl-protein	thioesterase	[EC:3.1.2.22]	-	GO:0016790//thiolester hydrolase activity	GO:0043412//macromolecule modification
34234	799.00	0.01	0.115	3.52356195605701	Up	0.136970017170783	CG12439	CG12439, isoform B	-	-	-	-
37742	1206.00	56.545	44.445	-0.347378332311962	Down	0.538337075683529	St1	sulfotransferase 1	K01018|1|5e-50|198|dme:Dmel_CG5431|tyrosine-ester	sulfotransferase	[EC:2.8.2.9];K01025|2|6e-38|158|tgu:100190592|	[EC:2.8.2.-];K01014|4|9e-37|154|dme:Dmel_CG16733|aryl	sulfotransferase	[EC:2.8.2.1];K01016|5|4e-36|152|dpo:Dpse_GA14114|estrone	sulfotransferase	[EC:2.8.2.4]	-	GO:0016782//transferase activity, transferring sulfur-containing groups	-
38201	1534.00	8.185	6.45	-0.343683256163537	Down	0.358175934486858	CG17249	CG17249	K13105|1|0.0|672|dme:Dmel_CG17249|proline-rich	protein	PRCC	-	-	-
38193	2482.20	33.96	35.95	0.0821553117736216	Up	0.195713908334434	ABCB7	ABCB7, isoform B	K05663|1|0.0|1126|dme:Dmel_CG7955|mitochondrial	ABC	transporter	ATM;K05662|2|0.0|689|oaa:100075231|ATP-binding	cassette,	subfamily	B	(MDR/TAP),	member	7	GO:0031224//intrinsic to membrane;GO:0043234//protein complex;GO:0019866//organelle inner membrane;GO:0031224//intrinsic to membrane;GO:0043234//protein complex;GO:0019866//organelle inner membrane	GO:0017111//nucleoside-triphosphatase activity;GO:0015405;GO:0051184;GO:0032559;GO:0017111//nucleoside-triphosphatase activity;GO:0015405;GO:0051184;GO:0032559	GO:0051181//cofactor transport;GO:0031163;GO:0051181//cofactor transport;GO:0031163
41525	1194.00	28.95	37.835	0.386158096915655	Up	0.543653414344208	Scgbeta	sarcoglycan beta	K12566|1|0.0|657|dme:Dmel_CG5657|beta-sarcoglycan	-	-	-
42326	1188.00	1.165	2.53	1.11880743004003	Up	0.403513406419231	CG6255	CG6255	K01899|1|4e-166|583|dme:Dmel_CG6255|succinyl-CoA	synthetase	alpha	subunit	[EC:6.2.1.4	6.2.1.5]	GO:0030062//mitochondrial tricarboxylic acid cycle enzyme complex	GO:0004774//succinate-CoA ligase activity;GO:0046912//transferase activity, transferring acyl groups, acyl groups converted into alkyl on transfer	GO:0009060//aerobic respiration
31265	2002.00	6.855	7.25	0.0808243291230708	Up	0.122308809932638	dwg	deformed wings	K09228|1|2e-62|240|mmu:212281|KRAB	domain-containing	zinc	finger	protein	-	-	-
35250	3555.00	0.01	0.025	1.32192809488736	Up	0.0577202483159424	Tep5	Thioester-containing protein 5	K06530|1|2e-87|324|dme:Dmel_CG7052|CD109	antigen	GO:0044421//extracellular region part	GO:0061135;GO:0005488//binding	-
36764	1889.63	15.69	11.215	-0.484415731881825	Down	0.514859331660283	CG8389	CG8389, isoform B	K11810|1|2e-19|97.4|bfo:BRAFLDRAFT_210112|MFS	transporter,	MCP	family,	solute	carrier	family	16	(monocarboxylic	acid	transporters),	member	12;K08190|2|5e-13|76.3|mdo:100014050|MFS	transporter,	MCP	family,	solute	carrier	family	16	(monocarboxylic	acid	transporters),	member	14;K08184|3|7e-13|75.9|mcc:716540|MFS	transporter,	MCP	family,	solute	carrier	family	16	(monocarboxylic	acid	transporters),	member	7;K08183|4|9e-13|75.5|cfa:490900|MFS	transporter,	MCP	family,	solute	carrier	family	16	(monocarboxylic	acid	transporters),	member	6	-	-	GO:0006810//transport;GO:0006810//transport
14462815	393.00	0.22	0.265	0.268488835925902	Up	0.0687821952185973
36637	788.00	30.145	38.94	0.369334154682528	Up	0.534341566503764	AttB	Attacin-B, isoform B	-	GO:0044421//extracellular region part;GO:0044421//extracellular region part	-	GO:0042742//defense response to bacterium;GO:0042742//defense response to bacterium
37086	568.00	0.715	0.01	-6.15987133677839	Down	0.4293356227711	CG14499	CG14499	-	-	-	-
38016	944.42	0.9	1.35	0.584962500721156	Up	0.208393871351209	CG13405	CG13405, isoform B	-	-	-	-
10178795	593.00	0.01	0.095	3.24792751344359	Up	0.120756835292564	CG42762	CG42762	-	-	-	-
33705	1258.96	13.62	13.795	0.0184187533412019	Up	0.0677585523708889	jet	jetlag, isoform B	K10281|1|8e-176|616|dsi:Dsim_GD22679|F-box	and	leucine-rich	repeat	protein	15	-	-	GO:0009648//photoperiodism;GO:0007622//rhythmic behavior;GO:0009648//photoperiodism;GO:0007622//rhythmic behavior
37109	839.00	0.82	1.845	1.16992500144231	Up	0.357911768590675	GstE4	glutathione S transferase E4	K00799|1|2e-125|447|dme:Dmel_CG17525|glutathione	S-transferase	[EC:2.5.1.18]	-	-	-
33976	1973.00	1.98	1.74	-0.186413124230881	Down	0.118544445912033	CG3430	CG3430	-	-	-	-
41671	3927.19	18.59	22.79	0.293874154345815	Up	0.437425703341699	Task6	TWIK-related acid-sensitive K[+] channel 6, isoform F	K05323|1|0.0|809|dme:Dmel_CG9637|potassium	channel	subfamily	K,	invertebrate	-	-	-
39377	2311.90	76.46	76.86	0.00752777622815376	Up	0.0658103288865407	yps	ypsilon schachtel, isoform B	K09276|1|5e-30|132|spu:580680|Y-box-binding	protein	1;K06099|2|3e-29|130|rno:83807|cold	shock	domain	protein	A	GO:0005681//spliceosomal complex	GO:0003676//nucleic acid binding	GO:0006351//transcription, DNA-dependent
7354436	851.00	0.43	0.845	0.974614681580086	Up	0.219786025624092	CG42395	CG42395	-	-	-	-
12797885	2763.00	0.065	0.11	0.758991900496205	Up	0.0694426099590543
3772098	135.00	0.01	0.015	0.584962500721156	Up	0.0382380134724607
33822	724.00	8.95	10.895	0.283706608964288	Up	0.352001056663585	CG9016	CG9016, isoform B	-	-	-	-
36682	1780.00	14.59	12.605	-0.210983765059351	Down	0.31881521595562	CG8090	golgi pH regulator	-	-	-	-
43545	907.00	2.87	0.975	-1.55757661292608	Down	0.482763175274072	Jon99Ci	jonah 99Ci	K01362|1|2e-162|571|dme:Dmel_CG31039|	[EC:3.4.21.-];K01310|2|2e-78|291|dpo:Dpse_GA21380|chymotrypsin	[EC:3.4.21.1]	-	GO:0004175//endopeptidase activity	GO:0032501//multicellular organismal process;GO:0019538//protein metabolic process
19835147	413.00	1.73	0.12	-3.84966572691557	Down	0.522255976753401
19834915	1225.00	0.035	0.01	-1.8073549220576	Down	0.0591731607449478
12798347	553.00	1.685	1.82	0.111189859016838	Up	0.0833443402456743	CG43111	CG43111	-	-	-	-
33989	2529.30	65.185	72.395	0.151350042329964	Up	0.333839651301017	CG11266	CG11266, isoform L	K13091|1|0.0|673|dme:Dmel_CG11266|RNA-binding	protein	39	GO:0005681//spliceosomal complex;GO:0005681//spliceosomal complex	GO:0003723//RNA binding;GO:0003723//RNA binding	GO:0000380//alternative mRNA splicing, via spliceosome;GO:0000380//alternative mRNA splicing, via spliceosome
41571	6420.00	1.19	1.745	0.552265462901709	Up	0.232201822744684	mus308	mutagen-sensitive 308	K02349|1|0.0|3920|dme:Dmel_CG6019|DNA	polymerase	theta	subunit	[EC:2.7.7.7]	-	-	-
48805	1698.00	22.09	23.105	0.0648116708112595	Up	0.150475498613129	Catsup	catecholamines up	-	GO:0016020//membrane	-	GO:0006584//catecholamine metabolic process
35346	659.00	3.435	2.255	-0.607182665562719	Down	0.341533483027341	CheB38c	chemosensory protein B 38c	-	GO:0044421//extracellular region part	-	GO:0009593//detection of chemical stimulus
37161	5609.71	23.6	33.685	0.513319439738077	Up	0.592392022189935	Hs3st-A	heparan sulfate 3-O sulfotransferase-A, isoform B	K08104|1|0.0|845|dme:Dmel_CG33147|[heparan	sulfate]-glucosamine	3-sulfotransferase	5	[EC:2.8.2.23]	-	-	-
39993	698.00	0.29	0.22	-0.398549376490275	Down	0.0821555937128517	CG16775	CG16775	-	-	-	-
318875	632.00	3.335	3.555	0.0921627984348302	Up	0.0958591995773346	CG31659	CG31659, isoform B	K05128|1|1e-05|50.1|ame:410190|RYK	receptor-like	tyrosine	kinase	[EC:2.7.10.1]	-	GO:0005488//binding;GO:0005488//binding	-
43912	2523.41	28.555	35.16	0.300191685887057	Up	0.477314753665302	SF1	splicing factor 1, isoform C	K13095|1|0.0|965|dme:Dmel_CG5836|splicing	factor	1	GO:0005681//spliceosomal complex	GO:0046914//transition metal ion binding;GO:0003676//nucleic acid binding	GO:0000377;GO:0002118//aggressive behavior
19835159	425.00	0.73	0.375	-0.961005868384136	Down	0.204860652489764
41370	7465.00	7.905	6.75	-0.227877960420177	Down	0.269152027473253	CG5270	CG5270	-	-	GO:0046914//transition metal ion binding	-
36548	1081.00	0.22	0.21	-0.0671141958585369	Down	0.042365605600317	St4	sulfotransferase 4, isoform B	K01025|1|2e-38|159|bta:783020|	[EC:2.8.2.-]	-	GO:0016782//transferase activity, transferring sulfur-containing groups	-
32344	715.00	0.225	0.13	-0.791413378188582	Down	0.101637828556333	CG10993	CG10993	-	-	GO:0005488//binding	-
42755	1959.00	1.035	2.005	0.953971468955595	Up	0.336151102892617	CG17083	CG17083	K12478|1|2e-07|58.2|cin:751565|early	endosome	antigen	1;K11498|2|1e-06|55.5|dse:Dsec_GM18973|centromeric	protein	E;K10421|3|1e-06|55.1|oaa:100075022|CAP-Gly	domain-containing	linker	protein	1;K11499|4|7e-06|52.8|spu:592172|centromere	protein	F	-	-	-
14462809	381.00	0.23	0.13	-0.823122237915921	Down	0.102397305507859
14462516	549.00	3.43	1.77	-0.954459216089815	Down	0.426726984546295
34279	1822.00	0.025	0.01	-1.32192809488736	Down	0.0577202483159424	CG4382	CG4382	K03927|1|8e-83|308|dpe:Dper_GL18918|carboxylesterase	type	B	[EC:3.1.1.1]	-	-	-
35414	2703.13	1.745	1.5	-0.218264535713771	Down	0.124785365209351	nompB	no mechanoreceptor potential B, isoform D	-	-	-	-
32622	4943.73	3.92	4.62	0.237039197300849	Up	0.216417910447761	CG9902	CG9902, isoform B	-	-	-	-
5740528	4401.99	20.815	27.56	0.404952329564073	Up	0.52872804120988	CG34354	CG34354, isoform F	K13201|1|2e-62|241|dre:394107|nucleolysin	TIAR	-	GO:0005488//binding;GO:0005488//binding;GO:0005488//binding	GO:0000380//alternative mRNA splicing, via spliceosome;GO:0000380//alternative mRNA splicing, via spliceosome;GO:0000380//alternative mRNA splicing, via spliceosome
31967	1668.00	43.925	41.105	-0.0957283926560321	Down	0.23632941487254	Psf3	Psf3, isoform C	K10734|1|2e-121|435|dme:Dmel_CG2222|GINS	complex	subunit	3	GO:0043231//intracellular membrane-bounded organelle	GO:0003678//DNA helicase activity	GO:0006259//DNA metabolic process
19835088	592.00	0.01	0.08	3	Up	0.110718531237617
32073	3177.84	17.7	20.495	0.211522629664419	Up	0.350416061286488	CG1597	CG1597, isoform C	K01228|1|0.0|1635|dme:Dmel_CG1597|mannosyl-oligosaccharide	glucosidase	[EC:3.2.1.106]	-	GO:0015926//glucosidase activity	GO:0005975//carbohydrate metabolic process
39829	1771.00	38.46	39.865	0.0517639064258189	Up	0.143640206049399	Aats-tyr	Tyrosyl-tRNA synthetase	K01866|1|0.0|954|dme:Dmel_CG4561|tyrosyl-tRNA	synthetase	[EC:6.1.1.1]	GO:0044424//intracellular part	GO:0003723//RNA binding;GO:0004812//aminoacyl-tRNA ligase activity;GO:0032559	GO:0007033//vacuole organization;GO:0006418//tRNA aminoacylation for protein translation
41201	1695.00	8.53	7.36	-0.212839975261277	Down	0.264000792497689	CG12947	CG12947	-	GO:0030529//ribonucleoprotein complex	GO:0005198//structural molecule activity	GO:0010467//gene expression
39982	1982.00	0.04	2.585	6.01402047031493	Up	0.672533350944393	Ir75a	ionotropic receptor 75a	-	GO:0031224//intrinsic to membrane	GO:0008066//glutamate receptor activity;GO:0005231//excitatory extracellular ligand-gated ion channel activity	GO:0006810//transport
318744	1736.00	0.16	0.315	0.977279923499916	Up	0.132148989565447	CG31454	CG31454	K02354|1|6e-16|85.5|spu:583340|frizzled	4	-	-	-
44005	689.61	16.115	12.65	-0.349266803477873	Down	0.449214106458856	NHP2	NHP2, isoform B	K11129|1|1e-75|282|dse:Dsec_GM24527|H/ACA	ribonucleoprotein	complex	subunit	2	GO:0030529//ribonucleoprotein complex;GO:0031981//nuclear lumen	GO:0030556//rRNA modification guide activity	GO:0000154//rRNA modification
5740630	486.00	1.115	0.575	-0.95540984897593	Down	0.253203011491216	CG34204	CG34204, isoform B	-	-	-	-
50274	358.00	0.01	0.14	3.8073549220576	Up	0.163848897107383	CG13053	CG13053, isoform B	-	-	-	-
34773	1684.00	3.585	5.55	0.630514652535563	Up	0.424976885484084	CG9254	CG9254	K08193|1|0.0|980|dme:Dmel_CG9254|MFS	transporter,	ACS	family,	solute	carrier	family	17	(sodium-dependent	inorganic	phosphate	cotransporter),	other	GO:0031224//intrinsic to membrane	GO:0004888//transmembrane signaling receptor activity	GO:0007166//cell surface receptor signaling pathway;GO:0006810//transport;GO:0023060
326222	1448.00	0.3	0.24	-0.321928094887363	Down	0.0761127988376701	CG32564	CG32564	-	-	-	-
38645	1692.74	66.005	56.09	-0.234831732390492	Down	0.436435081231013	CG10576	CG10576, isoform D	K05084|1|1e-104|380|mcc:711407|receptor	tyrosine-protein	kinase	erbB-3	[EC:2.7.10.1];K01265|2|7e-24|112|xla:443662|methionyl	aminopeptidase	[EC:3.4.11.18]	-	GO:0003824//catalytic activity;GO:0003824//catalytic activity	-
41701	1402.00	200.015	260.98	0.383831053144441	Up	0.589122969224673	Ipp	inositol polyphosphate 1-phosphatase	K01107|1|0.0|739|dme:Dmel_CG3028|inositol	polyphosphate	1-phosphatase	[EC:3.1.3.57]	-	-	-
32997	713.00	0.01	0.155	3.95419631038688	Up	0.171410645885616	skpE	skpE	K03094|1|2e-92|337|dme:Dmel_CG11942|S-phase	kinase-associated	protein	1	GO:0005815//microtubule organizing center;GO:0031461//cullin-RING ubiquitin ligase complex	GO:0005488//binding	GO:0051276//chromosome organization;GO:0019941//modification-dependent protein catabolic process;GO:0006261//DNA-dependent DNA replication;GO:0046605//regulation of centrosome cycle
246514	2877.00	3.22	3.655	0.18281071783782	Up	0.160249636771893	CG30203	CG30203	K04598|1|1e-07|59.3|mdo:100015832|brain-specific	angiogenesis	inhibitor	3	-	GO:0004866//endopeptidase inhibitor activity	-
7354402	1725.00	0.045	0.085	0.917537839808027	Up	0.0698718795403513	Ir60d	ionotropic receptor 60d	-	-	-	-
14462400	622.00	0.01	0.075	2.90689059560852	Up	0.107449478272355
33409	4352.09	24.14	24.21	0.00417740324391492	Up	0.0447430986659622	gho	Sec24CD ortholog, isoform C	K14007|1|0.0|1561|dme:Dmel_CG10882|protein	transport	protein	SEC24	GO:0012507//ER to Golgi transport vesicle membrane	GO:0046914//transition metal ion binding	GO:0048193//Golgi vesicle transport;GO:0015031//protein transport
317866	1785.00	1.25	2.51	1.00575926928868	Up	0.386903975696738	CG32119	CG32119	-	-	-	-
41307	1369.00	21.295	9.365	-1.18516383030729	Down	0.685543521331396	CG14694	CG14694	-	GO:0044464//cell part	GO:0015291//secondary active transmembrane transporter activity;GO:0016597//amino acid binding	GO:0051234//establishment of localization
5740702	898.00	0.305	0.15	-1.02384674195437	Down	0.135748249900938	CG34433	CG34433, isoform B	-	-	-	-
37336	631.42	86.3	97.055	0.169441979030765	Up	0.370888918240655	maf-S	maf-S, isoform B	K09037|1|6e-70|263|dan:Dana_GF12187|transcription	factor	MAFF/G/K	-	-	-
3885656	581.00	1.155	0.42	-1.4594316186373	Down	0.319079381851803	CG34045	CG34045	-	-	-	-
39001	522.00	0.09	0.01	-3.16992500144231	Down	0.120756835292564	Cp16	chorion protein 16	-	-	-	-
43642	2038.00	0.285	0.115	-1.30932805810773	Down	0.143210936468102	Spn100A	serpin 100A	K13963|1|1e-25|118|bfo:BRAFLDRAFT_66649|serpin	B	-	GO:0004866//endopeptidase inhibitor activity	-
36594	1328.00	13.31	13.475	0.0177747017279762	Up	0.0666688680491349	CG8617	CG8617	-	-	-	-
3772091	238.00	0.2	0.455	1.18586654531133	Up	0.176627922335227
36447	1067.31	46.785	30.51	-0.616763873516652	Down	0.640007924976886	GLaz	glial lazarillo, isoform F	K05128|1|1e-14|80.5|ame:410190|RYK	receptor-like	tyrosine	kinase	[EC:2.7.10.1]	GO:0044421//extracellular region part	-	GO:0006950//response to stress;GO:0010259//multicellular organismal aging;GO:0051234//establishment of localization
19836163	1547.00	117.79	69.135	-0.768728890593865	Down	0.696671509708097
38068	1097.00	15.88	15.62	-0.0238164590009784	Down	0.0738343679830934	CG17180	CG17180, isoform B	-	-	-	-
260693	1164.00	0.1	1.105	3.46597446450407	Up	0.419891691982565	Or19b	odorant receptor 19b	K08471|1|0.0|707|dme:Dmel_CG32825|gustatory	receptor	GO:0031224//intrinsic to membrane	GO:0004930//G-protein coupled receptor activity;GO:0005488//binding	GO:0007166//cell surface receptor signaling pathway;GO:0007606//sensory perception of chemical stimulus;GO:0023060
32418	3099.00	0.97	0.965	-0.00745580491904707	Down	0.0382380134724607	CG9514	CG9514	K00108|1|0.0|1393|dme:Dmel_CG9514|choline	dehydrogenase	[EC:1.1.99.1]	-	GO:0030554//adenyl nucleotide binding;GO:0016491//oxidoreductase activity	GO:0044281//small molecule metabolic process
4379864	2859.00	0.355	0.455	0.358047520694014	Up	0.0935147272487122	lobo	lost boys	-	-	-	-
261620	965.70	4.355	7.05	0.694950538687291	Up	0.481508387267204	CG31709	CG31709, isoform B	-	-	-	-
38516	5332.00	16.78	17.195	0.0352464000869674	Up	0.102595429929996	ago	archipelago, isoform C	K10260|1|0.0|2150|dme:Dmel_CG15010|F-box	and	WD-40	domain	protein	7	GO:0031461//cullin-RING ubiquitin ligase complex;GO:0031461//cullin-RING ubiquitin ligase complex;GO:0031461//cullin-RING ubiquitin ligase complex	GO:0005515//protein binding;GO:0005515//protein binding;GO:0005515//protein binding	GO:0040008//regulation of growth;GO:0043161//proteasomal ubiquitin-dependent protein catabolic process;GO:0006935//chemotaxis;GO:0006261//DNA-dependent DNA replication;GO:0007067//mitosis;GO:0007346//regulation of mitotic cell cycle;GO:0040008//regulation of growth;GO:0043161//proteasomal ubiquitin-dependent protein catabolic process;GO:0006935//chemotaxis;GO:0006261//DNA-dependent DNA replication;GO:0007067//mitosis;GO:0007346//regulation of mitotic cell cycle;GO:0040008//regulation of growth;GO:0043161//proteasomal ubiquitin-dependent protein catabolic process;GO:0006935//chemotaxis;GO:0006261//DNA-dependent DNA replication;GO:0007067//mitosis;GO:0007346//regulation of mitotic cell cycle
38984	1565.35	22.365	23.37	0.0634149757782267	Up	0.149914146083741	CG5989	CG5989, isoform C	-	-	-	-
36868	1541.38	188.7	217.78	0.206777046150035	Up	0.43593977017567	CG5210	CG5210, isoform B	K01183|1|5e-46|185|dpe:Dper_GL10147|chitinase	[EC:3.2.1.14]	-	-	-
14462563	500.00	0.18	0.28	0.637429920615292	Up	0.0984678378021397
19835988	1321.00	0.035	0.01	-1.8073549220576	Down	0.0591731607449478
36358	1287.21	13.2	8.8	-0.584962500721156	Down	0.53440760797781	CG8525	CG8525, isoform D	K01619|1|0.0|640|dme:Dmel_CG8525|deoxyribose-phosphate	aldolase	[EC:4.1.2.4]	GO:0044424//intracellular part	GO:0016832//aldehyde-lyase activity	GO:0009166//nucleotide catabolic process
38675	1509.00	0.48	0.425	-0.175571564583454	Down	0.0649848104609695	alphaKap4	alpha Karyopherin-4	-	-	GO:0008565//protein transporter activity;GO:0005488//binding	GO:0042993//positive regulation of transcription factor import into nucleus;GO:0009416//response to light stimulus
41377	3026.22	17.255	17.705	0.0371423699554001	Up	0.105204068154801	sals	sarcomere length short, isoform H	-	-	-	-
34577	2393.85	188.815	142.67	-0.404291377705557	Down	0.595991282525426	CG31705	CG31705, isoform E	K05741|1|7e-10|66.6|gga:374040|diaphanous	2;K05740|2|5e-07|57.0|ecb:100072186|diaphanous	1;K10385|3|3e-06|54.7|bta:505154|loricrin	-	-	-
36143	973.00	28.455	27.42	-0.0534536083534058	Down	0.137267203803989	CG12343	CG12343	K12868|1|1e-115|416|dsi:Dsim_GD25952|pre-mRNA-splicing	factor	SYF2	GO:0005684//U2-type spliceosomal complex	-	GO:0000377
31486	1146.00	0.205	0.425	1.05183893151962	Up	0.159622242768459	CG42449	CG42449, isoform B	-	-	-	-
37098	1033.00	0.305	0.505	0.727474145188909	Up	0.140140007924977	CG14505	CG14505, isoform C	-	-	-	-
42797	1000.00	0.28	0.325	0.21501289097085	Up	0.0618148197067759	CG10301	CG10301	K10693|1|5e-06|51.6|dpe:Dper_GL26848|E3	ubiquitin-protein	ligase	MYCBP2	[EC:6.3.2.19]	GO:0044464//cell part	-	GO:0051234//establishment of localization
14462476	752.00	0.21	0.355	0.757429696725922	Up	0.118214238541804	CG44013	CG44013, isoform C	-	-	-	-
5740368	1155.00	0.14	0.01	-3.8073549220576	Down	0.163848897107383	CG34201	CG34201	-	-	-	-
36838	822.00	9.45	9.34	-0.016891779398773	Down	0.0598335754854048	CG4398	CG4398	-	-	-	-
5740442	5634.50	10.31	11.325	0.135466717565489	Up	0.218267071721041	CG34356	CG34356, isoform F	K08876|1|4e-30|134|phu:Phum_PHUM420270|SCY1-like	-	GO:0003676//nucleic acid binding;GO:0016301//kinase activity;GO:0032559	GO:0006464//cellular protein modification process;GO:0006305
19835517	1105.00	0.01	0.05	2.32192809488736	Up	0.0799432043323207
19835428	543.00	2.475	1.625	-0.606988807051155	Down	0.291308942015586
38296	2699.44	2.995	2.96	-0.016958827159836	Down	0.0488046493197728	DmsR-2	myosuppressin receptor 2, isoform C	K04233|1|3e-10|67.8|cel:ZK455.3|galanin	receptor,	invertebrate;K08428|2|5e-10|67.0|cfa:489988|G	protein-coupled	receptor	139	GO:0031224//intrinsic to membrane;GO:0031224//intrinsic to membrane	GO:0008528//G-protein coupled peptide receptor activity;GO:0008528//G-protein coupled peptide receptor activity	GO:0006937//regulation of muscle contraction;GO:0007166//cell surface receptor signaling pathway;GO:0006937//regulation of muscle contraction;GO:0007166//cell surface receptor signaling pathway
40580	2518.00	0.075	0.17	1.18057224564182	Up	0.108076872275789	rpk	ripped pocket, isoform B	K04832|1|3e-51|203|dpo:Dpse_GA17142|amiloride-sensitive	cation	channel	5,	intestinal;K04829|2|4e-17|90.5|spu:575477|amiloride-sensitive	cation	channel	2,	neuronal;K04831|3|9e-14|79.3|dre:407667|amiloride-sensitive	cation	channel	4,	pituitary	GO:0031224//intrinsic to membrane	GO:0005272//sodium channel activity	GO:0030001//metal ion transport
34423	1134.00	2.78	2.97	0.0953780480772581	Up	0.0928543125082552	RfC3	replication factor C subunit 3	K10756|1|0.0|647|dsi:Dsim_GD23698|replication	factor	C	subunit	3/5	GO:0015630//microtubule cytoskeleton;GO:0005657//replication fork	GO:0003677//DNA binding;GO:0016462//pyrophosphatase activity;GO:0032559	GO:0006259//DNA metabolic process
32279	1586.86	8.61	7.56	-0.187627003175771	Down	0.244650640602298	CG15743	CG15743, isoform C	K12850|1|2e-94|346|dsi:Dsim_GD17111|pre-mRNA-splicing	factor	38B;K01092|2|5e-57|222|dre:641570|myo-inositol-1(or	4)-monophosphatase	[EC:3.1.3.25];K01082|3|2e-35|150|tca:663948|3'(2'),	5'-bisphosphate	nucleotidase	[EC:3.1.3.7]	GO:0031224//intrinsic to membrane;GO:0044424//intracellular part	GO:0004437//inositol or phosphatidylinositol phosphatase activity;GO:0043169//cation binding	GO:0046488//phosphatidylinositol metabolic process;GO:0006793//phosphorus metabolic process;GO:0023060
36058	948.00	20.185	15.3	-0.399751933900496	Down	0.500957601373663	RpLP0-like	ribosomal protein LP0-like	K02941|1|1e-09|63.9|cin:100180640|large	subunit	ribosomal	protein	LP0	GO:0030529//ribonucleoprotein complex	-	GO:0022613//ribonucleoprotein complex biogenesis
38326	5070.26	28.62	32.62	0.188733109985217	Up	0.358374058908995	Pxn	peroxidasin, isoform E	K00431|1|4e-162|573|bfo:BRAFLDRAFT_67515|thyroid	peroxidase	[EC:1.11.1.8]	-	GO:0005506//iron ion binding;GO:0016209//antioxidant activity;GO:0005506//iron ion binding;GO:0016209//antioxidant activity;GO:0005506//iron ion binding;GO:0016209//antioxidant activity;GO:0005506//iron ion binding;GO:0016209//antioxidant activity;GO:0005506//iron ion binding;GO:0016209//antioxidant activity	GO:0008152//metabolic process;GO:0006950//response to stress;GO:0008152//metabolic process;GO:0006950//response to stress;GO:0008152//metabolic process;GO:0006950//response to stress;GO:0008152//metabolic process;GO:0006950//response to stress;GO:0008152//metabolic process;GO:0006950//response to stress
19835658	893.00	0.01	0.1	3.32192809488736	Up	0.129177123233391
39634	544.00	0.08	0.84	3.39231742277876	Up	0.370294544974244	CG12310	CG12310	-	-	-	-
41939	1647.68	37.39	34.56	-0.1135492536947	Down	0.25138687095496	CG4287	CG4287, isoform B	-	-	-	-
41943	6417.73	18.915	22.165	0.228752586115889	Up	0.375610883634923	Hel89B	helicase 89B, isoform C	K10841|1|9e-72|273|spu:575402|DNA	excision	repair	protein	ERCC-6	-	-	-
19835915	526.00	10.045	7.8	-0.364931534983681	Down	0.398824461761987
40448	3469.06	16.955	17.035	0.00679116307091583	Up	0.0526350548144235	CG7139	CG7139, isoform B	K01567|1|9e-18|92.8|ptr:471175|	[EC:3.-.-.-]	-	GO:0032559;GO:0032559	-
43756	2158.00	25.835	25.4	-0.0244983867653323	Down	0.0815281997094175	CG11576	CG11576	-	-	-	-
37022	1905.00	0.1	0.115	0.20163386116965	Up	0.045898824461762	Ir54a	ionotropic receptor 54a	-	-	-	-
34341	7274.25	5.525	7.165	0.374992239983352	Up	0.357713644168538	CG44153	CG44153, isoform B	-	GO:0044464//cell part	GO:0004888//transmembrane signaling receptor activity	-
33331	1565.00	0.57	1.21	1.08597322310985	Up	0.283053757759873	CG18131	CG18131, isoform H	-	-	-	-
34927	4066.89	15.89	11.665	-0.44593281736432	Down	0.501948223484348	Gli	gliotactin, isoform F	K07378|1|8e-76|286|dre:100002407|neuroligin	GO:0043296//apical junction complex;GO:0043296//apical junction complex;GO:0043296//apical junction complex;GO:0043296//apical junction complex;GO:0043296//apical junction complex	-	GO:0009954//proximal/distal pattern formation;GO:0007043//cell-cell junction assembly;GO:0001885//endothelial cell development;GO:0007143//female meiosis;GO:0035150//regulation of tube size;GO:0009954//proximal/distal pattern formation;GO:0007043//cell-cell junction assembly;GO:0001885//endothelial cell development;GO:0007143//female meiosis;GO:0035150//regulation of tube size;GO:0009954//proximal/distal pattern formation;GO:0007043//cell-cell junction assembly;GO:0001885//endothelial cell development;GO:0007143//female meiosis;GO:0035150//regulation of tube size;GO:0009954//proximal/distal pattern formation;GO:0007043//cell-cell junction assembly;GO:0001885//endothelial cell development;GO:0007143//female meiosis;GO:0035150//regulation of tube size;GO:0009954//proximal/distal pattern formation;GO:0007043//cell-cell junction assembly;GO:0001885//endothelial cell development;GO:0007143//female meiosis;GO:0035150//regulation of tube size
19835373	394.00	0.555	0.385	-0.527629325655204	Down	0.123530577202483
33299	2028.66	106.015	87.14	-0.282861386937808	Down	0.499603751155726	CG5080	CG5080, isoform C	K10352|1|1e-09|65.1|isc:IscW_ISCW001340|myosin	heavy	chain;K12478|2|4e-08|60.1|bta:516259|early	endosome	antigen	1;K11498|3|1e-07|58.9|aga:AgaP_AGAP006472|centromeric	protein	E	-	-	-
37150	2491.00	0.32	0.92	1.52356195605701	Up	0.289294677057192	CG15086	CG44433	-	-	-	-
40343	627.00	18.9	22.325	0.24027394090015	Up	0.386408664641395	CG12975	CG12975	-	-	-	-
3772715	1023.00	0.07	0.025	-1.48542682717024	Down	0.0803064324395721	His1:CG33825	histone H1	K11275|1|3e-38|158|dsi:Dsim_GD14743|histone	H1/5	GO:0043229//intracellular organelle	-	GO:0006325//chromatin organization
42826	1091.00	18.175	17.57	-0.0488411727985803	Down	0.121879540351341	CG13601	CG13601, isoform B	-	-	-	-
12798588	548.28	0.66	0.83	0.330645311988471	Up	0.115539558842953	CG43089	CG43089, isoform C	-	-	-	-
2768720	1812.00	7.95	0.01	-9.63481105017172	Down	0.886309602430326	Cyp12d1-d	Cyp12d1-d	K00517|1|5e-124|444|dme:Dmel_CG6042|	[EC:1.14.-.-]	GO:0043231//intracellular membrane-bounded organelle	GO:0016491//oxidoreductase activity;GO:0005506//iron ion binding	GO:0008152//metabolic process
42429	1831.84	29.895	30.515	0.0296143795131766	Up	0.100184916127328	att-ORFA	alternative testis transcripts open reading frame A, isoform F	K05863|1|4e-23|109|spu:575225|solute	carrier	family	25	(mitochondrial	carrier;	adenine	nucleotide	translocator)	GO:0019866//organelle inner membrane;GO:0031224//intrinsic to membrane;GO:0019866//organelle inner membrane;GO:0031224//intrinsic to membrane;GO:0019866//organelle inner membrane;GO:0031224//intrinsic to membrane	GO:0005215//transporter activity;GO:0005215//transporter activity;GO:0005215//transporter activity	GO:0006810//transport;GO:0006810//transport;GO:0006810//transport
38909	1812.00	14.17	10.865	-0.383151583736736	Down	0.454002113327169	Nmt	N-myristoyl transferase	K00671|1|0.0|958|dme:Dmel_CG7436|glycylpeptide	N-tetradecanoyltransferase	[EC:2.3.1.97]	-	GO:0016410//N-acyltransferase activity;GO:0016407//acetyltransferase activity	GO:0001700//embryonic development via the syncytial blastoderm;GO:0006498//N-terminal protein lipidation
40201	5795.00	12.455	11.91	-0.0645516083767226	Down	0.126931713115837	gig	gigas, isoform B	K07207|1|0.0|3140|dme:Dmel_CG6975|tuberous	sclerosis	2	GO:0044424//intracellular part	GO:0008047//enzyme activator activity;GO:0019899//enzyme binding	GO:0043087//regulation of GTPase activity;GO:0006909//phagocytosis;GO:0045926//negative regulation of growth;GO:0008283//cell proliferation;GO:0010259//multicellular organismal aging;GO:0009966//regulation of signal transduction;GO:0033554//cellular response to stress;GO:0016049//cell growth;GO:0035467;GO:0007049//cell cycle;GO:0031667//response to nutrient levels
36481	1458.00	0.525	0.13	-2.01380579952503	Down	0.24547615902787	CG10814	CG10814	K00471|1|0.0|841|dme:Dmel_CG10814|gamma-butyrobetaine	dioxygenase	[EC:1.14.11.1]	-	GO:0003824//catalytic activity	GO:0008152//metabolic process
41891	6970.00	2.785	3.07	0.140561328030147	Up	0.121219125610884	CG5205	CG5205	K01529|1|0.0|4206|dme:Dmel_CG5205|	[EC:3.6.1.-]	-	-	-
43529	1758.19	9.005	9.76	0.11615487165661	Up	0.183000924580637	dgt1	dim gamma-tubulin 1, isoform C	K11668|1|1e-05|52.0|tad:TRIADDRAFT_60586|INO80	complex	subunit	D	GO:0044424//intracellular part	GO:0046872//metal ion binding;GO:0016462//pyrophosphatase activity	-
8674059	363.00	0.945	3.375	1.83650126771712	Up	0.535860520406816	Sfp24C1	seminal fluid protein 24C1	-	-	-	-
246509	1606.00	0.83	0.645	-0.363812175923671	Down	0.120558710870427	CG30187	CG30187, isoform D	K01321|1|8e-25|115|oaa:100082935|coagulation	factor	IX	(Christmas	factor)	[EC:3.4.21.22];K09632|3|2e-24|113|hsa:1506|chymotrypsin-like	protease	[EC:3.4.21.-]	-	GO:0070011//peptidase activity, acting on L-amino acid peptides	-
31834	1232.00	13.715	12.58	-0.124622699968988	Down	0.212059173160745	HP1b	heterochromatin protein 1b, isoform C	K11585|1|9e-107|386|dsi:Dsim_GD16926|chromobox	protein	1	GO:0043231//intracellular membrane-bounded organelle;GO:0044427//chromosomal part;GO:0043231//intracellular membrane-bounded organelle;GO:0044427//chromosomal part	GO:0005488//binding;GO:0005488//binding	GO:0006325//chromatin organization;GO:0006325//chromatin organization
37685	1219.00	0.16	0.04	-2	Down	0.1267335886937	CG12782	CG12782	K02180|1|9e-26|117|dre:403012|cell	cycle	arrest	protein	BUB3	GO:0043231//intracellular membrane-bounded organelle	-	-
40651	1889.00	0.305	0.315	0.0465425859370302	Up	0.0419363360190199	CG12147	CG12147	K08957|1|2e-102|373|xtr:407897|casein	kinase	1,	alpha	[EC:2.7.11.1]	GO:0005856//cytoskeleton;GO:0000776//kinetochore;GO:0044444//cytoplasmic part;GO:0000267//cell fraction	GO:0004672//protein kinase activity;GO:0046872//metal ion binding;GO:0005515//protein binding;GO:0032559	GO:0023060;GO:0007049//cell cycle;GO:0032989;GO:0007166//cell surface receptor signaling pathway;GO:0006464//cellular protein modification process
12798049	488.00	0.01	0.1	3.32192809488736	Up	0.129177123233391
12797899	361.00	0.125	0.14	0.16349873228288	Up	0.0504556861709153
34640	944.00	2.135	1.905	-0.164445072127168	Down	0.112534671773874	rho-6	rhomboid-6, isoform C	K02857|1|2e-27|122|dan:Dana_GF24766|rhomboid-related	protein	1/2/3	[EC:3.4.21.105]	GO:0031224//intrinsic to membrane	GO:0004175//endopeptidase activity	-
38488	3365.77	34.665	33.51	-0.0488880739843161	Down	0.140073966450931	Fit1	fermitin 1, isoform B	K06271|1|5e-10|67.4|ecb:100055501|talin	-	-	-
317838	1722.00	0.07	0.035	-1	Down	0.0725795799762251	Ir67c	ionotropic receptor 67c	-	-	-	-
34208	968.00	0.245	0.315	0.362570079384708	Up	0.0818253863426232	CG32986	CG32986	-	-	-	-
40754	3056.30	3.575	4.475	0.323944440485867	Up	0.266609430722494	NPFR1	neuropeptide F receptor, isoform D	K04209|1|0.0|879|dme:Dmel_CG1147|neuropeptide	Y	receptor,	invertebrate	GO:0031224//intrinsic to membrane	GO:0008188//neuropeptide receptor activity	GO:0030537//larval behavior;GO:0007186//G-protein coupled receptor signaling pathway;GO:0023060
31618	6015.28	14.23	20.33	0.51467455331825	Up	0.554913485669	C3G	C3G ortholog, isoform L	K06277|1|0.0|2027|der:Dere_GG17655|Rap	guanine	nucleotide	exchange	factor	(GEF)	1	-	-	-
36301	1573.00	3.12	2.66	-0.230119783361059	Down	0.17296262052569	Hen1	Hen1	-	-	-	-
35587	1674.00	96.305	40.765	-1.24027968739168	Down	0.740754193633602	Cyp6a2	cytochrome P450-6a2	K00517|1|0.0|992|dme:Dmel_CG9438|	[EC:1.14.-.-]	GO:0042598	GO:0016491//oxidoreductase activity;GO:0005506//iron ion binding	GO:0008152//metabolic process;GO:0014074//response to purine-containing compound
48373	820.00	6.39	5.625	-0.183962834842595	Down	0.20991282525426	l(2)k10201	lethal (2) k10201	-	GO:0044464//cell part	GO:0046914//transition metal ion binding	-
36087	1031.00	3.87	3.735	-0.0512253233551731	Down	0.0716219786025624	CG12909	CG12909	-	-	-	-
12798208	722.00	0.06	0.08	0.415037499278844	Up	0.0547483819838859
35602	1311.00	0.88	0.625	-0.49364733397521	Down	0.151201954827632	Spn42De	serpin 42De, isoform B	K13963|1|2e-67|256|dgr:Dgri_GH19862|serpin	B	-	GO:0004866//endopeptidase inhibitor activity	-
35744	2022.00	4.375	4.865	0.153156788061421	Up	0.162693171311584	Kdm4A	histone demethylase 4A, isoform B	K06709|1|5e-161|568|cqu:CpipJ_CPIJ011492|jumonji	domain-containing	protein	2	[EC:1.14.11.-]	GO:0043231//intracellular membrane-bounded organelle	GO:0003676//nucleic acid binding;GO:0016706//oxidoreductase activity, acting on paired donors, with incorporation or reduction of molecular oxygen, 2-oxoglutarate as one donor, and incorporation of one atom each of oxygen into both donors;GO:0032452//histone demethylase activity	GO:0070076//histone lysine demethylation
39535	3002.00	4.02	4.01	-0.00359326472400822	Down	0.0401862369568089	CG8833	CG8833	K13123|1|0.0|1462|dme:Dmel_CG8833|G	patch	domain-containing	protein	1	GO:0005681//spliceosomal complex	GO:0005488//binding	GO:0000377
40099	2948.00	0.225	0.28	0.31550182572793	Up	0.0761127988376701	CG14085	CG14085	-	-	-	-
36849	3040.00	11.215	11.87	0.0818903145556344	Up	0.149220710606261	DAT	dopamine transporter, isoform B	K05336|1|0.0|1266|dme:Dmel_CG8380|solute	carrier	family	6	(neurotransmitter	transporter),	invertebrate	-	-	-
14462827	423.00	0.2	0.47	1.23266075679027	Up	0.18187821952186
36495	1015.00	0.155	1.745	3.49288691582278	Up	0.508255184255713	cid	centromere identifier	K11253|1|4e-16|85.5|aag:AaeL_AAEL009296|histone	H3;K11495|2|4e-12|72.4|mdo:100030899|histone	H3-like	centromeric	protein	A	GO:0000786//nucleosome;GO:0000778//condensed nuclear chromosome kinetochore	GO:0003676//nucleic acid binding;GO:0003774//motor activity	GO:0000070//mitotic sister chromatid segregation;GO:0007052//mitotic spindle organization;GO:0043623//cellular protein complex assembly;GO:0034728//nucleosome organization
38382	845.00	96.2	118.43	0.299925783285739	Up	0.522189935279355	CG32278	CG32278	-	-	-	-
46008	2813.76	166.385	156.4	-0.0892848643370347	Down	0.239235239730551	Gel	gelsolin, isoform L	K05768|1|0.0|1528|dme:Dmel_CG1106|gelsolin	GO:0044444//cytoplasmic part;GO:0044444//cytoplasmic part;GO:0044444//cytoplasmic part;GO:0044444//cytoplasmic part;GO:0044444//cytoplasmic part	GO:0008092//cytoskeletal protein binding;GO:0008092//cytoskeletal protein binding;GO:0008092//cytoskeletal protein binding;GO:0008092//cytoskeletal protein binding;GO:0008092//cytoskeletal protein binding	GO:0006909//phagocytosis;GO:0006909//phagocytosis;GO:0006909//phagocytosis;GO:0006909//phagocytosis;GO:0006909//phagocytosis
246616	406.00	1.83	2.08	0.18473987985705	Up	0.120426627922335	CG30441	CG30441	-	-	-	-
38177	1841.91	111.03	108.695	-0.0306639639504295	Down	0.112435609562805	CG12091	CG12091, isoform B	-	-	GO:0016791//phosphatase activity	-
43121	378.00	25.155	16.87	-0.576385215997937	Down	0.595760137366266	Mst57Dc	Male-specific transcript 57Dc	-	-	-	GO:0019098//reproductive behavior
31154	3550.23	10.93	12.75	0.222203846074316	Up	0.316008453308678	Edem1	Edem1, isoform E	K10085|1|0.0|1812|dme:Dmel_CG3810|ER	degradation	enhancer,	mannosidase	alpha-like	2	-	-	-
42082	2435.71	17.465	21.685	0.312230800468238	Up	0.450039624884427	beat-IIb	beat-IIb, isoform C	-	-	-	-
14462405	544.00	0.3	0.255	-0.234465253637023	Down	0.062012944128913	CG43997	CG43997	-	-	-	-
32316	2200.00	0.525	0.415	-0.339206086319198	Down	0.0962224276845859	Ndc80	Ndc80	K11547|1|2e-25|117|aag:AaeL_AAEL011220|kinetochore	protein	NDC80;K10388|4|2e-14|81.3|mdo:100014955|plectin	GO:0000775//chromosome, centromeric region	-	GO:0000070//mitotic sister chromatid segregation
43689	2932.00	10.375	11.42	0.138451314241193	Up	0.219951129309206	CG1544	CG1544	K08471|1|0.0|1664|dpo:Dpse_GA13730|gustatory	receptor;K10956|3|0.0|700|mcc:696445|protein	transport	protein	SEC61	subunit	alpha;K00164|4|1e-164|580|cel:T22B11.5|2-oxoglutarate	dehydrogenase	E1	component	[EC:1.2.4.2]	-	GO:0016624//oxidoreductase activity, acting on the aldehyde or oxo group of donors, disulfide as acceptor;GO:0019842//vitamin binding	GO:0006007//glucose catabolic process
2768665	1323.00	0.355	0.735	1.04992522533168	Up	0.215955620129441	CG17207	CG17207	-	-	-	-
40199	438.00	0.27	0.135	-1	Down	0.126172236164311	CG14187	CG14187, isoform B	-	-	GO:0016787//hydrolase activity	GO:0044238//primary metabolic process
34970	1063.00	10.635	10.855	0.029539692654472	Up	0.0779949808479725	CG4278	CG4278	-	-	-	-
42028	1811.00	4.485	4.855	0.114363310499931	Up	0.130068683133008	CG10324	CG10324	K13101|1|0.0|706|dme:Dmel_CG10324|G	patch	domain	and	KOW	motifs-containing	protein	-	-	-
19835464	393.00	0.01	0.265	4.7279204545632	Up	0.2511557257958
32666	2673.31	15.21	14.155	-0.10370840381875	Down	0.190826839255052	CG4768	CG4768, isoform B	-	-	-	-
43011	1088.00	0.84	0.585	-0.521952703195356	Down	0.15222559767534	fd96Cb	forkhead domain 96Cb	K09411|1|3e-161|566|dme:Dmel_CG11922|forkhead	box	protein,	other	GO:0043231//intracellular membrane-bounded organelle;GO:0043234//protein complex	GO:0000981//sequence-specific DNA binding RNA polymerase II transcription factor activity;GO:0016564//transcription repressor activity;GO:0043565//sequence-specific DNA binding;GO:0005515//protein binding;GO:0003702//RNA polymerase II transcription factor activity;GO:0043566//structure-specific DNA binding	GO:0006357//regulation of transcription from RNA polymerase II promoter;GO:0048812//neuron projection morphogenesis;GO:0003006//developmental process involved in reproduction
19834785	1449.00	0.035	0.135	1.94753258010586	Up	0.11260071324792
40940	4460.76	11.105	10.375	-0.0980980564253313	Down	0.169330339453177	dsx	doublesex, isoform F	-	GO:0043231//intracellular membrane-bounded organelle;GO:0043231//intracellular membrane-bounded organelle;GO:0043231//intracellular membrane-bounded organelle	GO:0046914//transition metal ion binding;GO:0001071//nucleic acid binding transcription factor activity;GO:0003702//RNA polymerase II transcription factor activity;GO:0042802//identical protein binding;GO:0003723//RNA binding;GO:0046914//transition metal ion binding;GO:0001071//nucleic acid binding transcription factor activity;GO:0003702//RNA polymerase II transcription factor activity;GO:0042802//identical protein binding;GO:0003723//RNA binding;GO:0046914//transition metal ion binding;GO:0001071//nucleic acid binding transcription factor activity;GO:0003702//RNA polymerase II transcription factor activity;GO:0042802//identical protein binding;GO:0003723//RNA binding	GO:0007423//sensory organ development;GO:0006357//regulation of transcription from RNA polymerase II promoter;GO:0016198//axon choice point recognition;GO:0008049//male courtship behavior;GO:0000377;GO:0048232//male gamete generation;GO:0018993//somatic sex determination;GO:0007560//imaginal disc morphogenesis;GO:0007484//imaginal disc-derived genitalia development;GO:0007487//analia development;GO:0048070//regulation of developmental pigmentation;GO:0046620//regulation of organ growth;GO:0007423//sensory organ development;GO:0006357//regulation of transcription from RNA polymerase II promoter;GO:0016198//axon choice point recognition;GO:0008049//male courtship behavior;GO:0000377;GO:0048232//male gamete generation;GO:0018993//somatic sex determination;GO:0007560//imaginal disc morphogenesis;GO:0007484//imaginal disc-derived genitalia development;GO:0007487//analia development;GO:0048070//regulation of developmental pigmentation;GO:0046620//regulation of organ growth;GO:0007423//sensory organ development;GO:0006357//regulation of transcription from RNA polymerase II promoter;GO:0016198//axon choice point recognition;GO:0008049//male courtship behavior;GO:0000377;GO:0048232//male gamete generation;GO:0018993//somatic sex determination;GO:0007560//imaginal disc morphogenesis;GO:0007484//imaginal disc-derived genitalia development;GO:0007487//analia development;GO:0048070//regulation of developmental pigmentation;GO:0046620//regulation of organ growth
33514	2431.75	16.385	16.48	0.00834056964045885	Up	0.0547483819838859	CG3605	CG3605, isoform B	K12829|1|0.0|1167|dme:Dmel_CG3605|splicing	factor	3B	subunit	2	GO:0005681//spliceosomal complex;GO:0030532//small nuclear ribonucleoprotein complex	-	GO:0000377
43614	1529.82	38.65	49.995	0.371315404019195	Up	0.546295073306036	CG15537	CG15537, isoform C	-	-	-	-
32478	3484.00	3.115	3.445	0.145271819680289	Up	0.13426231673491	Grip128	Grip128	-	GO:0000931//gamma-tubulin large complex	GO:0015631//tubulin binding	GO:0048610//cellular process involved in reproduction;GO:0007056//spindle assembly involved in female meiosis;GO:0000087//M phase of mitotic cell cycle;GO:0033206//cytokinesis after meiosis
19834777	633.00	3.155	3.32	0.0735432363643758	Up	0.0821225729758288
39651	2083.62	202.825	172.305	-0.235270921658965	Down	0.468168009509972	Pdi	protein disulfide isomerase, isoform E	K09580|1|0.0|880|dme:Dmel_CG6988|protein	disulfide-isomerase	A1	[EC:5.3.4.1]	GO:0031967;GO:0012505//endomembrane system;GO:0044432//endoplasmic reticulum part;GO:0044297//cell body	GO:0016862//intramolecular oxidoreductase activity, interconverting keto- and enol-groups	GO:0044267//cellular protein metabolic process;GO:0019725//cellular homeostasis
32334	902.72	20.845	17.675	-0.237991157111628	Down	0.380233786818122	CG11134	CG11134, isoform B	K08964|1|2e-133|474|dsi:Dsim_GD17142|methylthioribulose-1-phosphate	dehydratase	[EC:4.2.1.109]	GO:0044424//intracellular part	GO:0043169//cation binding;GO:0005515//protein binding;GO:0016836//hydro-lyase activity	GO:0071265;GO:0012501//programmed cell death
42377	2062.00	0.325	0.23	-0.498805856971442	Down	0.0928543125082552	CG4459	CG4459	K08202|1|5e-21|102|ame:412399|MFS	transporter,	OCT	family,	solute	carrier	family	22	(organic	cation	transporter),	member	5;K08209|2|1e-20|101|gga:420423|MFS	transporter,	OCT	family,	solute	carrier	family	22	(organic	cation	transporter),	member	13;K08210|3|3e-20|100|cfa:485588|MFS	transporter,	OCT	family,	solute	carrier	family	22	(organic	cation	transporter),	member	14;K08204|4|3e-20|100|rno:89776|MFS	transporter,	OCT	family,	solute	carrier	family	22	(organic	anion	transporter),	member	7;K08200|5|8e-20|99.0|cfa:476261|MFS	transporter,	OCT	family,	solute	carrier	family	22	(organic	cation	transporter),	member	3	-	-	GO:0006810//transport
14462409	308.00	0.15	0.2	0.415037499278844	Up	0.073702285035002
38251	1413.00	3.01	2.85	-0.0788015677075979	Down	0.0821886144498745	Tmhs	tetraspan membrane protein in hair cell stereocilia ortholog, isoform B	-	-	-	-
42895	978.00	0.045	0.1	1.15200309344505	Up	0.0796790384361379	CG5715	CG5715	K08076|1|6e-41|169|cel:C05D11.6|astacin	[EC:3.4.24.21];K08606|5|3e-36|153|cfa:490497|meprin	A,	beta	[EC:3.4.24.18]	-	GO:0046914//transition metal ion binding;GO:0004175//endopeptidase activity	GO:0019538//protein metabolic process;GO:0006909//phagocytosis
43557	1794.66	11.415	13.08	0.196431681273381	Up	0.296592259939242	CG11504	CG11504, isoform C	K00738|1|6e-09|62.8|tca:654917|alpha-1,3-mannosylglycoprotein	beta-1,4-N-acetylglucosaminyltransferase	A/B	[EC:2.4.1.145]	-	-	-
19835614	446.00	0.19	0.11	-0.788495894806288	Down	0.0929533747193237
34143	1842.86	229.475	268.53	0.226746285426476	Up	0.460507198520671	CG7781	CG7781, isoform B	-	-	-	-
41491	3637.41	11.47	12.07	0.0735602847391965	Up	0.137333245278035	svp	seven up, isoform E	K14032|1|0.0|638|dya:Dyak_GE26169|nuclear	receptor	subfamily	2	group	F	member	3	-	-	-
19835521	752.00	6.815	8.425	0.305963029264011	Up	0.339122969224673
35080	1317.00	0.035	0.035	0	-	0.0382380134724607	CG15153	CG15153	-	-	-	-
31024	2840.00	6.665	5.425	-0.296981737757131	Down	0.302965262184652	tw	protein O-mannosyltransferase 2, isoform B	K00728|1|0.0|1507|dme:Dmel_CG12311|dolichyl-phosphate-mannose-protein	mannosyltransferase	[EC:2.4.1.109]	-	-	-
33214	604.96	848.615	955.17	0.170647345387563	Up	0.389743759080703	RpLP1	ribosomal protein LP1, isoform B	K02942|1|1e-35|149|dya:Dyak_GE16802|large	subunit	ribosomal	protein	LP1	GO:0015934//large ribosomal subunit	GO:0005198//structural molecule activity	GO:0006412//translation
32640	6897.63	4.175	3.21	-0.379202900239111	Down	0.284308545766742	r	rudimentary, isoform D	K11540|1|0.0|4360|dme:Dmel_CG18572|carbamoyl-phosphate	synthase	/	aspartate	carbamoyltransferase	/	dihydroorotase	[EC:6.3.5.5	2.1.3.2	3.5.2.3]	GO:0044444//cytoplasmic part	GO:0032561//guanyl ribonucleotide binding;GO:0016597//amino acid binding;GO:0004086;GO:0032559;GO:0016812//hydrolase activity, acting on carbon-nitrogen (but not peptide) bonds, in cyclic amides;GO:0016743//carboxyl- or carbamoyltransferase activity	GO:0001751//compound eye photoreceptor cell differentiation;GO:0019856//pyrimidine nucleobase biosynthetic process;GO:0008360//regulation of cell shape;GO:0006220//pyrimidine nucleotide metabolic process;GO:0043408//regulation of MAPK cascade;GO:0006929//substrate-dependent cell migration;GO:0009064//glutamine family amino acid metabolic process;GO:0019827//stem cell maintenance;GO:0001700//embryonic development via the syncytial blastoderm;GO:0000904//cell morphogenesis involved in differentiation
38527	1050.08	21.935	22.15	0.0140719924231502	Up	0.0612864879144102	TfIIEbeta	transcription factor IIEbeta, isoform B	K03137|1|7e-124|443|dsi:Dsim_GD13833|transcription	initiation	factor	TFIIE	beta	subunit	GO:0005667//transcription factor complex;GO:0005667//transcription factor complex	GO:0030528//transcription regulator activity	GO:0006352//DNA-dependent transcription, initiation;GO:0006352//DNA-dependent transcription, initiation
14462667	996.00	0.045	0.265	2.55799545312089	Up	0.180458327829877
34781	1179.00	16.35	15.005	-0.123847316787157	Down	0.2242768458592	CG16890	CG16890, isoform D	K13121|1|4e-89|326|dme:Dmel_CG16890|protein	FRA10AC1	-	-	-
3885607	2583.24	12.48	18.08	0.534776743552939	Up	0.551248183859464	CG33995	CG33995, isoform C	K10380|1|2e-13|78.6|dya:Dyak_GE14529|ankyrin	-	-	-
19836084	3758.00	1.035	1.09	0.0746973672776008	Up	0.0561022322018227
49580	3610.00	54.93	47.44	-0.21149028197249	Down	0.406584334962356	Invadolysin	invadolysin	K13539|1|0.0|1417|dme:Dmel_CG3953|leishmanolysin-like	peptidase	[EC:3.4.24.-]	GO:0044424//intracellular part	GO:0004175//endopeptidase activity;GO:0046914//transition metal ion binding	GO:0016568//chromatin modification;GO:0007276//gamete generation;GO:0007417//central nervous system development;GO:0000070//mitotic sister chromatid segregation;GO:0051297//centrosome organization;GO:0019538//protein metabolic process;GO:0007051//spindle organization;GO:0048513//organ development;GO:0045137//development of primary sexual characteristics;GO:0030071//regulation of mitotic metaphase/anaphase transition
3772236	553.00	27.765	16.475	-0.752988930696316	Down	0.643739268260468
38311	1817.00	34.315	20.025	-0.777037112047512	Down	0.659886408664641	Cyp4d20	Cyp4d20	K00517|1|0.0|652|dme:Dmel_CG6730|	[EC:1.14.-.-]	GO:0044424//intracellular part	GO:0016491//oxidoreductase activity;GO:0005506//iron ion binding	GO:0008152//metabolic process;GO:0022414//reproductive process
44131	2884.00	29.97	30.39	0.02007759100872	Up	0.0811319508651433	Mkrn1	makorin 1, isoform C	-	-	GO:0046914//transition metal ion binding;GO:0046914//transition metal ion binding	-
40901	2017.00	146.835	124.39	-0.239325385447894	Down	0.464304583278299	alpha-Est7	alpha-Esterase-7	K01044|1|0.0|1181|dme:Dmel_CG1112|carboxylesterase	[EC:3.1.1.1];K03927|2|0.0|1008|dmo:Dmoj_GI23478|carboxylesterase	type	B	[EC:3.1.1.1];K01066|5|3e-153|542|dpo:Dpse_GA10843|esterase	/	lipase	[EC:3.1.1.-]	GO:0044444//cytoplasmic part	GO:0016788//hydrolase activity, acting on ester bonds	-
10178824	448.01	8.915	12.92	0.53529936706893	Up	0.515552767137763	CG42688	CG42688, isoform B	-	-	-	-
34322	2381.22	47.36	31.365	-0.594513518318214	Down	0.634130233786818	CG5853	CG5853, isoform C	K05680|1|4e-139|495|mdo:100031232|ATP-binding	cassette,	subfamily	G	(WHITE),	member	4	GO:0043234//protein complex;GO:0031224//intrinsic to membrane	GO:0015405;GO:0017111//nucleoside-triphosphatase activity;GO:0032559	GO:0006909//phagocytosis
14462628	400.00	0.11	0.24	1.12553088208386	Up	0.122407872143706
43852	4738.12	6.86	8.83	0.364204861475654	Up	0.38171971998415	a	arc, isoform D	K06095|1|4e-16|88.2|tgu:100230229|multiple	PDZ	domain	protein	GO:0044459//plasma membrane part;GO:0044459//plasma membrane part;GO:0044459//plasma membrane part	GO:0005488//binding;GO:0005488//binding;GO:0005488//binding	GO:0001654//eye development;GO:0001654//eye development;GO:0001654//eye development
42835	1099.93	71.805	68.65	-0.0648245864064595	Down	0.173094703473782	AP-1sigma	adaptor protein complex 1, sigma subunit, isoform D	K12394|1|6e-87|320|dpe:Dper_GL23383|AP-1	complex	subunit	sigma	1/2	GO:0012510//trans-Golgi network transport vesicle membrane;GO:0030119//AP-type membrane coat adaptor complex	GO:0005488//binding;GO:0022892	GO:0006900//membrane budding;GO:0001505//regulation of neurotransmitter levels;GO:0015031//protein transport
317829	2382.00	1.16	1.535	0.404113850242607	Up	0.179863954563466	CG32026	CG32026	K00030|1|0.0|667|dme:Dmel_CG32026|isocitrate	dehydrogenase	(NAD+)	[EC:1.1.1.41]	GO:0043231//intracellular membrane-bounded organelle;GO:0044444//cytoplasmic part;GO:0015630//microtubule cytoskeleton	GO:0046872//metal ion binding;GO:0004448//isocitrate dehydrogenase activity;GO:0000166//nucleotide binding	GO:0009060//aerobic respiration
40959	2375.00	14.795	14.905	0.0106866787972475	Up	0.0555739004094571	CG7878	CG7878	K12823|1|1e-137|490|ssc:100155174|ATP-dependent	RNA	helicase	DDX5/DBP2	[EC:3.6.4.13];K13178|2|2e-96|353|xtr:549535|ATP-dependent	RNA	helicase	DDX17	[EC:3.6.1.-]	-	GO:0003676//nucleic acid binding;GO:0032559;GO:0042623//ATPase activity, coupled	-
19836171	5259.00	0.365	0.79	1.11395618929709	Up	0.230616827367587	-	CG44434	-	-	-	-
14462464	334.00	1.045	5.55	2.40898482915659	Up	0.647140404173821	CG44142	CG44142	-	-	-	-
38900	1734.00	1.2	1.08	-0.15200309344505	Down	0.0855237088891824	ldbr	lariat debranching enzyme	-	GO:0043231//intracellular membrane-bounded organelle	GO:0016891//endoribonuclease activity, producing 5'-phosphomonoesters	GO:0008380//RNA splicing
34601	1137.00	0.04	0.01	-2	Down	0.0694426099590543	Or33a	odorant receptor 33a	K08471|1|0.0|726|dme:Dmel_CG16960|gustatory	receptor	GO:0031224//intrinsic to membrane	GO:0004930//G-protein coupled receptor activity;GO:0005488//binding	GO:0007166//cell surface receptor signaling pathway;GO:0007606//sensory perception of chemical stimulus;GO:0023060
42000	1194.79	19.2	17.065	-0.170065896509654	Down	0.299266939638093	CSN5	COP9 complex homolog subunit 5, isoform B	K09613|1|1e-180|632|dse:Dsec_GM15160|COP9	signalosome	complex	subunit	5	[EC:3.4.-.-]	-	-	-
38887	643.00	15.77	20.165	0.354670745615366	Up	0.472526746796989	HP4	heterochromatin protein 4, isoform B	-	GO:0005700//polytene chromosome;GO:0000781//chromosome, telomeric region;GO:0031981//nuclear lumen;GO:0005700//polytene chromosome;GO:0000781//chromosome, telomeric region;GO:0031981//nuclear lumen	-	GO:0051276//chromosome organization;GO:0051276//chromosome organization
33527	855.00	0.825	0.92	0.157239741811197	Up	0.0800752872804121	CG15403	CG15403	-	-	-	-
39353	1514.00	0.285	0.155	-0.878693703777866	Down	0.117058512746004	CG7252	CG7252	K01873|1|1e-16|87.8|tca:662504|valyl-tRNA	synthetase	[EC:6.1.1.9];K01183|3|2e-07|57.4|dme:Dmel_CG18140|chitinase	[EC:3.2.1.14];K05030|5|1e-06|55.1|cin:100175971|calcium-activated	chloride	channel	family	member	4	-	GO:0030247//polysaccharide binding	GO:0006022
19835287	504.00	0.17	0.095	-0.839535327806754	Down	0.0879012019548276
32051	558.73	9.94	11.61	0.22405021530328	Up	0.306267335886937	CG15199	CG15199, isoform B	-	-	-	-
35695	1757.00	1.47	2.025	0.462105752935623	Up	0.225531633866068	CG1360	CG1360	-	-	-	-
40643	1260.00	10.395	10.69	0.040372094862121	Up	0.0932175406155065	CG14667	CG14667	K09228|1|1e-21|104|bta:515089|KRAB	domain-containing	zinc	finger	protein	GO:0043231//intracellular membrane-bounded organelle	GO:0016810//hydrolase activity, acting on carbon-nitrogen (but not peptide) bonds;GO:0046914//transition metal ion binding;GO:0051287//NAD binding	GO:0016458//gene silencing;GO:0006464//cellular protein modification process
14462683	1241.00	0.23	0.145	-0.66558096092944	Down	0.0905428609166557
41452	1131.00	20.77	25.045	0.270021395413254	Up	0.424646678113855	CG18547	CG18547	K04884|1|2e-11|70.1|xtr:779823|potassium	voltage-gated	channel	Shaker-related	subfamily	A,	beta	member	3;K04883|2|3e-10|66.2|bfo:BRAFLDRAFT_67317|potassium	voltage-gated	channel	Shaker-related	subfamily	A,	beta	member	2	-	GO:0003824//catalytic activity	GO:0030001//metal ion transport;GO:0008152//metabolic process
41214	900.00	1.085	1.99	0.87507338809917	Up	0.321555937128517	CG9458	CG9458	K00680|1|2e-91|335|dme:Dmel_CG9459|	[EC:2.3.1.-];K10250|4|1e-34|146|dre:327274|elongation	of	very	long	chain	fatty	acids	protein	7	GO:0031224//intrinsic to membrane	-	-
40513	2011.66	6.66	7.79	0.226101150990407	Up	0.267104741777836	CG12768	CG12768, isoform D	-	-	-	-
19835433	718.00	0.065	0.08	0.299560281858908	Up	0.053394531765949
36875	723.00	3.26	4.05	0.313049943540909	Up	0.24791969356756	CG5267	CG5267	-	-	-	-
43015	3361.56	13.84	7.74	-0.838438471492314	Down	0.603883238673887	CG31108	CG31108, isoform B	K05755|1|6e-21|103|ecb:100058358|actin	related	protein	2/3	complex,	subunit	4;K06047|2|4e-16|87.8|cfa:483065|tubulin---tyrosine	ligase	[EC:6.3.2.25]	-	GO:0016881//acid-amino acid ligase activity;GO:0032559	GO:0043412//macromolecule modification
37703	1751.00	16.6	18.69	0.171083327510871	Up	0.297318716153745	yellow-d	yellow-d	-	-	-	-
5740436	548.00	0.375	1.08	1.52606881166759	Up	0.313201690661736	CG34298	CG34298	-	-	-	-
41443	2875.00	47.92	65.585	0.452737984458664	Up	0.598071588957865	CG31211	CG31211, isoform C	K13170|1|4e-151|291|dme:Dmel_CG31211|splicing	factor,	arginine/serine-rich	18	-	-	-
32990	1803.11	41.27	36.585	-0.173841179489694	Down	0.345132743362832	parvin	parvin, isoform B	K06275|1|0.0|689|dme:Dmel_CG32528|parvin	-	-	-
32378	2894.00	50.075	79.445	0.665865908039328	Up	0.668141592920354	Fbxl4	F box and leucine-rich-repeat gene 4	K10270|1|0.0|1283|dme:Dmel_CG1839|F-box	and	leucine-rich	repeat	protein	4	-	-	-
49803	1297.00	7.79	8.46	0.119034335058281	Up	0.17434949148065	Spn55B	serpin 55B	K13963|1|0.0|641|dse:Dsec_GM21844|serpin	B	-	GO:0004866//endopeptidase inhibitor activity	-
14462757	417.00	1.11	0.455	-1.28662122615141	Down	0.293488310659094
32108	2160.00	205.695	301.99	0.553994051903553	Up	0.661537445515784	CG1561	CG1561	-	-	-	-
326257	872.69	7.43	10.395	0.484455642319774	Up	0.464998018755779	CG33108	CG33108, isoform B	K12622|1|4e-44|177|dwi:Dwil_GK14178|U6	snRNA-associated	Sm-like	protein	LSm3	-	-	-
34221	1433.97	11.23	9.08	-0.306593725109686	Down	0.377394003434157	CG13101	CG13101, isoform B	-	-	-	-
40691	999.00	1.525	1.565	0.0373534144823696	Up	0.050752872804121	CG31546	CG31546	K11147|1|2e-24|112|aag:AaeL_AAEL006224|dehydrogenase/reductase	SDR	family	member	4	[EC:1.1.-.-]	-	GO:0003824//catalytic activity	GO:0008152//metabolic process
19835001	451.00	0.205	0.01	-4.35755200461808	Down	0.213941355171047
40602	2962.28	13.06	14.21	0.12175165769635	Up	0.21328094043059	CG14657	CG14657, isoform D	K12811|1|9e-06|52.8|hmg:100202415|ATP-dependent	RNA	helicase	DDX46/PRP5	[EC:3.6.4.13]	-	-	-
40952	1124.00	9.51	7.985	-0.252152933449331	Down	0.307819310527011	CG10903	CG10903, isoform B	K00599|1|5e-89|327|mdo:100018676|	[EC:2.1.1.-]	-	GO:0016741	-
34956	4117.63	22.625	25.56	0.175970044089064	Up	0.330570598335755	crp	cropped, isoform B	K09108|1|2e-23|112|dre:100318080|transcription	factor	AP-4	-	GO:0030528//transcription regulator activity;GO:0005488//binding	-
19835300	3167.00	1.595	1.45	-0.137503523749935	Down	0.0911702549200898
42359	991.00	11.72	11.58	-0.017337316433011	Down	0.063333773609827	CG11447	CG11447	K02427|1|2e-142|505|dme:Dmel_CG11447|ribosomal	RNA	large	subunit	methyltransferase	E	[EC:2.1.1.-]	GO:0044424//intracellular part	GO:0005488//binding;GO:0008171//O-methyltransferase activity	GO:0006730//one-carbon metabolic process;GO:0000154//rRNA modification
33889	2309.00	2.945	2.48	-0.247927513443586	Down	0.178014793290186	CG9505	CG9505	K01389|1|3e-27|124|dme:Dmel_CG3775|neprilysin	[EC:3.4.24.11];K08635|2|1e-19|98.6|cqu:CpipJ_CPIJ002051|membrane	metallo-endopeptidase-like	1	-	GO:0004175//endopeptidase activity	GO:0019538//protein metabolic process
3354988	1569.50	14.79	18.98	0.359857939922042	Up	0.472526746796989	CG17163	CG17163, isoform B	-	-	-	-
44095	3874.20	32.035	22.07	-0.537562360884645	Down	0.599887729494122	fus	fusilli, isoform H	K12898|1|4e-31|137|tad:TRIADDRAFT_29141|heterogeneous	nuclear	ribonucleoprotein	F/H	-	GO:0003723//RNA binding;GO:0003723//RNA binding;GO:0003723//RNA binding;GO:0003723//RNA binding;GO:0003723//RNA binding;GO:0003723//RNA binding;GO:0003723//RNA binding	GO:0007169//transmembrane receptor protein tyrosine kinase signaling pathway;GO:0007169//transmembrane receptor protein tyrosine kinase signaling pathway;GO:0007169//transmembrane receptor protein tyrosine kinase signaling pathway;GO:0007169//transmembrane receptor protein tyrosine kinase signaling pathway;GO:0007169//transmembrane receptor protein tyrosine kinase signaling pathway;GO:0007169//transmembrane receptor protein tyrosine kinase signaling pathway;GO:0007169//transmembrane receptor protein tyrosine kinase signaling pathway
14462578	649.00	0.07	0.01	-2.8073549220576	Down	0.100680227182671
34270	711.00	0.06	0.01	-2.58496250072116	Down	0.0905758816536785	Cpr30B	cuticular protein 30B	-	-	GO:0042302//structural constituent of cuticle	-
38929	1633.00	0.165	0.03	-2.4594316186373	Down	0.135318980319641	CG7201	CG7201, isoform B	-	-	-	-
42467	2191.31	102.52	112.765	0.137413969793915	Up	0.327829877162858	Synd	syndapin, isoform D	K10408|1|4e-120|432|tca:664324|dynein	heavy	chain,	axonemal;K12804|3|3e-13|77.4|dre:571331|proline-serine-threonine	phosphatase	interacting	protein	1	-	-	GO:0006897//endocytosis
40805	1398.00	0.305	0.185	-0.721283971933937	Down	0.108869369964338	CG1138	CG1138	-	-	-	-
34503	1949.00	22.045	28.535	0.372281086060703	Up	0.514991414608374	Dnz1	DNZDHHC/NEW1 zinc finger protein 11	-	-	GO:0046914//transition metal ion binding	-
41557	1774.00	4.765	3.43	-0.474267637737129	Down	0.345661075155197	CG6753	CG6753	K01046|1|0.0|814|dme:Dmel_CG6753|triacylglycerol	lipase	[EC:3.1.1.3]	-	-	-
32146	1466.59	32.36	16.81	-0.94489188319381	Down	0.680821555937129	CG15739	CG15739, isoform B	K01101|1|3e-163|575|dme:Dmel_CG15739|4-nitrophenyl	phosphatase	[EC:3.1.3.41]	-	GO:0016791//phosphatase activity	-
32642	812.93	14.85	13.91	-0.0943405111458889	Down	0.175802403909655	CG13012	CG13012, isoform E	-	-	-	-
43165	1202.00	151.31	154.93	0.0341091909594465	Up	0.114152687887994	Dak1	Dak1	K13800|1|2e-131|468|dme:Dmel_CG6092|UMP-CMP	kinase	[EC:2.7.4.-	2.7.4.14]	GO:0044424//intracellular part	GO:0016776//phosphotransferase activity, phosphate group as acceptor;GO:0019201//nucleotide kinase activity;GO:0032559	GO:0009117//nucleotide metabolic process
14462866	840.00	0.535	0.895	0.74234879086311	Up	0.195251618016114
38451	2095.18	2.68	2.815	0.0709019216224572	Up	0.0762779025227843	Awh	arrowhead, isoform D	K09375|1|4e-110|399|aga:AgaP_AGAP006540|LIM	homeobox	protein	6/8	GO:0043231//intracellular membrane-bounded organelle;GO:0043231//intracellular membrane-bounded organelle	GO:0046914//transition metal ion binding;GO:0003677//DNA binding;GO:0001071//nucleic acid binding transcription factor activity;GO:0046914//transition metal ion binding;GO:0003677//DNA binding;GO:0001071//nucleic acid binding transcription factor activity	GO:0010468//regulation of gene expression;GO:0006351//transcription, DNA-dependent;GO:0010468//regulation of gene expression;GO:0006351//transcription, DNA-dependent
39144	1834.00	2.085	1.46	-0.514079014564647	Down	0.24154669132215	CG6749	CG6749	K13023|1|1e-34|147|oaa:100081004|carboxypeptidase	N	regulatory	subunit	-	GO:0005488//binding	-
42228	1287.00	0.065	0.235	1.85414913353655	Up	0.148890503236032	CG7691	CG7691	K09218|1|2e-16|87.0|spu:378469|snail,	invertebrate;K09219|4|5e-16|85.5|mdo:100012171|scratch	GO:0044464//cell part	GO:0046914//transition metal ion binding	-
37756	1139.00	0.47	0.455	-0.0467942114789409	Down	0.0419363360190199	CG18128	CG18128	K03783|1|0.0|632|dme:Dmel_CG18128|purine-nucleoside	phosphorylase	[EC:2.4.2.1]	-	GO:0016763//transferase activity, transferring pentosyl groups	GO:0055086//nucleobase-containing small molecule metabolic process
39362	4246.00	0.125	0.175	0.485426827170242	Up	0.0743296790384361	CG6938	CG6938, isoform C	K13982|1|2e-26|121|dgr:Dgri_GH10918|probable	ATP-dependent	RNA	helicase	DDX4	[EC:3.6.4.13];K05169|2|3e-17|91.7|ptr:743996|single	Ig	IL-1R-related	molecule	-	-	-
14462353	1652.00	1.99	2.41	0.276264715686313	Up	0.174151367058513
39696	1769.36	9.38	5.665	-0.727511966694861	Down	0.534539690925901	comm3	comm3, isoform E	-	-	-	GO:0012501//programmed cell death;GO:0012501//programmed cell death
41636	3094.59	27.18	22.39	-0.279690927914794	Down	0.440496631884824	CG32473	CG32473, isoform C	K11141|1|0.0|1757|dme:Dmel_CG32473|glutamyl	aminopeptidase	[EC:3.4.11.7]	-	-	-
43692	1135.00	3.55	3.08	-0.204888673697143	Down	0.169990754193634	CG15561	CG15561	K11135|1|3e-08|59.3|cqu:CpipJ_CPIJ017220|Pin2-interacting	protein	X1	GO:0044464//cell part	GO:0005488//binding	-
19834772	1620.00	0.145	0.185	0.351472370501378	Up	0.0666688680491349
40081	3846.08	22.27	29.52	0.406591163272606	Up	0.537511557257958	Mkp3	Mitogen-activated protein kinase phosphatase 3, isoform D	K04459|1|7e-141|501|dme:Dmel_CG14080|dual	specificity	phosphatase	[EC:3.1.3.16	3.1.3.48]	-	GO:0008138//protein tyrosine/serine/threonine phosphatase activity;GO:0008138//protein tyrosine/serine/threonine phosphatase activity	GO:0006796//phosphate-containing compound metabolic process;GO:0006464//cellular protein modification process;GO:0006796//phosphate-containing compound metabolic process;GO:0006464//cellular protein modification process
19835045	871.00	0.05	0.105	1.0703893278914	Up	0.0856557918372738
42769	1680.00	0.045	0.01	-2.16992500144231	Down	0.0694426099590543	Ir94h	ionotropic receptor 94h	-	GO:0044464//cell part	GO:0008066//glutamate receptor activity;GO:0005231//excitatory extracellular ligand-gated ion channel activity	-
117331	615.99	17.895	19.065	0.0913699873097306	Up	0.187260599656584	ventrally-expressed-protein-D	ventrally-expressed-protein-D, isoform C	-	-	-	-
50287	513.00	0.64	1.52	1.24792751344359	Up	0.335919957733457	CG14113	CG14113	-	-	-	-
39117	6226.00	0.79	0.645	-0.292553492753849	Down	0.104939902258618	CG3280	CG3280	-	-	-	-
46121	819.00	41.3	45.63	0.143840872138845	Up	0.30653150178312	l(3)01239	lethal (3) 01239, isoform B	K09549|1|4e-75|281|dme:Dmel_CG6302|prefoldin	subunit	2	GO:0043234//protein complex	GO:0005515//protein binding	GO:0006457//protein folding;GO:0006909//phagocytosis
40548	2412.00	5.37	6.215	0.210832303067073	Up	0.229560163782856	Skp2	Skp2, isoform E	K03875|1|0.0|858|dsi:Dsim_GD19685|F-box	and	leucine-rich	repeat	protein	1	(S-phase	kinase-associated	protein	2)	-	-	GO:0019941//modification-dependent protein catabolic process;GO:0019941//modification-dependent protein catabolic process
41462	2133.47	0.09	0.265	1.55799545312089	Up	0.150112270505878	CG31358	CG31358, isoform B	K03364|1|2e-12|75.5|dpo:Dpse_GA14145|cell	division	cycle	20-like	protein	1,	cofactor	of	APC	complex	GO:0044464//cell part	-	-
42916	1139.00	0.04	0.01	-2	Down	0.0694426099590543	CG13615	CG13615	-	-	-	-
49780	1327.00	0.09	0.07	-0.362570079384708	Down	0.0544181746136574	PpD6	protein phosphatase D6	K01090|1|0.0|688|dme:Dmel_CG8822|protein	phosphatase	[EC:3.1.3.16];K06269|2|2e-112|405|oaa:100074395|protein	phosphatase	1,	catalytic	subunit	[EC:3.1.3.16]	-	GO:0004721//phosphoprotein phosphatase activity	GO:0006464//cellular protein modification process
246383	1327.00	0.625	0.79	0.337996463515016	Up	0.116034869898296	CG30001	CG30001	-	-	-	-
38556	765.00	3.845	0.63	-2.60955986446191	Down	0.607614581957469	CG13721	CG13721	-	-	-	-
39644	2457.00	17.415	15.705	-0.149106529934758	Down	0.266774534407608	Aats-gly	Glycyl-tRNA synthetase, isoform C	K01880|1|0.0|1410|dya:Dyak_GE22046|glycyl-tRNA	synthetase	[EC:6.1.1.14]	GO:0044424//intracellular part;GO:0044424//intracellular part	GO:0004812//aminoacyl-tRNA ligase activity;GO:0032559;GO:0004812//aminoacyl-tRNA ligase activity;GO:0032559	GO:0006418//tRNA aminoacylation for protein translation;GO:0006418//tRNA aminoacylation for protein translation
31075	5234.30	21.075	23.24	0.141077437575084	Up	0.273940034341566	DAAM	dishevelled associated activator of morphogenesis, isoform G	K04512|1|0.0|2281|der:Dere_GG12709|dishevelled	associated	activator	of	morphogenesis	GO:0008287//protein serine/threonine phosphatase complex;GO:0030426//growth cone	GO:0008092//cytoskeletal protein binding;GO:0017016//Ras GTPase binding;GO:0046872//metal ion binding;GO:0019888//protein phosphatase regulator activity;GO:0004722//protein serine/threonine phosphatase activity	GO:0003002//regionalization;GO:0007015//actin filament organization;GO:0010769//regulation of cell morphogenesis involved in differentiation;GO:0060491//regulation of cell projection assembly;GO:0007424//open tracheal system development;GO:0006464//cellular protein modification process
34524	2825.00	0.57	0.94	0.721698837512895	Up	0.195614846123365	aub	aubergine, isoform C	K02156|1|0.0|1603|dme:Dmel_CG6137|aubergine	GO:0015630//microtubule cytoskeleton;GO:0005681//spliceosomal complex;GO:0015630//microtubule cytoskeleton;GO:0005681//spliceosomal complex	GO:0003676//nucleic acid binding;GO:0003676//nucleic acid binding	GO:0006413//translational initiation;GO:0016246//RNA interference;GO:0007315//pole plasm assembly;GO:0010528;GO:0051276//chromosome organization;GO:0051301//cell division;GO:0045727//positive regulation of translation;GO:0044087;GO:0000377;GO:0051237//maintenance of RNA location;GO:0006413//translational initiation;GO:0016246//RNA interference;GO:0007315//pole plasm assembly;GO:0010528;GO:0051276//chromosome organization;GO:0051301//cell division;GO:0045727//positive regulation of translation;GO:0044087;GO:0000377;GO:0051237//maintenance of RNA location
40819	1097.00	4.725	12.85	1.44338212497281	Up	0.672632413155462	Ccp84Ag	Ccp84Ag	-	-	GO:0042302//structural constituent of cuticle	-
41547	1033.00	48.175	63.2	0.391639891881382	Up	0.567395324263638	hug	hugin	-	-	-	-
[truncated: 4,321,553 more chars]
