# Supplementary material for: The Esg Gene Is Involved in Nicotine Sensitivity in Drosophila melanogaster
Source: PLoS One. 2015 Jul 29;10(7):e0133956. doi: 10.1371/journal.pone.0133956 (PMC4519288; doi:10.1371/journal.pone.0133956)
Supplement: S6 Table — (XLS) [file pone.0133956.s011.xls]

GeneID	geneLength	Means-control1	Means-sample2	log2Ratio(sample2/control1)	Up-Down-Regulation(sample2/control1)	Probability	Symbol	Description	KEGG Orthology	GO Component	GO Function	GO Process
36275	2211.00	15.125	11.75	-0.364274385596957	Down	0.480503833515882	CG13183	CG13183	K04676|1|6e-06|53.1|cbr:CBG06922|SMAD,	mothers	against	DPP	1/5/8	GO:0044464//cell part	-	GO:0006351//transcription, DNA-dependent
40637	904.00	21.52	19.305	-0.156703523614766	Down	0.329280759401241	CG11999	CG11999	K00728|1|2e-11|69.3|tgu:100227792|dolichyl-phosphate-mannose-protein	mannosyltransferase	[EC:2.4.1.109]	GO:0044464//cell part	-	-
42368	3529.92	10.56	9.695	-0.123297031251661	Down	0.222197882438846	CG4733	CG4733, isoform E	K11583|1|0.0|1472|dme:Dmel_CG4733|protein	phosphatase	2	(formerly	2A),	regulatory	subunit	B''	-	GO:0046872//metal ion binding	-
42517	1356.00	7.74	8.865	0.195787064754278	Up	0.289010587805769	CG3353	CG3353	K11426|1|6e-11|68.9|ptr:457870|SET	and	MYND	domain-containing	protein	-	GO:0046914//transition metal ion binding	-
47251	2056.00	30.985	31.565	0.0267557827913783	Up	0.125739320920044	Gtp-bp	GTP-binding protein	K13431|1|0.0|1076|dme:Dmel_CG2522|signal	recognition	particle	receptor	subunit	alpha	GO:0030867//rough endoplasmic reticulum membrane	GO:0017111//nucleoside-triphosphatase activity;GO:0043021//ribonucleoprotein complex binding;GO:0046914//transition metal ion binding;GO:0032561//guanyl ribonucleotide binding	GO:0048667//cell morphogenesis involved in neuron differentiation;GO:0051046//regulation of secretion;GO:0006613//cotranslational protein targeting to membrane
38756	3513.50	285.865	262.865	-0.121011931310839	Down	0.335852500912742	CG10077	CG10077, isoform D	K12823|1|0.0|795|dme:Dmel_CG10077|ATP-dependent	RNA	helicase	DDX5/DBP2	[EC:3.6.4.13]	GO:0015630//microtubule cytoskeleton;GO:0015630//microtubule cytoskeleton	GO:0042623//ATPase activity, coupled;GO:0032559;GO:0042623//ATPase activity, coupled;GO:0032559	-
31922	856.17	86.29	65.58	-0.39593747590809	Down	0.614019715224534	CG9689	CG9689, isoform B	-	-	-	-
38255	2752.00	30.97	25.94	-0.255692903422964	Down	0.467615918218328	CG5687	CG5687, isoform B	K03307|1|2e-96|353|ptr:467108|solute:Na+	symporter,	SSS	family	GO:0031224//intrinsic to membrane	-	GO:0030001//metal ion transport
19835378	306.00	0.01	0.16	4	Up	0.223804308141658
42291	722.42	505.775	527.96	0.0619329027099229	Up	0.216867469879518	ATPsyn-d	ATP synthase, subunit d, isoform C	K02138|1|9e-100|362|dme:Dmel_CG6030|F-type	H+-transporting	ATPase	subunit	d	[EC:3.6.3.14]	GO:0005753//mitochondrial proton-transporting ATP synthase complex;GO:0015630//microtubule cytoskeleton;GO:0005753//mitochondrial proton-transporting ATP synthase complex;GO:0015630//microtubule cytoskeleton	GO:0015077//monovalent inorganic cation transmembrane transporter activity;GO:0015662//ATPase activity, coupled to transmembrane movement of ions, phosphorylative mechanism;GO:0015077//monovalent inorganic cation transmembrane transporter activity;GO:0015662//ATPase activity, coupled to transmembrane movement of ions, phosphorylative mechanism	GO:0006818//hydrogen transport;GO:0006754//ATP biosynthetic process;GO:0006818//hydrogen transport;GO:0006754//ATP biosynthetic process
34047	1927.00	3.015	4.91	0.703565022414608	Up	0.460423512230741	CG13793	CG13793	K05040|1|9e-32|138|ptr:471694|solute	carrier	family	6	(neurotransmitter	transporter,	L-proline)	member	7	GO:0016021//integral to membrane	GO:0015291//secondary active transmembrane transporter activity;GO:0005326//neurotransmitter transporter activity	GO:0006810//transport
42345	3356.00	20.675	21.39	0.0490491531064074	Up	0.155604235122307	CG6184	CG6184, isoform F	-	-	-	-
35097	3000.85	40.5	45.47	0.16699309608519	Up	0.385359620299379	Fas3	fasciclin 3, isoform G	K06783|1|2e-06|55.1|ptr:456096|immunoglobulin	superfamily,	member	4C	GO:0043296//apical junction complex;GO:0031224//intrinsic to membrane;GO:0043296//apical junction complex;GO:0031224//intrinsic to membrane;GO:0043296//apical junction complex;GO:0031224//intrinsic to membrane;GO:0043296//apical junction complex;GO:0031224//intrinsic to membrane;GO:0043296//apical junction complex;GO:0031224//intrinsic to membrane	GO:0004175//endopeptidase activity;GO:0004175//endopeptidase activity;GO:0004175//endopeptidase activity;GO:0004175//endopeptidase activity;GO:0004175//endopeptidase activity	GO:0016337//cell-cell adhesion;GO:0006935//chemotaxis;GO:0019538//protein metabolic process;GO:0007409//axonogenesis;GO:0008039//synaptic target recognition;GO:0003006//developmental process involved in reproduction;GO:0008306//associative learning;GO:0016337//cell-cell adhesion;GO:0006935//chemotaxis;GO:0019538//protein metabolic process;GO:0007409//axonogenesis;GO:0008039//synaptic target recognition;GO:0003006//developmental process involved in reproduction;GO:0008306//associative learning;GO:0016337//cell-cell adhesion;GO:0006935//chemotaxis;GO:0019538//protein metabolic process;GO:0007409//axonogenesis;GO:0008039//synaptic target recognition;GO:0003006//developmental process involved in reproduction;GO:0008306//associative learning;GO:0016337//cell-cell adhesion;GO:0006935//chemotaxis;GO:0019538//protein metabolic process;GO:0007409//axonogenesis;GO:0008039//synaptic target recognition;GO:0003006//developmental process involved in reproduction;GO:0008306//associative learning;GO:0016337//cell-cell adhesion;GO:0006935//chemotaxis;GO:0019538//protein metabolic process;GO:0007409//axonogenesis;GO:0008039//synaptic target recognition;GO:0003006//developmental process involved in reproduction;GO:0008306//associative learning
14462500	618.00	0.14	0.01	-3.8073549220576	Down	0.208871851040526
40145	1501.00	46.75	54.57	0.223141678710281	Up	0.455421686746988	Oat	ornithine aminotransferase precursor	K00819|1|0.0|862|dme:Dmel_CG8782|ornithine--oxo-acid	transaminase	[EC:2.6.1.13]	GO:0031980	GO:0048037//cofactor binding;GO:0008483//transaminase activity	GO:0006520//cellular amino acid metabolic process
318655	1399.00	2.96	4	0.434402824145775	Up	0.33096020445418	CG31274	CG31274	-	-	GO:0005488//binding	-
40392	2439.00	0.13	0.02	-2.70043971814109	Down	0.163490324936108	CG7173	CG7173	-	-	-	-
38720	920.00	45.495	37.785	-0.26789437588993	Down	0.498612632347572	CG13298	CG13298	K12833|1|3e-66|251|dya:Dyak_GE20495|pre-mRNA	branch	site	protein	p14	GO:0005681//spliceosomal complex	GO:0005488//binding	GO:0000278//mitotic cell cycle;GO:0000377
318995	1623.00	0.075	0.03	-1.32192809488736	Down	0.108543263964951	CG31874	CG31874	K01679|1|0.0|977|dme:Dmel_CG31874|fumarate	hydratase,	class	II	[EC:4.2.1.2]	GO:0031224//intrinsic to membrane;GO:0043234//protein complex;GO:0044424//intracellular part	GO:0017111//nucleoside-triphosphatase activity;GO:0015405;GO:0016836//hydro-lyase activity;GO:0032559	GO:0006810//transport;GO:0043648//dicarboxylic acid metabolic process;GO:0009060//aerobic respiration
47765	2594.00	2.635	3.35	0.34635813370792	Up	0.26969696969697	c(3)G	crossover suppressor on 3 of gowen, isoform C	K12478|1|4e-27|123|cfa:475424|early	endosome	antigen	1	GO:0000794//condensed nuclear chromosome;GO:0000794//condensed nuclear chromosome;GO:0000794//condensed nuclear chromosome	-	-
39513	4028.97	11.445	11.41	-0.00441867126700501	Down	0.0688572471705002	CG10732	CG10732, isoform D	-	-	-	-
33919	647.00	0.53	0.755	0.51048428476188	Up	0.169806498722161	CG11043	CG11043	K02265|1|8e-76|282|dme:Dmel_CG11043|cytochrome	c	oxidase	subunit	Vb	[EC:1.9.3.1]	GO:0005746//mitochondrial respiratory chain	GO:0015002//heme-copper terminal oxidase activity	GO:0022904//respiratory electron transport chain
43350	3260.96	54.83	40.235	-0.446514440941442	Down	0.62486308871851	CG5508	minotaur, isoform E	K00629|1|0.0|1497|dme:Dmel_CG5508|glycerol-3-phosphate	O-acyltransferase	1/2	[EC:2.3.1.15]	GO:0031966//mitochondrial membrane;GO:0031966//mitochondrial membrane;GO:0031966//mitochondrial membrane	GO:0016747//transferase activity, transferring acyl groups other than amino-acyl groups;GO:0016747//transferase activity, transferring acyl groups other than amino-acyl groups;GO:0016747//transferase activity, transferring acyl groups other than amino-acyl groups	GO:0016044//cellular membrane organization;GO:0006644//phospholipid metabolic process;GO:0016044//cellular membrane organization;GO:0006644//phospholipid metabolic process;GO:0016044//cellular membrane organization;GO:0006644//phospholipid metabolic process
36053	3870.00	17.805	19.94	0.163382974035133	Up	0.326469514421322	CG1371	CG1371	-	-	GO:0005488//binding;GO:0008238//exopeptidase activity	-
42503	1000.00	17.77	17.795	0.0020282514811073	Up	0.068236582694414	CG17282	bride of doubletime	-	-	-	-
43492	1040.43	77.71	82.9	0.0932718399977782	Up	0.266593647316539	CG7582	CG7582, isoform B	-	GO:0031224//intrinsic to membrane	-	GO:0007166//cell surface receptor signaling pathway
40717	1897.00	91.97	100.42	0.12681138459071	Up	0.343519532676159	Rpn5	regulatory particle non-ATPase 5	K03035|1|0.0|885|dse:Dsec_GM10840|26S	proteasome	regulatory	subunit	N5	GO:0005838//proteasome regulatory particle	GO:0070011//peptidase activity, acting on L-amino acid peptides	GO:0019538//protein metabolic process
41183	1560.00	7.005	4.825	-0.537856108275375	Down	0.464622124863089	alphaTub85E	alpha-Tubulin at 85E	K07374|1|0.0|859|dya:Dyak_GE24741|tubulin	alpha	GO:0043234//protein complex;GO:0015630//microtubule cytoskeleton	GO:0017111//nucleoside-triphosphatase activity;GO:0032561//guanyl ribonucleotide binding;GO:0005198//structural molecule activity	GO:0045841//negative regulation of mitotic metaphase/anaphase transition;GO:0043623//cellular protein complex assembly;GO:0007017//microtubule-based process
37917	1719.00	0.03	0.03	0	-	0.0634173055859803	Ir60e	ionotropic receptor 60e	-	-	-	-
41261	1001.00	7.44	6.905	-0.10766120684998	Down	0.180576852866009	CG12818	CG12818	-	-	-	-
42537	1449.00	0.385	0.12	-1.68182403997375	Down	0.210113179992698	bap	bagpipe	K09995|1|7e-172|603|dme:Dmel_CG7902|homeobox	protein	Nkx-3.2	GO:0030130//clathrin coat of trans-Golgi network vesicle	GO:0000981//sequence-specific DNA binding RNA polymerase II transcription factor activity;GO:0022892;GO:0003677//DNA binding	GO:0006357//regulation of transcription from RNA polymerase II promoter;GO:0006901//vesicle coating;GO:0048333//mesodermal cell differentiation;GO:0007517//muscle organ development;GO:0001708//cell fate specification;GO:0015031//protein transport;GO:0048565//digestive tract development;GO:0001505//regulation of neurotransmitter levels
36506	2198.15	39.445	35.71	-0.14351430364376	Down	0.335414384811975	CG6145	CG6145, isoform F	K00858|1|0.0|815|dsi:Dsim_GD25753|NAD+	kinase	[EC:2.7.1.23]	GO:0044424//intracellular part;GO:0044424//intracellular part;GO:0044424//intracellular part;GO:0044424//intracellular part;GO:0044424//intracellular part	GO:0016301//kinase activity;GO:0043169//cation binding;GO:0016301//kinase activity;GO:0043169//cation binding;GO:0016301//kinase activity;GO:0043169//cation binding;GO:0016301//kinase activity;GO:0043169//cation binding;GO:0016301//kinase activity;GO:0043169//cation binding	-
38504	3798.68	20.145	22.825	0.180193054722986	Up	0.35881708652793	tipE	temperature-induced paralytic E, isoform B	-	GO:0016021//integral to membrane;GO:0016021//integral to membrane	GO:0016247//channel regulator activity;GO:0005272//sodium channel activity;GO:0016247//channel regulator activity;GO:0005272//sodium channel activity	GO:0008049//male courtship behavior;GO:0009408//response to heat;GO:0010765//positive regulation of sodium ion transport;GO:0008049//male courtship behavior;GO:0009408//response to heat;GO:0010765//positive regulation of sodium ion transport
37957	1451.00	1.795	1.16	-0.629859038695479	Down	0.280503833515882	CG3880	CG3880	-	-	-	-
3885597	633.00	0.075	0.01	-2.90689059560852	Down	0.147389558232932	CG34005	CG34005, isoform C	-	-	-	-
40155	3818.00	81.905	65.8	-0.315863941837658	Down	0.562796641109894	HLH106	helix loop helix protein 106, isoform D	K07197|1|4e-119|429|bfo:BRAFLDRAFT_117231|sterol	regulatory	element-binding	transcription	factor	1	GO:0043231//intracellular membrane-bounded organelle;GO:0043231//intracellular membrane-bounded organelle;GO:0043231//intracellular membrane-bounded organelle	GO:0001071//nucleic acid binding transcription factor activity;GO:0001071//nucleic acid binding transcription factor activity;GO:0001071//nucleic acid binding transcription factor activity	GO:0006633//fatty acid biosynthetic process;GO:0006909//phagocytosis;GO:0010468//regulation of gene expression;GO:0055088//lipid homeostasis;GO:0010557//positive regulation of macromolecule biosynthetic process;GO:0006633//fatty acid biosynthetic process;GO:0006909//phagocytosis;GO:0010468//regulation of gene expression;GO:0055088//lipid homeostasis;GO:0010557//positive regulation of macromolecule biosynthetic process;GO:0006633//fatty acid biosynthetic process;GO:0006909//phagocytosis;GO:0010468//regulation of gene expression;GO:0055088//lipid homeostasis;GO:0010557//positive regulation of macromolecule biosynthetic process
4379911	1483.00	0.355	0.475	0.420108488826266	Up	0.130230010952903	CG17672	CG17672	-	GO:0030529//ribonucleoprotein complex	GO:0005198//structural molecule activity	GO:0010467//gene expression
44703	1400.58	77.47	79.57	0.0385868593218914	Up	0.159328221978824	lolal	lola like, isoform H	K02174|1|1e-32|140|dme:Dmel_CG11491|broad;K09237|2|7e-32|137|nvi:100122117|Cys2His2	zinc	finger	developmental/cell	cycle	regulator,	other	GO:0043231//intracellular membrane-bounded organelle;GO:0043231//intracellular membrane-bounded organelle;GO:0043231//intracellular membrane-bounded organelle;GO:0043231//intracellular membrane-bounded organelle;GO:0043231//intracellular membrane-bounded organelle	GO:0046914//transition metal ion binding;GO:0003702//RNA polymerase II transcription factor activity;GO:0046914//transition metal ion binding;GO:0003702//RNA polymerase II transcription factor activity;GO:0046914//transition metal ion binding;GO:0003702//RNA polymerase II transcription factor activity;GO:0046914//transition metal ion binding;GO:0003702//RNA polymerase II transcription factor activity;GO:0046914//transition metal ion binding;GO:0003702//RNA polymerase II transcription factor activity	GO:0016458//gene silencing;GO:0007431//salivary gland development;GO:0007424//open tracheal system development;GO:0016458//gene silencing;GO:0007431//salivary gland development;GO:0007424//open tracheal system development;GO:0016458//gene silencing;GO:0007431//salivary gland development;GO:0007424//open tracheal system development;GO:0016458//gene silencing;GO:0007431//salivary gland development;GO:0007424//open tracheal system development;GO:0016458//gene silencing;GO:0007431//salivary gland development;GO:0007424//open tracheal system development
49260	2203.00	116.77	135.375	0.213291666445357	Up	0.467652427893392	Pp1-87B	protein phosphatase 1 at 87B	K06269|1|4e-179|628|dya:Dyak_GE24518|protein	phosphatase	1,	catalytic	subunit	[EC:3.1.3.16]	GO:0008287//protein serine/threonine phosphatase complex;GO:0044424//intracellular part	GO:0004722//protein serine/threonine phosphatase activity	GO:0048731;GO:0006909//phagocytosis;GO:0007626//locomotory behavior;GO:0007052//mitotic spindle organization;GO:0007632//visual behavior;GO:0008306//associative learning;GO:0000070//mitotic sister chromatid segregation;GO:0006935//chemotaxis;GO:0007292//female gamete generation;GO:0006464//cellular protein modification process
12798088	1040.00	21.595	18.125	-0.252716321417363	Down	0.430923694779116	CG43341	CG43341	-	-	-	-
38711	595.00	0.365	0.66	0.854569560478436	Up	0.204198612632348	CG13297	CG13297	-	-	-	-
42292	6526.00	39.62	23.2	-0.772104074874552	Down	0.719313618108799	CG6040	CG6040	-	-	-	-
35309	2483.07	33.02	28.36	-0.219482587673742	Down	0.431252281854691	CG10947	CG10947, isoform D	-	-	-	-
40682	3187.00	1.81	1.425	-0.345027778031101	Down	0.201387367652428	asl	asterless	K10352|1|4e-28|127|mmu:17880|myosin	heavy	chain	GO:0005813//centrosome	-	GO:0031023//microtubule organizing center organization;GO:0007600//sensory perception;GO:0009566//fertilization;GO:0042384//cilium assembly;GO:0003006//developmental process involved in reproduction
37725	1200.00	0.04	0.01	-2	Down	0.102263599853961	Gr59e	gustatory receptor 59e	K08471|1|0.0|762|dme:Dmel_CG33151|gustatory	receptor	GO:0031224//intrinsic to membrane	GO:0004930//G-protein coupled receptor activity	GO:0007166//cell surface receptor signaling pathway;GO:0007606//sensory perception of chemical stimulus;GO:0023060
40037	1614.00	13.925	7.24	-0.943615725144189	Down	0.668674698795181	Cyp12c1	Cyp12c1, isoform B	K00517|1|3e-130|465|dme:Dmel_CG6042|	[EC:1.14.-.-];K07436|5|1e-49|197|ecb:100053452|cytochrome	P450,	family	24,	subfamily	A	(25-hydroxyvitamin	D3	24-hydroxylase)	GO:0043231//intracellular membrane-bounded organelle	GO:0016491//oxidoreductase activity;GO:0005506//iron ion binding	GO:0008152//metabolic process;GO:0009636//response to toxic substance
42066	7347.35	27.11	24.25	-0.160840365875859	Down	0.344614822928076	cher	cheerio, isoform N	K04437|1|0.0|2031|spu:579510|filamin	GO:0035324//female germline ring canal;GO:0035324//female germline ring canal	GO:0008092//cytoskeletal protein binding;GO:0030246//carbohydrate binding;GO:0008092//cytoskeletal protein binding	GO:0007293//germarium-derived egg chamber formation;GO:0007015//actin filament organization;GO:0035171//lamellocyte differentiation;GO:0010259//multicellular organismal aging;GO:0043063//intercellular bridge organization;GO:0033036;GO:0008306//associative learning;GO:0007293//germarium-derived egg chamber formation;GO:0007015//actin filament organization;GO:0035171//lamellocyte differentiation;GO:0010259//multicellular organismal aging;GO:0043063//intercellular bridge organization;GO:0033036;GO:0008306//associative learning
12798226	1142.00	2.905	2.34	-0.312029633821125	Down	0.239284410368748
39508	2534.00	9.935	7.605	-0.385571719525173	Down	0.443629061701351	CG10713	CG10713	-	-	-	-
39588	2737.00	38.85	31.08	-0.321928094887362	Down	0.532931726907631	CG9238	CG9238, isoform C	K07189|1|9e-62|238|aga:AgaP_AGAP001520|protein	phosphatase	1,	regulatory	(inhibitor)	subunit	3	-	GO:0019888//protein phosphatase regulator activity;GO:0019888//protein phosphatase regulator activity	-
35717	3116.00	0.11	0.145	0.398549376490275	Up	0.0885359620299379	tor	torso, isoform D	K12378|1|0.0|1768|dme:Dmel_CG1389|tyrosine-protein	kinase	receptor	torso	[EC:2.7.10.1]	GO:0031224//intrinsic to membrane;GO:0031224//intrinsic to membrane	GO:0004871//signal transducer activity;GO:0005515//protein binding;GO:0004713//protein tyrosine kinase activity;GO:0032559;GO:0004871//signal transducer activity;GO:0005515//protein binding;GO:0004713//protein tyrosine kinase activity;GO:0032559	GO:0008354//germ cell migration;GO:0048812//neuron projection morphogenesis;GO:0045165//cell fate commitment;GO:0045137//development of primary sexual characteristics;GO:0010259//multicellular organismal aging;GO:0006796//phosphate-containing compound metabolic process;GO:0007169//transmembrane receptor protein tyrosine kinase signaling pathway;GO:0003002//regionalization;GO:0045927//positive regulation of growth;GO:0016197//endosomal transport;GO:0000578//embryonic axis specification;GO:0006464//cellular protein modification process;GO:0033554//cellular response to stress;GO:0016049//cell growth;GO:0035264//multicellular organism growth;GO:0048598//embryonic morphogenesis;GO:0007584//response to nutrient;GO:0042254//ribosome biogenesis;GO:0044248//cellular catabolic process;GO:0008354//germ cell migration;GO:0048812//neuron projection morphogenesis;GO:0045165//cell fate commitment;GO:0045137//development of primary sexual characteristics;GO:0010259//multicellular organismal aging;GO:0006796//phosphate-containing compound metabolic process;GO:0007169//transmembrane receptor protein tyrosine kinase signaling pathway;GO:0003002//regionalization;GO:0045927//positive regulation of growth;GO:0016197//endosomal transport;GO:0000578//embryonic axis specification;GO:0006464//cellular protein modification process;GO:0033554//cellular response to stress;GO:0016049//cell growth;GO:0035264//multicellular organism growth;GO:0048598//embryonic morphogenesis;GO:0007584//response to nutrient;GO:0042254//ribosome biogenesis;GO:0044248//cellular catabolic process
36581	1774.00	7.015	7.31	0.0594283023325381	Up	0.126615553121577	CG8503	CG8503	K11848|1|1e-179|630|dsi:Dsim_GD11032|ubiquitin	carboxyl-terminal	hydrolase	20/33	[EC:3.1.2.15];K11426|2|2e-10|67.8|rno:498295|SET	and	MYND	domain-containing	protein	GO:0043231//intracellular membrane-bounded organelle	GO:0030528//transcription regulator activity;GO:0070011//peptidase activity, acting on L-amino acid peptides;GO:0016790//thiolester hydrolase activity;GO:0046914//transition metal ion binding	GO:0019941//modification-dependent protein catabolic process;GO:0006350
42123	1383.00	0.06	0.01	-2.58496250072116	Down	0.128550565899963	CG14325	CG14325	K09257|1|1e-05|51.6|cin:100180616|nuclear	factor	of	kappa	light	polypeptide	gene	enhancer	in	B-cells	inhibitor-like	2	-	-	-
40472	998.00	28.155	23.025	-0.290189994573333	Down	0.488353413654618	CG11425	CG11425	K01080|1|1e-152|538|dme:Dmel_CG11425|phosphatidate	phosphatase	[EC:3.1.3.4]	GO:0044464//cell part	GO:0016791//phosphatase activity	GO:0006796//phosphate-containing compound metabolic process
43573	526.11	778.365	818.34	0.0722535324954718	Up	0.239759036144578	RpL32	ribosomal protein L32, isoform D	K02912|1|9e-74|276|dvi:Dvir_GJ10385|large	subunit	ribosomal	protein	L32e	GO:0015934//large ribosomal subunit;GO:0015934//large ribosomal subunit;GO:0015934//large ribosomal subunit;GO:0015934//large ribosomal subunit	GO:0005198//structural molecule activity;GO:0005198//structural molecule activity;GO:0005198//structural molecule activity;GO:0005198//structural molecule activity	GO:0007052//mitotic spindle organization;GO:0010467//gene expression;GO:0007052//mitotic spindle organization;GO:0010467//gene expression;GO:0007052//mitotic spindle organization;GO:0010467//gene expression;GO:0007052//mitotic spindle organization;GO:0010467//gene expression
39685	1409.37	31.37	34.27	0.127560662675572	Up	0.31153705732019	CG7427	CG7427, isoform E	-	-	GO:0046872//metal ion binding	-
32523	1243.00	23.19	22.29	-0.0571062033862511	Down	0.175538517707192	mRpL3	mitochondrial ribosomal protein L3	-	GO:0030529//ribonucleoprotein complex	GO:0005198//structural molecule activity	GO:0010467//gene expression
2768983	757.38	0.22	0.115	-0.935869662580285	Down	0.135304855786784	CG33269	CG33269, isoform B	-	-	-	-
14462392	381.00	0.605	0.01	-5.91886323727459	Down	0.424278933917488
42996	807.00	92.335	96.445	0.062828834913801	Up	0.207849580138737	bai	baiser	K01529|1|5e-07|54.7|mcc:709884|	[EC:3.6.1.-]	GO:0031224//intrinsic to membrane	-	GO:0007310//oocyte dorsal/ventral axis specification;GO:0006810//transport
7354418	1983.00	0.08	0.01	-3	Down	0.152208835341365	Ir7f	ionotropic receptor 7f	-	-	-	-
46158	2469.00	7.69	10.435	0.440375097198009	Up	0.476122672508215	l(3)04053	lethal (3) 04053	-	-	-	-
19834930	3099.00	1.16	0.815	-0.509252840896494	Down	0.203066812705367	-	pre-mod(mdg4)-I	-	-	-	-
34494	1263.00	0.065	0.01	-2.70043971814109	Down	0.135049288061336	CG17134	CG17134	K01379|1|9e-123|440|dme:Dmel_CG6508|cathepsin	D	[EC:3.4.23.5];K06002|1|9e-123|440|dme:Dmel_CG6508|pepsin	A	[EC:3.4.23.1]	-	GO:0004175//endopeptidase activity	GO:0019538//protein metabolic process
42355	1831.00	1.555	0.635	-1.29208608335844	Down	0.373311427528295	CG11453	CG11453	K01904|1|8e-49|195|spu:581911|4-coumarate--CoA	ligase	[EC:6.2.1.12];K01896|5|8e-25|115|gga:426992|medium-chain	acyl-CoA	synthetase	[EC:6.2.1.2]	-	-	-
317880	913.00	0.05	0.01	-2.32192809488736	Down	0.115553121577218	CG32141	CG32141	-	-	-	-
42399	2188.00	0.01	0.025	1.32192809488736	Up	0.0859802847754655	CG10887	CG10887	-	-	-	-
33505	6358.54	17.37	17.405	0.00290406001328971	Up	0.0688572471705002	Chd1	Chromodomain-helicase-DNA-binding protein 1, isoform C	K11367|1|0.0|2877|dme:Dmel_CG3733|chromodomain-helicase-DNA-binding	protein	1	[EC:3.6.1.-]	GO:0044427//chromosomal part;GO:0005700//polytene chromosome	GO:0017111//nucleoside-triphosphatase activity;GO:0003676//nucleic acid binding;GO:0000166//nucleotide binding	GO:0007472//wing disc morphogenesis;GO:0007292//female gamete generation;GO:0043486//histone exchange;GO:0010467//gene expression
32854	3356.00	13.195	12.555	-0.0717293220547686	Down	0.169404892296459	CG6659	CG6659, isoform B	K13145|1|2e-07|58.5|ptr:464291|integrator	complex	subunit	8	GO:0031224//intrinsic to membrane;GO:0031224//intrinsic to membrane	-	-
318012	1221.00	0.035	0.01	-1.8073549220576	Down	0.0893026652062797	Or65b	odorant receptor 65b	K08471|1|9e-40|164|dme:Dmel_CG13206|gustatory	receptor	GO:0031224//intrinsic to membrane	GO:0004930//G-protein coupled receptor activity;GO:0005488//binding	GO:0007166//cell surface receptor signaling pathway;GO:0007606//sensory perception of chemical stimulus;GO:0023060
38815	653.00	27.985	31.88	0.187997881594819	Up	0.393136181087988	Srp19	signal recognition particle protein 19	K03105|1|2e-80|297|dme:Dmel_CG4457|signal	recognition	particle	subunit	SRP19	GO:0048500//signal recognition particle	GO:0003723//RNA binding	GO:0006613//cotranslational protein targeting to membrane
33090	1237.00	0.4	1.12	1.48542682717024	Up	0.339539978094195	CG1503	CG1503, isoform B	K08597|1|6e-12|72.0|nve:NEMVE_v1g238848|sentrin-specific	protease	8	[EC:3.4.22.-]	-	GO:0070011//peptidase activity, acting on L-amino acid peptides	GO:0019538//protein metabolic process
10178957	422.00	7.215	2.5	-1.52907129982911	Down	0.663234757210661	CG42751	CG42751	-	-	-	-
31359	1054.08	124.375	144.71	0.218468095259097	Up	0.480029207740051	cib	ciboulot, isoform E	-	GO:0044444//cytoplasmic part;GO:0044444//cytoplasmic part;GO:0044444//cytoplasmic part	GO:0003779//actin binding;GO:0003779//actin binding;GO:0003779//actin binding	GO:0002165//instar larval or pupal development;GO:0006996//organelle organization;GO:0002165//instar larval or pupal development;GO:0006996//organelle organization;GO:0002165//instar larval or pupal development;GO:0006996//organelle organization
39238	2232.00	11.695	13.65	0.223009089454787	Up	0.360752099306316	Mocs1	molybdenum cofactor synthesis 1 ortholog, isoform C	K03637|1|2e-69|264|dya:Dyak_GE21784|molybdenum	cofactor	biosynthesis	protein	C	GO:0043234//protein complex;GO:0043234//protein complex	GO:0043169//cation binding;GO:0051536//iron-sulfur cluster binding;GO:0043169//cation binding;GO:0051536//iron-sulfur cluster binding	GO:0009108//coenzyme biosynthetic process;GO:0009108//coenzyme biosynthetic process
5740714	848.00	100.485	141.78	0.496673877430217	Up	0.676524278933918	CG34327	CG34327	-	-	-	-
318574	2010.00	0.775	0.93	0.263034405833794	Up	0.13526834611172	CG31055	CG31055, isoform C	-	-	-	-
31038	602.00	21.225	22.935	0.11178635364156	Up	0.260496531580869	MED22	mediator complex subunit 22	-	-	-	-
37727	1606.00	84.25	87.63	0.0567481725937517	Up	0.205476451259584	wmd	wing morphogenesis defect, isoform B	K13137|1|0.0|653|dse:Dsec_GM15531|serine-threonine	kinase	receptor-associated	protein	GO:0015630//microtubule cytoskeleton;GO:0015630//microtubule cytoskeleton	GO:0004871//signal transducer activity;GO:0016772//transferase activity, transferring phosphorus-containing groups;GO:0004871//signal transducer activity;GO:0016772//transferase activity, transferring phosphorus-containing groups	GO:0007472//wing disc morphogenesis;GO:0007472//wing disc morphogenesis
19835712	512.00	0.945	0.35	-1.43295940727611	Down	0.308689302665206
40117	1471.48	9.895	5.395	-0.875076747559495	Down	0.614238773274918	CG9449	CG9449, isoform K	K01078|1|7e-134|477|dme:Dmel_CG9452|acid	phosphatase	[EC:3.1.3.2]	-	GO:0016791//phosphatase activity;GO:0016791//phosphatase activity	GO:0006909//phagocytosis;GO:0006909//phagocytosis
44498	1055.00	9.3	12.075	0.376720567727742	Up	0.461920408908361	Surf1	surfeit 1	-	-	GO:0051184	GO:0043623//cellular protein complex assembly;GO:0002164//larval development;GO:0007610//behavior;GO:0009416//response to light stimulus
32552	7388.34	34.55	39.71	0.200816650248848	Up	0.418218327856882	CG8909	CG8909, isoform D	K03068|1|0.0|915|cfa:477692|low	density	lipoprotein	receptor-related	protein	5/6	GO:0031224//intrinsic to membrane;GO:0031224//intrinsic to membrane	GO:0046872//metal ion binding;GO:0046872//metal ion binding	-
34468	643.00	46.435	44.225	-0.070350492001901	Down	0.216465863453815	CG7299	CG7299, isoform C	-	-	-	-
19835545	451.00	0.01	0.105	3.39231742277876	Up	0.178057685286601
31326	1773.91	3.76	4.225	0.168218679491909	Up	0.193099671412924	CG2875	CG2875, isoform C	-	-	-	-
38813	1875.00	37.47	36.25	-0.0477549825394543	Down	0.168638189120117	CG8596	CG8596, isoform C	K12307|1|0.0|1045|dme:Dmel_CG8596|MFS	transporter,	ceroid-lipofuscinosis	neuronal	protein	7	-	-	GO:0006810//transport
39205	334.00	0.86	0.565	-0.60608579228691	Down	0.191858342460752	CG18628	CG18628	-	-	-	-
40737	823.00	7.07	0.36	-4.29564140336709	Down	0.80281124497992	Obp83a	Odorant-binding protein 83a, isoform C	-	GO:0044421//extracellular region part	GO:0008144//drug binding;GO:0005549//odorant binding	GO:0051234//establishment of localization
31274	1106.00	0.075	0.345	2.20163386116965	Up	0.221723256663016	CG14417	CG14417	-	-	-	-
36643	3892.63	52.025	51.98	-0.00124842615049634	Down	0.0688572471705002	Spred	Sprouty-related protein with EVH-1 domain, isoform C	K04703|1|0.0|864|dan:Dana_GF13513|sprouty-related,	EVH1	domain	containing	GO:0044464//cell part	-	GO:0032501//multicellular organismal process;GO:0007165//signal transduction
36858	2200.00	20.94	15.725	-0.413201425164157	Down	0.541073384446878	CG8303	CG8303, isoform D	K13356|1|5e-69|262|ame:551233|fatty	acyl-CoA	reductase	[EC:1.2.1.-]	-	-	-
12798381	608.00	0.075	0.01	-2.90689059560852	Down	0.147389558232932	CG43183	CG43183	-	-	-	-
37371	462.00	0.82	0.39	-1.07214978575584	Down	0.254143848119752	CG15649	CG15649, isoform B	-	-	-	-
37635	888.00	40.145	43.845	0.12719201645378	Up	0.321686746987952	CG3501	CG3501	-	GO:0015630//microtubule cytoskeleton	-	-
42267	2914.17	147.45	140.67	-0.0679111375071221	Down	0.232420591456736	Xrp1	Xrp1, isoform G	-	-	GO:0003676//nucleic acid binding;GO:0003676//nucleic acid binding;GO:0003676//nucleic acid binding;GO:0003676//nucleic acid binding;GO:0003676//nucleic acid binding	GO:0007635//chemosensory behavior;GO:0006996//organelle organization;GO:0008283//cell proliferation;GO:0007635//chemosensory behavior;GO:0006996//organelle organization;GO:0008283//cell proliferation;GO:0007635//chemosensory behavior;GO:0006996//organelle organization;GO:0008283//cell proliferation;GO:0007635//chemosensory behavior;GO:0006996//organelle organization;GO:0008283//cell proliferation;GO:0007635//chemosensory behavior;GO:0006996//organelle organization;GO:0008283//cell proliferation
318840	954.00	0.14	0.18	0.362570079384708	Up	0.0943044906900329	CG33062	CG33062, isoform B	-	-	-	-
34348	6443.74	1.44	1.555	0.11084576868829	Up	0.105951077035414	CG4839	CG4839, isoform B	K07376|1|0.0|1875|dme:Dmel_CG4839|protein	kinase,	cGMP-dependent	[EC:2.7.11.12]	-	GO:0004672//protein kinase activity;GO:0032559;GO:0004672//protein kinase activity;GO:0032559	GO:0006464//cellular protein modification process;GO:0006464//cellular protein modification process
40979	5458.61	3.53	3.87	0.13266538287323	Up	0.158305951077035	CG9626	CG9626, isoform D	-	-	-	-
35177	4344.58	10.385	10.6	0.0295630486059138	Up	0.103139832055495	CG10492	CG10492, isoform B	-	-	GO:0005488//binding;GO:0005488//binding	-
43071	4288.00	0.085	0.04	-1.08746284125034	Down	0.100912741876597	rha	rha	K10352|1|4e-07|58.2|dre:561431|myosin	heavy	chain;K11135|2|9e-07|57.0|dsi:Dsim_GD25264|Pin2-interacting	protein	X1;K05763|3|1e-06|56.2|mcc:711712|moesin	-	-	-
19835724	829.00	0.055	0.01	-2.4594316186373	Down	0.115553121577218
32409	606.00	1	1.02	0.0285691521967709	Up	0.0707922599488865	CG14410	CG14410	-	-	-	-
31978	1234.00	0.1	0.01	-3.32192809488736	Down	0.172581234027017	CG2887	CG2887	K09507|1|3e-69|262|tca:661242|DnaJ	homolog	subfamily	B	member	1;K09510|2|5e-69|261|cqu:CpipJ_CPIJ018848|DnaJ	homolog	subfamily	B	member	4	GO:0015630//microtubule cytoskeleton	GO:0005515//protein binding	GO:0044267//cellular protein metabolic process
2768659	661.00	1.495	1.475	-0.0194305299489014	Down	0.070281124497992	CG33293	CG33293	-	-	-	-
48903	1322.00	16.11	17.37	0.108641260003824	Up	0.241401971522453	l(3)73Ah	lethal (3) 73Ah, isoform B	K11488|1|9e-131|467|dvi:Dvir_GJ12822|polycomb	group	RING	finger	protein	3	-	GO:0046914//transition metal ion binding	-
32897	734.00	42.01	30.465	-0.463580045469209	Down	0.618912011683096	Obp18a	Odorant-binding protein 18a	-	-	GO:0005488//binding	GO:0051234//establishment of localization
33266	646.00	0.27	0.14	-0.947532580105864	Down	0.145052939028843	CG13949	CG13949, isoform C	-	-	-	-
246412	3082.00	0.01	0.02	1	Up	0.0770719240598759	CG30043	CG30043	-	-	GO:0016787//hydrolase activity	GO:0019538//protein metabolic process
37284	2572.00	1.315	0.775	-0.762794584018065	Down	0.26903979554582	Efhc1.2	EFHC1 homologue 2	-	-	-	-
14462567	624.08	0.805	1.175	0.545600068450383	Up	0.213326031398321
318977	707.00	16.075	18.785	0.224762378426462	Up	0.390069368382621	mRpS23	mitochondrial ribosomal protein S23	K03574|1|2e-16|85.5|ame:410765|7,8-dihydro-8-oxoguanine	triphosphatase	[EC:3.6.1.-]	-	GO:0005198//structural molecule activity	-
43067	1463.00	25.305	18.685	-0.437541910627977	Down	0.573493975903615	CHKov1	CHKov1	-	-	GO:0003676//nucleic acid binding;GO:0034061	-
36084	3971.27	70.14	88.575	0.336662129752863	Up	0.578021175611537	CAP	CAP, isoform Y	K06086|1|2e-56|222|ssc:100153151|sorbin	and	SH3	domain	containing	1	GO:0005924//cell-substrate adherens junction;GO:0043234//protein complex;GO:0005924//cell-substrate adherens junction;GO:0043234//protein complex;GO:0005924//cell-substrate adherens junction;GO:0043234//protein complex;GO:0005924//cell-substrate adherens junction;GO:0043234//protein complex;GO:0005924//cell-substrate adherens junction;GO:0043234//protein complex;GO:0005924//cell-substrate adherens junction;GO:0043234//protein complex;GO:0005924//cell-substrate adherens junction;GO:0043234//protein complex;GO:0005924//cell-substrate adherens junction;GO:0043234//protein complex;GO:0005924//cell-substrate adherens junction;GO:0043234//protein complex;GO:0005924//cell-substrate adherens junction;GO:0043234//protein complex;GO:0005924//cell-substrate adherens junction;GO:0043234//protein complex;GO:0005924//cell-substrate adherens junction;GO:0043234//protein complex;GO:0005924//cell-substrate adherens junction;GO:0043234//protein complex;GO:0005924//cell-substrate adherens junction;GO:0043234//protein complex;GO:0005924//cell-substrate adherens junction;GO:0043234//protein complex;GO:0005924//cell-substrate adherens junction;GO:0043234//protein complex;GO:0005924//cell-substrate adherens junction;GO:0043234//protein complex	GO:0032559;GO:0032559;GO:0032559;GO:0032559;GO:0032559;GO:0032559;GO:0032559;GO:0032559;GO:0032559;GO:0032559;GO:0032559;GO:0032559;GO:0032559;GO:0032559;GO:0032559;GO:0032559;GO:0032559	GO:0007059//chromosome segregation;GO:0007059//chromosome segregation;GO:0007059//chromosome segregation;GO:0007059//chromosome segregation;GO:0007059//chromosome segregation;GO:0007059//chromosome segregation;GO:0007059//chromosome segregation;GO:0007059//chromosome segregation;GO:0007059//chromosome segregation;GO:0007059//chromosome segregation;GO:0007059//chromosome segregation;GO:0007059//chromosome segregation;GO:0007059//chromosome segregation;GO:0007059//chromosome segregation;GO:0007059//chromosome segregation;GO:0007059//chromosome segregation;GO:0007059//chromosome segregation
33649	1863.00	8.25	8.085	-0.0291463456595163	Down	0.0972617743702081	Elp3	elongator complex protein 3	K07739|1|0.0|1118|dme:Dmel_CG15433|elongator	complex	protein	3	[EC:2.3.1.48]	GO:0043231//intracellular membrane-bounded organelle;GO:0043234//protein complex	GO:0043169//cation binding;GO:0004468//lysine N-acetyltransferase activity;GO:0051540;GO:0019887//protein kinase regulator activity	GO:0048667//cell morphogenesis involved in neuron differentiation;GO:0006355//regulation of transcription, DNA-dependent;GO:0043954//cellular component maintenance
5740205	796.00	2.745	2.895	0.0767571989840377	Up	0.106973347937203	CG34261	CG34261	-	-	-	-
39906	567.00	158.075	0.795	-7.635438643777	Down	0.989229645856152	a10	antennal protein 10	K04352|1|4e-22|103|dan:Dana_GF20186|Ras	GTPase-activating	protein	1;K11321|2|6e-12|70.1|tca:661106|bromodomain-containing	protein	8	-	GO:0005549//odorant binding	-
31444	772.00	0.165	0.68	2.04306872189189	Up	0.300876232201533	dhd	deadhead, isoform B	K03671|1|7e-22|103|aga:AgaP_AGAP009584|thioredoxin	1	GO:0043231//intracellular membrane-bounded organelle	GO:0016667//oxidoreductase activity, acting on a sulfur group of donors	GO:0051234//establishment of localization;GO:0033554//cellular response to stress;GO:0007126//meiosis;GO:0007275//multicellular organismal development;GO:0019725//cellular homeostasis;GO:0006091//generation of precursor metabolites and energy
251610	644.00	13.27	11.81	-0.168159405973036	Down	0.301168309602045	CG31142	CG31142	-	-	-	-
39084	1455.00	0.49	0.81	0.725140158769416	Up	0.206352683461117	CG3982	CG3982	-	-	-	-
46719	4000.00	2.9	1.965	-0.561523587756328	Down	0.332201533406353	dlt	discs lost	-	GO:0044424//intracellular part	-	GO:0007444//imaginal disc development;GO:0008283//cell proliferation;GO:0007635//chemosensory behavior;GO:0051320//S phase;GO:0002009//morphogenesis of an epithelium
34359	1032.34	102.43	108.67	0.0853153995065595	Up	0.269112814895947	Pros35	proteasome alpha6 subunit, isoform B	K02725|1|4e-143|507|dme:Dmel_CG4904|20S	proteasome	subunit	alpha	6	[EC:3.4.25.1]	GO:0005839//proteasome core complex;GO:0043231//intracellular membrane-bounded organelle;GO:0015630//microtubule cytoskeleton	GO:0004175//endopeptidase activity	GO:0019941//modification-dependent protein catabolic process
41739	1843.00	0.92	1.235	0.424805275527665	Up	0.187878787878788	CG3259	CG3259	-	-	-	-
41629	2173.00	65.71	86.095	0.389816512865416	Up	0.608798831690398	CG8630	CG8630	K00507|1|0.0|817|dsi:Dsim_GD18893|stearoyl-CoA	desaturase	(delta-9	desaturase)	[EC:1.14.19.1]	-	-	-
34540	3197.00	5.99	4.98	-0.266410260720705	Down	0.300036509675064	CG4705	CG4705, isoform D	K10752|1|1e-11|72.4|hmg:100199460|histone-binding	protein	RBBP4	-	-	-
50107	429.38	12.71	12.455	-0.0292390087641225	Down	0.10825118656444	CG4186	CG4186, isoform B	-	GO:0043231//intracellular membrane-bounded organelle	GO:0015002//heme-copper terminal oxidase activity	-
42749	2869.00	17.46	14.885	-0.230194337391404	Down	0.392625045637094	EloA	elongin A, isoform B	K03145|1|2e-06|55.1|ame:410020|transcription	elongation	factor	S-II	GO:0031224//intrinsic to membrane;GO:0043231//intracellular membrane-bounded organelle;GO:0043234//protein complex;GO:0031224//intrinsic to membrane;GO:0043231//intracellular membrane-bounded organelle;GO:0043234//protein complex	GO:0008135//translation factor activity, nucleic acid binding;GO:0003711//transcription elongation regulator activity;GO:0008135//translation factor activity, nucleic acid binding;GO:0003711//transcription elongation regulator activity	GO:0006354//DNA-dependent transcription, elongation;GO:0010468//regulation of gene expression;GO:0006354//DNA-dependent transcription, elongation;GO:0010468//regulation of gene expression
42723	1455.00	3.295	3.615	0.133717181943066	Up	0.15469149324571	CG17119	CG17119, isoform C	K12386|1|0.0|652|dme:Dmel_CG17119|cystinosin	GO:0005764//lysosome;GO:0005764//lysosome	GO:0005488//binding;GO:0005275//amine transmembrane transporter activity;GO:0005488//binding;GO:0005275//amine transmembrane transporter activity	GO:0000101//sulfur amino acid transport;GO:0023060;GO:0000101//sulfur amino acid transport;GO:0023060
43359	1701.00	87.055	62.555	-0.476801958253968	Down	0.656042351223074	betaTub97EF	beta-Tubulin at 97EF, isoform C	K07375|1|0.0|1005|dse:Dsec_GM16302|tubulin	beta	GO:0032991//macromolecular complex;GO:0015630//microtubule cytoskeleton;GO:0032991//macromolecular complex;GO:0015630//microtubule cytoskeleton	GO:0032561//guanyl ribonucleotide binding;GO:0017111//nucleoside-triphosphatase activity;GO:0005198//structural molecule activity;GO:0017111//nucleoside-triphosphatase activity;GO:0032561//guanyl ribonucleotide binding	GO:0043623//cellular protein complex assembly;GO:0007017//microtubule-based process;GO:0016477//cell migration;GO:0043623//cellular protein complex assembly;GO:0030154//cell differentiation;GO:0007017//microtubule-based process
318103	699.00	13.825	15.455	0.160794173736154	Up	0.30460021905805	CG32590	CG32590	-	-	-	-
42947	1286.56	36.02	42.44	0.236626475008489	Up	0.463855421686747	Ast	allatostatin A, isoform B	-	-	GO:0005179//hormone activity	GO:0007186//G-protein coupled receptor signaling pathway;GO:0001751//compound eye photoreceptor cell differentiation;GO:0002164//larval development;GO:0007476//imaginal disc-derived wing morphogenesis;GO:0007169//transmembrane receptor protein tyrosine kinase signaling pathway
2768852	5240.29	105.67	103.625	-0.0281937480892492	Down	0.140014603870026	par-1	par-1, isoform X	K08798|1|0.0|1568|der:Dere_GG21978|MAP/microtubule	affinity-regulating	kinase	[EC:2.7.11.1]	GO:0045171//intercellular bridge;GO:0044459//plasma membrane part;GO:0044444//cytoplasmic part;GO:0045171//intercellular bridge;GO:0044459//plasma membrane part;GO:0044444//cytoplasmic part;GO:0045171//intercellular bridge;GO:0044459//plasma membrane part;GO:0044444//cytoplasmic part;GO:0045171//intercellular bridge;GO:0044459//plasma membrane part;GO:0044444//cytoplasmic part;GO:0045171//intercellular bridge;GO:0044459//plasma membrane part;GO:0044444//cytoplasmic part;GO:0045171//intercellular bridge;GO:0044459//plasma membrane part;GO:0044444//cytoplasmic part;GO:0045171//intercellular bridge;GO:0044459//plasma membrane part;GO:0044444//cytoplasmic part;GO:0045171//intercellular bridge;GO:0044459//plasma membrane part;GO:0044444//cytoplasmic part;GO:0045171//intercellular bridge;GO:0044459//plasma membrane part;GO:0044444//cytoplasmic part;GO:0045171//intercellular bridge;GO:0044459//plasma membrane part;GO:0044444//cytoplasmic part;GO:0045171//intercellular bridge;GO:0044459//plasma membrane part;GO:0044444//cytoplasmic part	GO:0004672//protein kinase activity;GO:0032559;GO:0004672//protein kinase activity;GO:0032559;GO:0004672//protein kinase activity;GO:0032559;GO:0004672//protein kinase activity;GO:0032559;GO:0004672//protein kinase activity;GO:0032559;GO:0000166//nucleotide binding;GO:0004672//protein kinase activity;GO:0004672//protein kinase activity;GO:0032559;GO:0004672//protein kinase activity;GO:0032559;GO:0004672//protein kinase activity;GO:0032559;GO:0004672//protein kinase activity;GO:0032559;GO:0004672//protein kinase activity;GO:0032559	GO:0006959//humoral immune response;GO:0007297//ovarian follicle cell migration;GO:0030036//actin cytoskeleton organization;GO:0044087;GO:0019094//pole plasm mRNA localization;GO:0051235;GO:0006464//cellular protein modification process;GO:0035466;GO:0006959//humoral immune response;GO:0007297//ovarian follicle cell migration;GO:0030036//actin cytoskeleton organization;GO:0044087;GO:0019094//pole plasm mRNA localization;GO:0051235;GO:0006464//cellular protein modification process;GO:0035466;GO:0006959//humoral immune response;GO:0007297//ovarian follicle cell migration;GO:0030036//actin cytoskeleton organization;GO:0044087;GO:0019094//pole plasm mRNA localization;GO:0051235;GO:0006464//cellular protein modification process;GO:0035466;GO:0006959//humoral immune response;GO:0007297//ovarian follicle cell migration;GO:0030036//actin cytoskeleton organization;GO:0044087;GO:0019094//pole plasm mRNA localization;GO:0051235;GO:0006464//cellular protein modification process;GO:0035466;GO:0006959//humoral immune response;GO:0007297//ovarian follicle cell migration;GO:0030036//actin cytoskeleton organization;GO:0044087;GO:0019094//pole plasm mRNA localization;GO:0051235;GO:0006464//cellular protein modification process;GO:0035466;GO:0006959//humoral immune response;GO:0007297//ovarian follicle cell migration;GO:0030036//actin cytoskeleton organization;GO:0044087;GO:0019094//pole plasm mRNA localization;GO:0051235;GO:0006464//cellular protein modification process;GO:0035466;GO:0006959//humoral immune response;GO:0007297//ovarian follicle cell migration;GO:0030036//actin cytoskeleton organization;GO:0044087;GO:0019094//pole plasm mRNA localization;GO:0051235;GO:0006464//cellular protein modification process;GO:0035466;GO:0006959//humoral immune response;GO:0007297//ovarian follicle cell migration;GO:0030036//actin cytoskeleton organization;GO:0044087;GO:0019094//pole plasm mRNA localization;GO:0051235;GO:0006464//cellular protein modification process;GO:0035466;GO:0006959//humoral immune response;GO:0007297//ovarian follicle cell migration;GO:0030036//actin cytoskeleton organization;GO:0044087;GO:0019094//pole plasm mRNA localization;GO:0051235;GO:0006464//cellular protein modification process;GO:0035466;GO:0006959//humoral immune response;GO:0007297//ovarian follicle cell migration;GO:0030036//actin cytoskeleton organization;GO:0044087;GO:0019094//pole plasm mRNA localization;GO:0051235;GO:0006464//cellular protein modification process;GO:0035466;GO:0006959//humoral immune response;GO:0007297//ovarian follicle cell migration;GO:0030036//actin cytoskeleton organization;GO:0044087;GO:0019094//pole plasm mRNA localization;GO:0051235;GO:0006464//cellular protein modification process;GO:0035466
32837	1132.00	0.145	0.01	-3.85798099512757	Down	0.208871851040526	Rad51D	Rad51D	K10879|1|3e-08|59.7|gga:420438|DNA-repair	protein	XRCC2	-	GO:0042623//ATPase activity, coupled	GO:0006259//DNA metabolic process
33796	2029.00	0.135	0.225	0.736965594166206	Up	0.123220153340635	Hsp60C	Hsp60C, isoform C	K04077|1|0.0|1048|dse:Dsec_GM18564|chaperonin	GroEL	GO:0031980;GO:0015630//microtubule cytoskeleton;GO:0031980;GO:0015630//microtubule cytoskeleton;GO:0031980;GO:0015630//microtubule cytoskeleton	GO:0016887//ATPase activity;GO:0005515//protein binding;GO:0032559;GO:0016887//ATPase activity;GO:0005515//protein binding;GO:0032559;GO:0016887//ATPase activity;GO:0005515//protein binding;GO:0032559	GO:0007293//germarium-derived egg chamber formation;GO:0006457//protein folding;GO:0060541//respiratory system development;GO:0006605//protein targeting;GO:0048232//male gamete generation;GO:0006950//response to stress;GO:0007293//germarium-derived egg chamber formation;GO:0006457//protein folding;GO:0060541//respiratory system development;GO:0006605//protein targeting;GO:0048232//male gamete generation;GO:0006950//response to stress;GO:0007293//germarium-derived egg chamber formation;GO:0006457//protein folding;GO:0060541//respiratory system development;GO:0006605//protein targeting;GO:0048232//male gamete generation;GO:0006950//response to stress
37977	3322.00	3.54	4.295	0.278908771055466	Up	0.265425337714494	CG16896	CG16896	K11515|1|6e-07|57.0|xla:398822|inner	centromere	protein;K10392|3|8e-07|56.6|bfo:BRAFLDRAFT_227179|kinesin	family	member	1/13/14	GO:0044464//cell part	GO:0005099//Ras GTPase activator activity	GO:0032318//regulation of Ras GTPase activity
37051	773.00	0.055	0.01	-2.4594316186373	Down	0.115553121577218	CG5084	CG5084, isoform B	-	-	-	-
35934	1196.00	13.255	14.535	0.132994401268978	Up	0.261153705732019	Prp38	pre-mRNA processing factor 38	K12849|1|2e-124|445|dme:Dmel_CG30342|pre-mRNA-splicing	factor	38A	GO:0005681//spliceosomal complex	GO:0005488//binding	GO:0000377;GO:0000086//G2/M transition of mitotic cell cycle
37376	3291.00	0.355	0.225	-0.657894023175007	Down	0.139320920043812	CG3216	CG3216, isoform D	K12323|1|0.0|2302|dse:Dsec_GM15763|atrial	natriuretic	peptide	receptor	A	[EC:4.6.1.2]	-	-	-
37739	1050.65	257.325	211.505	-0.282899857408898	Down	0.549324571011318	CG4019	CG4019, isoform F	K09884|1|3e-133|474|dme:Dmel_CG4019|aquaporin	rerated	protein,	invertebrate	GO:0031224//intrinsic to membrane;GO:0031224//intrinsic to membrane;GO:0031224//intrinsic to membrane;GO:0031224//intrinsic to membrane	GO:0022803;GO:0022803;GO:0022803;GO:0022803	GO:0003008;GO:0006810//transport;GO:0003008;GO:0006810//transport;GO:0003008;GO:0006810//transport;GO:0003008;GO:0006810//transport
326116	2199.08	112.465	118.41	0.0743148319134632	Up	0.2311427528295	tau	tau, isoform M	K04380|1|5e-135|481|dme:Dmel_CG31057|microtubule-associated	protein	tau	GO:0015630//microtubule cytoskeleton	GO:0015631//tubulin binding	GO:0007019//microtubule depolymerization
318778	1158.00	0.145	0.145	3.20342650381492e-16	Up	0.0634173055859803	Or82a	odorant receptor 82a	K08471|1|0.0|709|dme:Dmel_CG31519|gustatory	receptor	GO:0031224//intrinsic to membrane	GO:0004930//G-protein coupled receptor activity;GO:0005488//binding	GO:0007166//cell surface receptor signaling pathway;GO:0007606//sensory perception of chemical stimulus;GO:0023060
35267	6933.27	11.015	9.535	-0.208164651388127	Down	0.323877327491785	CdGAPr	Cd GTPase activating protein-related, isoform D	K08878|1|1e-25|120|cin:100176232|breakpoint	cluster	region	protein	[EC:2.7.11.1];K05732|4|1e-22|110|xla:414634|glucocorticoid	receptor	DNA-binding	factor	1	GO:0044464//cell part;GO:0044464//cell part;GO:0044464//cell part	-	GO:0007411//axon guidance;GO:0023060;GO:0007411//axon guidance;GO:0023060;GO:0007411//axon guidance;GO:0023060
36749	1057.00	25.115	26.995	0.104142941777427	Up	0.253596202993793	CG8297	CG8297	-	-	-	GO:0019725//cellular homeostasis
39351	1502.00	2.64	2	-0.400537929583729	Down	0.261847389558233	Rpt4R	regulatory particle triple-A ATPase 4-related, isoform B	K03064|1|0.0|787|dme:Dmel_CG7257|26S	proteasome	regulatory	subunit	T4	GO:0043234//protein complex;GO:0044424//intracellular part	GO:0017111//nucleoside-triphosphatase activity;GO:0032559	GO:0009057//macromolecule catabolic process;GO:0033554//cellular response to stress
117486	1173.00	0.14	0.01	-3.8073549220576	Down	0.208871851040526	Gr36c	gustatory receptor 36c	K08471|1|8e-91|333|dme:Dmel_CG31744|gustatory	receptor	GO:0031224//intrinsic to membrane	GO:0004930//G-protein coupled receptor activity	GO:0007166//cell surface receptor signaling pathway;GO:0007606//sensory perception of chemical stimulus;GO:0023060
37690	1107.00	0.04	0.01	-2	Down	0.102263599853961	Prosbeta5R	proteasome beta5 subunit-related 1	K02737|1|2e-180|631|dme:Dmel_CG9868|20S	proteasome	subunit	beta	5	[EC:3.4.25.1]	GO:0043231//intracellular membrane-bounded organelle;GO:0000502//proteasome complex	GO:0004175//endopeptidase activity	GO:0033554//cellular response to stress;GO:0006508//proteolysis
41310	1686.78	17.405	16.505	-0.0765986755011467	Down	0.19539978094195	Tsp86D	tetraspanin 86D, isoform C	K10303|1|1e-50|201|dre:324950|F-box	protein	23	GO:0031224//intrinsic to membrane	-	GO:0048731;GO:0006909//phagocytosis
34036	1821.00	80.02	23.025	-1.7971594723669	Down	0.841255932822198	Cyp4d21	Cyp4d21	K00517|1|0.0|970|dme:Dmel_CG6730|	[EC:1.14.-.-]	GO:0044424//intracellular part	GO:0016491//oxidoreductase activity;GO:0005506//iron ion binding	GO:0008152//metabolic process;GO:0022414//reproductive process
31095	3382.00	8.495	10.03	0.23963575342796	Up	0.340890836071559	CG14786	CG14786	-	-	-	-
37480	887.04	262.45	349.135	0.411742393530962	Up	0.640087623220153	HmgZ	HMG protein Z, isoform D	K09272|1|2e-26|119|tca:661780|structure-specific	recognition	protein	1	GO:0043231//intracellular membrane-bounded organelle;GO:0043231//intracellular membrane-bounded organelle	GO:0043565//sequence-specific DNA binding;GO:0043565//sequence-specific DNA binding	GO:0051276//chromosome organization;GO:0048812//neuron projection morphogenesis;GO:0048513//organ development;GO:0051276//chromosome organization;GO:0048812//neuron projection morphogenesis;GO:0048513//organ development
44059	480.08	837.645	697.6	-0.263938908759609	Down	0.536984300839722	RpL30	ribosomal protein L30, isoform E	K02908|1|9e-57|218|dsi:Dsim_GD21790|large	subunit	ribosomal	protein	L30e	GO:0015934//large ribosomal subunit;GO:0015934//large ribosomal subunit	GO:0005198//structural molecule activity;GO:0005198//structural molecule activity	GO:0007052//mitotic spindle organization;GO:0007399//nervous system development;GO:0010467//gene expression;GO:0007052//mitotic spindle organization;GO:0007399//nervous system development;GO:0010467//gene expression
32015	2424.00	0.86	0.585	-0.555900035118693	Down	0.186527929901424	feo	fascetto	-	GO:0044430//cytoskeletal part	-	GO:0022402//cell cycle process;GO:0042993//positive regulation of transcription factor import into nucleus;GO:0032506
37296	2708.00	3.875	6.445	0.733984048200051	Up	0.513910186199343	CG9143	CG9143	K01529|1|7e-55|216|dpo:Dpse_GA21647|	[EC:3.6.1.-]	-	-	-
37027	1078.00	0.275	0.435	0.661583782324069	Up	0.150127783862724	HLH54F	HLH54F	K09072|1|2e-07|57.0|xtr:100124790|musculin	(activated	B-cell	factor-1)	-	-	-
35806	1258.00	0.1	0.265	1.40599235967584	Up	0.165023731288792	CG30371	CG30371	K01324|1|4e-31|135|hsa:3818|plasma	kallikrein	[EC:3.4.21.34];K09641|2|6e-30|131|mcc:711510|transmembrane	protease,	serine	11D	[EC:3.4.21.-];K01323|5|9e-29|127|ptr:461643|coagulation	factor	XI	[EC:3.4.21.27]	-	GO:0004175//endopeptidase activity	GO:0019538//protein metabolic process
40179	1519.24	207.135	274.36	0.405498811664558	Up	0.638043081416575	RhoGDI	RhoGDI, isoform B	K12462|1|4e-103|375|dsi:Dsim_GD14840|Rho	GDP-dissociation	inhibitor	GO:0044424//intracellular part	GO:0005092//GDP-dissociation inhibitor activity	-
34486	2581.00	43.035	41.57	-0.049967720865448	Down	0.172362175976634	CG6495	CG6495	K06233|1|2e-06|55.1|ecb:100062836|low	density	lipoprotein-related	protein	2	-	-	-
41195	1435.59	66.7	58.465	-0.190113545903545	Down	0.425337714494341	CG8481	CG8481, isoform B	-	-	GO:0016407//acetyltransferase activity;GO:0016407//acetyltransferase activity	-
36788	5506.00	11.595	11.28	-0.0397357522472099	Down	0.118912011683096	lbk	lambik	K13023|1|6e-25|117|mcc:707574|carboxypeptidase	N	regulatory	subunit	-	GO:0005488//binding	GO:0009451//RNA modification
42206	5058.45	8.905	11.07	0.313967705679933	Up	0.411756115370573	CG15803	CG15803, isoform C	K06095|1|1e-41|172|tgu:100230229|multiple	PDZ	domain	protein	-	-	-
40873	1894.00	2.19	2.125	-0.0434680285761093	Down	0.0820007301935013	CG10050	CG10050	-	-	GO:0008144//drug binding;GO:0005549//odorant binding	-
12798426	2187.00	6.65	6.26	-0.0871916834559338	Down	0.151661190215407
40442	4506.05	0.22	0.165	-0.415037499278844	Down	0.106133625410734	CS-2	chitin synthase 2, isoform D	K00698|1|0.0|2727|dme:Dmel_CG7464|chitin	synthase	[EC:2.4.1.16]	-	GO:0008375//acetylglucosaminyltransferase activity;GO:0008375//acetylglucosaminyltransferase activity	-
45875	3234.39	131.96	132.66	0.00763274797245128	Up	0.0953632712668857	Hex-A	hexokinase A, isoform C	K00844|1|0.0|1003|dme:Dmel_CG3001|hexokinase	[EC:2.7.1.1]	-	GO:0016773//phosphotransferase activity, alcohol group as acceptor;GO:0032559;GO:0016773//phosphotransferase activity, alcohol group as acceptor;GO:0032559	GO:0040011//locomotion;GO:0006007//glucose catabolic process;GO:0040011//locomotion;GO:0006007//glucose catabolic process
37534	1664.00	28.51	24.92	-0.194163970913951	Down	0.387513691128149	CG11275	CG11275	K10481|1|2e-10|67.8|hmg:100203646|BTB/POZ	domain-containing	protein	9	-	GO:0005488//binding	-
36279	2316.00	12.21	11.825	-0.0462230167606459	Down	0.132530120481928	CG33145	CG33145, isoform B	K07819|1|0.0|462|dme:Dmel_CG33145|beta-1,3-galactosyltransferase	1	[EC:2.4.1.-]	GO:0043231//intracellular membrane-bounded organelle;GO:0031224//intrinsic to membrane;GO:0043231//intracellular membrane-bounded organelle;GO:0031224//intrinsic to membrane	GO:0016758//transferase activity, transferring hexosyl groups;GO:0016758//transferase activity, transferring hexosyl groups	GO:0006464//cellular protein modification process;GO:0006464//cellular protein modification process
38492	1127.00	8.295	10.14	0.289743766047477	Up	0.385104052573932	RfC4	replication factor C subunit 4	K10755|1|0.0|636|dme:Dmel_CG14999|replication	factor	C	subunit	2/4	GO:0031981//nuclear lumen;GO:0015630//microtubule cytoskeleton;GO:0005657//replication fork	GO:0032559;GO:0003677//DNA binding;GO:0003678//DNA helicase activity	GO:0006261//DNA-dependent DNA replication;GO:0007143//female meiosis;GO:0009207;GO:0007165//signal transduction;GO:0000070//mitotic sister chromatid segregation;GO:0031570
39400	2169.00	6.69	7.57	0.178287089344271	Up	0.255275648046732	CG32100	CG32100	-	-	-	-
41774	6745.00	0.8	0.26	-1.62148837674627	Down	0.300401606425703	Cad88C	cadherin 88C	K06813|1|2e-170|600|dre:407978|cadherin	23	-	-	-
32042	2012.80	11.89	13.975	0.233099567984896	Up	0.37166849215042	CG2061	CG2061, isoform D	-	-	-	GO:0007166//cell surface receptor signaling pathway;GO:0007166//cell surface receptor signaling pathway
35499	2635.00	46.9	43.585	-0.105756213174634	Down	0.288024826579043	CG11665	CG11665, isoform B	K08189|1|2e-35|151|mcc:713985|MFS	transporter,	MCP	family,	solute	carrier	family	16	(monocarboxylic	acid	transporters),	member	13;K08186|5|1e-34|148|ecb:100062703|MFS	transporter,	MCP	family,	solute	carrier	family	16	(monocarboxylic	acid	transporters),	member	9	-	-	GO:0006810//transport
40590	4021.60	10.81	11.62	0.104243545669879	Up	0.204636728733114	CG44098	CG44098, isoform E	K08202|1|2e-34|148|bfo:BRAFLDRAFT_67944|MFS	transporter,	OCT	family,	solute	carrier	family	22	(organic	cation	transporter),	member	5;K08204|5|3e-29|131|mdo:100011322|MFS	transporter,	OCT	family,	solute	carrier	family	22	(organic	anion	transporter),	member	7	-	GO:0005488//binding	GO:0006810//transport
35865	3100.02	134.87	150.335	0.156611451021347	Up	0.400693683826214	stmA	stambha A, isoform D	-	GO:0005624//membrane fraction;GO:0005624//membrane fraction;GO:0005624//membrane fraction	-	GO:0006887//exocytosis;GO:0007165//signal transduction;GO:0007267//cell-cell signaling;GO:0006897//endocytosis;GO:0051301//cell division;GO:0006887//exocytosis;GO:0007165//signal transduction;GO:0007267//cell-cell signaling;GO:0006897//endocytosis;GO:0051301//cell division;GO:0006887//exocytosis;GO:0007165//signal transduction;GO:0007267//cell-cell signaling;GO:0006897//endocytosis;GO:0051301//cell division
36394	1763.00	2.2	3.04	0.466567799918926	Up	0.305366922234392	CG8646	CG8646	K01135|1|0.0|1175|dme:Dmel_CG8646|arylsulfatase	B	[EC:3.1.6.12];K12375|4|6e-96|351|mmu:545260|arylsulfatase	I/J	[EC:3.1.6.-]	-	GO:0016788//hydrolase activity, acting on ester bonds	-
32781	1710.00	1.16	1.655	0.512706411679645	Up	0.241876597298284	CG12672	CG12672	-	-	-	-
41610	1557.00	27.775	18.825	-0.561137046717164	Down	0.636254107338445	CG7966	CG7966	K01090|1|3e-32|139|cel:F42G8.8|protein	phosphatase	[EC:3.1.3.16]	-	-	-
42778	3278.00	15.67	18.075	0.2059904673659	Up	0.374114640379701	beat-IV	beat-IV, isoform B	-	GO:0044464//cell part	-	-
38173	2912.25	77.105	75.69	-0.0267217100610304	Down	0.136838262139467	pUf68	poly U binding factor 68kD, isoform J	K12838|1|2e-176|577|dya:Dyak_GE20955|poly(U)-binding-splicing	factor	PUF60	GO:0005681//spliceosomal complex;GO:0005681//spliceosomal complex;GO:0005681//spliceosomal complex;GO:0005681//spliceosomal complex;GO:0005681//spliceosomal complex;GO:0005681//spliceosomal complex;GO:0005681//spliceosomal complex;GO:0005681//spliceosomal complex;GO:0005681//spliceosomal complex;GO:0005681//spliceosomal complex	GO:0008187//poly-pyrimidine tract binding;GO:0008187//poly-pyrimidine tract binding;GO:0008187//poly-pyrimidine tract binding;GO:0008187//poly-pyrimidine tract binding;GO:0008187//poly-pyrimidine tract binding;GO:0008187//poly-pyrimidine tract binding;GO:0008187//poly-pyrimidine tract binding;GO:0008187//poly-pyrimidine tract binding;GO:0008187//poly-pyrimidine tract binding;GO:0008187//poly-pyrimidine tract binding	GO:0007049//cell cycle;GO:0000380//alternative mRNA splicing, via spliceosome;GO:0000245//spliceosomal complex assembly;GO:0007281//germ cell development;GO:0007049//cell cycle;GO:0000380//alternative mRNA splicing, via spliceosome;GO:0000245//spliceosomal complex assembly;GO:0007281//germ cell development;GO:0007049//cell cycle;GO:0000380//alternative mRNA splicing, via spliceosome;GO:0000245//spliceosomal complex assembly;GO:0007281//germ cell development;GO:0007049//cell cycle;GO:0000380//alternative mRNA splicing, via spliceosome;GO:0000245//spliceosomal complex assembly;GO:0007281//germ cell development;GO:0007049//cell cycle;GO:0000380//alternative mRNA splicing, via spliceosome;GO:0000245//spliceosomal complex assembly;GO:0007281//germ cell development;GO:0007049//cell cycle;GO:0000380//alternative mRNA splicing, via spliceosome;GO:0000245//spliceosomal complex assembly;GO:0007281//germ cell development;GO:0007049//cell cycle;GO:0000380//alternative mRNA splicing, via spliceosome;GO:0000245//spliceosomal complex assembly;GO:0007281//germ cell development;GO:0007049//cell cycle;GO:0000380//alternative mRNA splicing, via spliceosome;GO:0000245//spliceosomal complex assembly;GO:0007281//germ cell development;GO:0007049//cell cycle;GO:0000380//alternative mRNA splicing, via spliceosome;GO:0000245//spliceosomal complex assembly;GO:0007281//germ cell development;GO:0007049//cell cycle;GO:0000380//alternative mRNA splicing, via spliceosome;GO:0000245//spliceosomal complex assembly;GO:0007281//germ cell development
41777	1185.00	35.45	32.68	-0.117377643981195	Down	0.295436290617013	CG3505	CG3505	K01362|1|3e-67|255|dme:Dmel_CG4920|	[EC:3.4.21.-];K01312|3|3e-51|202|dpo:Dpse_GA15903|trypsin	[EC:3.4.21.4]	-	-	-
41873	2797.05	29.49	31.695	0.10402944559436	Up	0.260533041255933	CG34404	CG34404, isoform E	K08282|1|1e-09|65.5|ecb:100050621|non-specific	serine/threonine	protein	kinase	[EC:2.7.11.1]	-	-	-
36168	2361.00	6	6.135	0.0321008431670241	Up	0.0933917488134356	CG13229	CG13229, isoform C	K04282|1|1e-11|71.2|xla:373632|thyrotropin-releasing	hormone	receptor;K08428|2|3e-10|66.6|ecb:100049812|G	protein-coupled	receptor	139	GO:0031224//intrinsic to membrane	GO:0008528//G-protein coupled peptide receptor activity	GO:0007166//cell surface receptor signaling pathway
38643	1928.12	271.935	238.51	-0.189212093271745	Down	0.449361080686382	DnaJ-1	DnaJ-like-1, isoform B	K09510|1|0.0|650|dme:Dmel_CG10578|DnaJ	homolog	subfamily	B	member	4	GO:0015630//microtubule cytoskeleton;GO:0015630//microtubule cytoskeleton	GO:0005515//protein binding;GO:0005515//protein binding	GO:0044267//cellular protein metabolic process;GO:0044267//cellular protein metabolic process
34013	1898.00	30.895	28.37	-0.123007222828643	Down	0.292515516611902	CG5149	CG5149	-	GO:0043296//apical junction complex	-	-
34662	2743.00	0.02	0.01	-1	Down	0.0770719240598759	Oatp33Eb	organic anion transporting polypeptide 33Eb	-	GO:0044464//cell part	GO:0008509//anion transmembrane transporter activity	GO:0006820//anion transport
43651	5803.00	17.02	15.8	-0.107306478621498	Down	0.239393939393939	wts	warts	K08791|1|0.0|1460|dme:Dmel_CG12072|LATS,	large	tumor	suppressor	[EC:2.7.11.1]	-	GO:0000166//nucleotide binding;GO:0004672//protein kinase activity;GO:0016564//transcription repressor activity	GO:0007444//imaginal disc development;GO:0045926//negative regulation of growth;GO:0008283//cell proliferation;GO:0008630//intrinsic apoptotic signaling pathway in response to DNA damage;GO:0010769//regulation of cell morphogenesis involved in differentiation;GO:0043704//photoreceptor cell fate specification;GO:0001654//eye development;GO:0022402//cell cycle process;GO:0006464//cellular protein modification process;GO:0060446//branching involved in open tracheal system development;GO:0009314//response to radiation;GO:0046620//regulation of organ growth
31083	2460.00	3.1	3.385	0.126887618300759	Up	0.148448338809785	CG11417	CG11417	-	-	-	-
41007	1173.00	0.04	0.11	1.4594316186373	Up	0.120883534136546	Or85b	odorant receptor 85b	K08471|1|0.0|757|dme:Dmel_CG11735|gustatory	receptor	GO:0031224//intrinsic to membrane	GO:0004930//G-protein coupled receptor activity;GO:0005488//binding	GO:0007166//cell surface receptor signaling pathway;GO:0007606//sensory perception of chemical stimulus;GO:0023060
31031	7040.11	15.46	17.02	0.138690717761115	Up	0.285067542898868	CG43867	CG43867, isoform L	K12559|1|2e-14|82.8|nve:NEMVE_v1g162932|myosin	X;K10359|4|2e-11|72.8|spu:373219|myosin	VII	-	-	-
32517	4350.00	5.47	5.14	-0.0897724735986783	Down	0.142387732749179	CG8944	CG8944	K09228|1|1e-25|119|mmu:212281|KRAB	domain-containing	zinc	finger	protein	GO:0044464//cell part	GO:0046914//transition metal ion binding	-
41238	1431.84	88.495	82.44	-0.102251439821487	Down	0.285907265425338	CG3940	CG3940, isoform C	K01672|1|2e-177|622|dme:Dmel_CG3940|carbonic	anhydrase	[EC:4.2.1.1]	-	GO:0046914//transition metal ion binding;GO:0016836//hydro-lyase activity	GO:0044237//cellular metabolic process
32694	2433.00	28	26.395	-0.0851621611617006	Down	0.234246075209931	CG16700	CG16700	K13576|1|6e-09|63.2|xla:444254|sodium-coupled	neutral	amino	acid	transporter	3	GO:0030136//clathrin-coated vesicle;GO:0031224//intrinsic to membrane	GO:0005275//amine transmembrane transporter activity	GO:0006865//amino acid transport
34452	2144.00	43.045	19.675	-1.1294820317584	Down	0.779883169039796	CG18302	CG18302	K01046|1|7e-73|275|dpo:Dpse_GA20265|triacylglycerol	lipase	[EC:3.1.1.3];K01066|3|3e-70|266|dme:Dmel_CG7279|esterase	/	lipase	[EC:3.1.1.-];K01052|5|1e-54|214|ecb:100071626|lysosomal	acid	lipase/cholesteryl	ester	hydrolase	[EC:3.1.1.13]	-	-	GO:0044238//primary metabolic process
32442	7710.35	36.385	34.55	-0.074658100092922	Down	0.211829134720701	rab3-GEF	Rab3 GDP-GTP exchange factor, isoform H	-	GO:0031224//intrinsic to membrane;GO:0030136//clathrin-coated vesicle;GO:0031224//intrinsic to membrane;GO:0030136//clathrin-coated vesicle	GO:0005488//binding;GO:0016746//transferase activity, transferring acyl groups;GO:0005488//binding	GO:0006810//transport;GO:0006915//apoptotic process;GO:0007049//cell cycle;GO:0000165//MAPK cascade;GO:0001505//regulation of neurotransmitter levels;GO:0006810//transport;GO:0006915//apoptotic process;GO:0007049//cell cycle;GO:0000165//MAPK cascade;GO:0001505//regulation of neurotransmitter levels
40660	4233.79	11.65	11.325	-0.0408189046080453	Down	0.120737495436291	ksr	kinase suppressor of ras, isoform D	K02644|1|5e-48|193|dpo:Dpse_GA15481|pole	hole;K04366|3|9e-48|192|mmu:110157|RAF	proto-oncogene	serine/threonine-protein	kinase	[EC:2.7.11.1]	-	GO:0043169//cation binding;GO:0004672//protein kinase activity;GO:0008289//lipid binding;GO:0032559	GO:0007472//wing disc morphogenesis;GO:0007264//small GTPase mediated signal transduction;GO:0007169//transmembrane receptor protein tyrosine kinase signaling pathway;GO:0007424//open tracheal system development;GO:0000578//embryonic axis specification;GO:0006464//cellular protein modification process
35519	7712.00	0.085	0.05	-0.765534746362977	Down	0.0903614457831325	CG43366	CG43366	K13963|1|6e-21|104|dre:568898|serpin	B	-	GO:0004866//endopeptidase inhibitor activity	-
41723	3292.00	0.05	0.125	1.32192809488736	Up	0.126286966046002	CG14355	CG14355	-	-	-	-
36028	3339.37	47.625	46.89	-0.0224388135472262	Down	0.113800657174151	CG1513	CG1513, isoform C	K08283|1|7e-10|67.0|bfo:BRAFLDRAFT_118505|Goodpasture-antigen-binding	protein	kinase	[EC:2.7.11.9]	-	-	GO:0006810//transport;GO:0006629//lipid metabolic process;GO:0006810//transport;GO:0006629//lipid metabolic process
33642	2920.00	193.04	131.075	-0.558507274812034	Down	0.702993793355239	Tps1	Trehalose-6-phosphate synthase 1	K00697|1|0.0|1621|dme:Dmel_CG4104|alpha,alpha-trehalose-phosphate	synthase	(UDP-forming)	[EC:2.4.1.15]	GO:0044444//cytoplasmic part	GO:0035251//UDP-glucosyltransferase activity	GO:0005991//trehalose metabolic process
31422	2723.00	11.81	10.63	-0.151867367866053	Down	0.269258853596203	CG4041	CG4041	K04416|1|2e-12|74.7|nve:NEMVE_v1g120549|mitogen-activated	protein	kinase	kinase	kinase	1	[EC:2.7.11.25];K08824|2|9e-12|72.8|phu:Phum_PHUM420100|cyclin-dependent	kinase-like	[EC:2.7.11.22];K02091|3|1e-11|72.4|nve:NEMVE_v1g244885|cyclin-dependent	kinase	6	[EC:2.7.11.22];K07198|4|3e-11|71.2|bfo:BRAFLDRAFT_239705|5'-AMP-activated	protein	kinase,	catalytic	alpha	subunit	[EC:2.7.11.11];K08857|5|3e-11|70.9|cin:100186341|NIMA	(never	in	mitosis	gene	a)-related	kinase	[EC:2.7.11.1]	GO:0044464//cell part	GO:0005099//Ras GTPase activator activity;GO:0016301//kinase activity;GO:0032559	GO:0032318//regulation of Ras GTPase activity;GO:0006464//cellular protein modification process
31016	951.33	202.865	202.78	-0.000604612803167159	Down	0.0710478276743337	skpA	skpA, isoform I	K03094|1|8e-91|333|dsi:Dsim_GD16521|S-phase	kinase-associated	protein	1	-	-	-
38614	858.00	8.525	10.74	0.333222254073878	Up	0.422197882438846	membrin	membrin	K08496|1|1e-105|382|dme:Dmel_CG4780|golgi	SNAP	receptor	complex	member	2	GO:0043231//intracellular membrane-bounded organelle	GO:0005515//protein binding	GO:0006909//phagocytosis;GO:0048193//Golgi vesicle transport;GO:0015031//protein transport
42393	1824.00	8.295	9.69	0.224254684459218	Up	0.32157721796276	CG4936	CG4936	K09228|1|6e-38|159|mmu:235907|KRAB	domain-containing	zinc	finger	protein	GO:0043231//intracellular membrane-bounded organelle	GO:0046914//transition metal ion binding	-
39004	5649.89	23.2	23.455	0.0157706954810466	Up	0.100182548375319	Fhos	formin homology 2 domain containing ortholog, isoform J	K05740|1|2e-23|112|mdo:100027799|diaphanous	1;K05745|4|4e-21|105|bta:525628|diaphanous	3	-	GO:0008092//cytoskeletal protein binding;GO:0008092//cytoskeletal protein binding;GO:0008092//cytoskeletal protein binding;GO:0008092//cytoskeletal protein binding;GO:0008092//cytoskeletal protein binding	GO:0007010//cytoskeleton organization;GO:0007010//cytoskeleton organization;GO:0007010//cytoskeleton organization;GO:0007010//cytoskeleton organization;GO:0007010//cytoskeleton organization
33389	3910.00	5.105	5.745	0.170395931768312	Up	0.222088353413655	CG7261	CG7261	K12864|1|1e-127|458|bmy:Bm1_49395|beta-catenin-like	protein	1	-	GO:0005488//binding	-
39516	5094.45	2.665	3.19	0.259420891005694	Up	0.221504198612632	CG10738	CG10738, isoform F	K12323|1|0.0|1297|phu:Phum_PHUM100000|atrial	natriuretic	peptide	receptor	A	[EC:4.6.1.2];K01769|2|0.0|862|tca:657050|guanylate	cyclase,	other	[EC:4.6.1.2]	GO:0016020//membrane;GO:0016020//membrane	GO:0016829//lyase activity;GO:0009975//cyclase activity;GO:0001653//peptide receptor activity;GO:0016301//kinase activity;GO:0032559;GO:0016829//lyase activity;GO:0009975//cyclase activity;GO:0001653//peptide receptor activity;GO:0016301//kinase activity;GO:0032559	GO:0023060;GO:0009124//nucleoside monophosphate biosynthetic process;GO:0006164//purine nucleotide biosynthetic process;GO:0023033;GO:0006464//cellular protein modification process;GO:0023060;GO:0009124//nucleoside monophosphate biosynthetic process;GO:0006164//purine nucleotide biosynthetic process;GO:0023033;GO:0006464//cellular protein modification process
12798391	402.00	0.01	0.12	3.58496250072116	Up	0.190872581234027	CG43172	CG43172, isoform B	-	-	-	-
326167	2257.00	0.185	0.5	1.43440282414577	Up	0.226652062796641	CG31860	zinc transporter 33D, isoform C	K03295|1|3e-38|121|mmu:22785|cation	efflux	system	protein,	CDF	family	GO:0031224//intrinsic to membrane;GO:0031224//intrinsic to membrane	GO:0015075//ion transmembrane transporter activity;GO:0004888//transmembrane signaling receptor activity;GO:0015075//ion transmembrane transporter activity;GO:0004888//transmembrane signaling receptor activity	GO:0007166//cell surface receptor signaling pathway;GO:0006811//ion transport;GO:0023060;GO:0010038//response to metal ion;GO:0007166//cell surface receptor signaling pathway;GO:0006811//ion transport;GO:0023060;GO:0010038//response to metal ion
34165	984.00	0.89	0.565	-0.65555446855121	Down	0.206608251186564	CG13386	CG13386	-	-	-	-
42339	2912.58	62.915	54.705	-0.20173132061537	Down	0.436619204089084	CG6231	CG6231, isoform F	K08202|1|9e-53|209|aag:AaeL_AAEL012443|MFS	transporter,	OCT	family,	solute	carrier	family	22	(organic	cation	transporter),	member	5	GO:0031224//intrinsic to membrane;GO:0031224//intrinsic to membrane;GO:0031224//intrinsic to membrane;GO:0031224//intrinsic to membrane	-	GO:0006810//transport;GO:0006810//transport;GO:0006810//transport;GO:0006810//transport
35342	1092.00	132.825	98.05	-0.437937177280921	Down	0.645564074479737	Pomp	pomp	K11599|1|1e-73|276|dme:Dmel_CG9324|proteasome	maturation	protein	-	-	GO:0019538//protein metabolic process;GO:0007052//mitotic spindle organization
8674069	1225.00	0.01	0.02	1	Up	0.0770719240598759	CG42585	CG42585	-	GO:0044464//cell part	GO:0046914//transition metal ion binding	-
2768687	3424.50	54.95	54.605	-0.0090864211477435	Down	0.0920043811610077	LpR1	lipophorin receptor 1, isoform S	K12473|1|2e-171|603|xla:373644|low-density	lipoprotein	receptor	GO:0031224//intrinsic to membrane;GO:0031224//intrinsic to membrane;GO:0031224//intrinsic to membrane;GO:0031224//intrinsic to membrane;GO:0031224//intrinsic to membrane;GO:0031224//intrinsic to membrane;GO:0031224//intrinsic to membrane	GO:0046872//metal ion binding;GO:0004871//signal transducer activity;GO:0030169//low-density lipoprotein particle binding;GO:0046872//metal ion binding;GO:0004871//signal transducer activity;GO:0030169//low-density lipoprotein particle binding;GO:0046872//metal ion binding;GO:0004871//signal transducer activity;GO:0030169//low-density lipoprotein particle binding;GO:0046872//metal ion binding;GO:0004871//signal transducer activity;GO:0030169//low-density lipoprotein particle binding;GO:0046872//metal ion binding;GO:0004871//signal transducer activity;GO:0030169//low-density lipoprotein particle binding;GO:0046872//metal ion binding;GO:0004871//signal transducer activity;GO:0030169//low-density lipoprotein particle binding;GO:0046872//metal ion binding;GO:0004871//signal transducer activity;GO:0030169//low-density lipoprotein particle binding	GO:0016125//sterol metabolic process;GO:0006897//endocytosis;GO:0016125//sterol metabolic process;GO:0006897//endocytosis;GO:0016125//sterol metabolic process;GO:0006897//endocytosis;GO:0016125//sterol metabolic process;GO:0006897//endocytosis;GO:0016125//sterol metabolic process;GO:0006897//endocytosis;GO:0016125//sterol metabolic process;GO:0006897//endocytosis;GO:0016125//sterol metabolic process;GO:0006897//endocytosis
43347	1246.00	6.36	5.085	-0.322778991426855	Down	0.342314713399051	CG12259	CG12259	K13119|1|1e-155|549|dme:Dmel_CG12259|protein	FAM50	GO:0043231//intracellular membrane-bounded organelle	-	-
33638	2361.00	8.04	7.59	-0.0830956157634621	Down	0.15600584154801	Traf4	TNF-receptor-associated factor 4, isoform E	K09848|1|0.0|907|der:Dere_GG24997|TNF	receptor-associated	factor	4	GO:0044448//cell cortex part;GO:0044448//cell cortex part	GO:0004871//signal transducer activity;GO:0046914//transition metal ion binding;GO:0019787//small conjugating protein ligase activity;GO:0004871//signal transducer activity;GO:0046914//transition metal ion binding;GO:0019787//small conjugating protein ligase activity	GO:0007166//cell surface receptor signaling pathway;GO:0006909//phagocytosis;GO:0007423//sensory organ development;GO:0043410//positive regulation of MAPK cascade;GO:0002164//larval development;GO:0009886//post-embryonic morphogenesis;GO:0048102//autophagic cell death;GO:0008105//asymmetric protein localization;GO:0006915//apoptotic process;GO:0032446//protein modification by small protein conjugation;GO:0006950//response to stress;GO:0007166//cell surface receptor signaling pathway;GO:0006909//phagocytosis;GO:0007423//sensory organ development;GO:0043410//positive regulation of MAPK cascade;GO:0002164//larval development;GO:0009886//post-embryonic morphogenesis;GO:0048102//autophagic cell death;GO:0008105//asymmetric protein localization;GO:0006915//apoptotic process;GO:0032446//protein modification by small protein conjugation;GO:0006950//response to stress
3772624	823.00	1.04	0.515	-1.01393919095787	Down	0.277911646586345
36401	631.00	0.075	0.075	0	-	0.0634173055859803	wuc	Wake-up-call, isoform B	-	-	-	-
43562	1791.00	443.485	273.795	-0.695789208481991	Down	0.752099306316174	CG7920	CG7920, isoform C	-	GO:0044444//cytoplasmic part	GO:0016787//hydrolase activity	GO:0006732//coenzyme metabolic process
33774	2168.00	12.67	12.45	-0.0252707821853663	Down	0.104162102957284	CG7371	CG7371	-	-	-	-
4379891	4457.00	3.535	4.42	0.322336154582033	Up	0.291639284410369	CG34106	CG34106, isoform B	-	-	-	-
37232	2623.97	44.59	41.17	-0.115126750992635	Down	0.303322380430814	CalpA	Calpain-A, isoform D	K08585|1|0.0|1131|dme:Dmel_CG7563|calpain,	invertebrate	[EC:3.4.22.-]	-	-	-
31581	3594.21	72.185	70.295	-0.0382770013267227	Down	0.157940854326396	Marf	mitochondrial assembly regulatory factor, isoform D	K06030|1|0.0|1553|dme:Dmel_CG3869|	[EC:3.6.5.-]	-	-	-
40181	844.70	11.62	11.575	-0.00559787525693041	Down	0.0753924790069368	CG14182	CG14182, isoform D	-	-	-	-
38783	408.00	0.355	0.01	-5.14974711950468	Down	0.331982475355969	CG8628	CG8628, isoform B	K08762|1|2e-17|87.0|xla:444376|diazepam-binding	inhibitor	(GABA	receptor	modulator,	acyl-CoA-binding	protein)	-	GO:0008144//drug binding;GO:0030234//enzyme regulator activity;GO:0005504//fatty acid binding;GO:0008144//drug binding;GO:0030234//enzyme regulator activity;GO:0005504//fatty acid binding	GO:0055082//cellular chemical homeostasis;GO:0055082//cellular chemical homeostasis
3885612	1598.00	0.1	0.73	2.86789646399265	Up	0.354326396495071	ppk16	pickpocket 16	K04832|1|2e-23|110|dpo:Dpse_GA17142|amiloride-sensitive	cation	channel	5,	intestinal;K04829|2|3e-11|70.1|spu:575477|amiloride-sensitive	cation	channel	2,	neuronal;K04831|4|2e-06|54.3|dre:407668|amiloride-sensitive	cation	channel	4,	pituitary	GO:0031224//intrinsic to membrane	GO:0005261//cation channel activity	GO:0030001//metal ion transport
35877	4145.00	18.095	19.865	0.13463768571556	Up	0.284848484848485	sec31	Sec31 ortholog, isoform D	K14005|1|0.0|2166|dme:Dmel_CG8266|protein	transport	protein	SEC31	GO:0044431//Golgi apparatus part;GO:0030529//ribonucleoprotein complex;GO:0030133//transport vesicle;GO:0044431//Golgi apparatus part;GO:0030529//ribonucleoprotein complex;GO:0030133//transport vesicle	-	GO:0006396//RNA processing;GO:0006396//RNA processing
326130	2102.00	1.12	1.155	0.0443941193584534	Up	0.0744797371303395	CG31272	CG31272	K06258|1|9e-68|258|tca:660155|MFS	transporter,	VNT	family,	synaptic	vesicle	glycoprotein	2	-	GO:0016788//hydrolase activity, acting on ester bonds	GO:0006810//transport;GO:0044238//primary metabolic process
5740315	131.00	0.01	0.485	5.59991284218713	Up	0.386673968601679
38420	3452.00	54.005	53.39	-0.0165234349638272	Down	0.111865644395765	YT521-B	YT521-B, isoform B	-	-	-	-
34218	1935.00	0.065	1.06	4.02748073642211	Up	0.473238408178167	CG32984	CG32984	-	-	-	-
10178853	403.00	0.125	0.23	0.879705766282288	Up	0.134574662285506	CG42866	CG42866	-	-	-	-
42636	3080.02	0.05	0.02	-1.32192809488736	Down	0.0940489229645856	CG13847	CG13847, isoform C	-	-	-	-
33036	1072.00	0.23	0.08	-1.52356195605701	Down	0.161336254107338	CG15459	CG15459	-	-	-	-
246493	3723.92	59.525	47	-0.340834958705334	Down	0.566338079591092	prom	prominin, isoform E	K06532|1|2e-19|99.0|mdo:100015509|prominin	GO:0031224//intrinsic to membrane;GO:0031224//intrinsic to membrane;GO:0031224//intrinsic to membrane	-	-
38603	1451.00	24.54	21.175	-0.212773279443344	Down	0.399561883899233	CG4603	CG4603, isoform C	K13719|1|2e-175|615|dme:Dmel_CG4603|ubiquitin	thioesterase	OTU1	[EC:3.1.2.-]	-	GO:0016790//thiolester hydrolase activity;GO:0043169//cation binding;GO:0070011//peptidase activity, acting on L-amino acid peptides	GO:0044237//cellular metabolic process
33654	588.46	1117.735	1165.14	0.059925130493326	Up	0.218254837531946	RpL27A	ribosomal protein L27A, isoform D	K02900|1|8e-71|266|dya:Dyak_GE14714|large	subunit	ribosomal	protein	L27Ae	GO:0015934//large ribosomal subunit;GO:0015934//large ribosomal subunit	GO:0005198//structural molecule activity;GO:0005198//structural molecule activity	GO:0007052//mitotic spindle organization;GO:0010467//gene expression;GO:0007052//mitotic spindle organization;GO:0010467//gene expression
35599	1255.00	0.13	0.04	-1.70043971814109	Down	0.135815991237678	Spn42Db	serpin 42Db, isoform D	K13963|1|4e-74|278|dgr:Dgri_GH19862|serpin	B	-	GO:0004866//endopeptidase inhibitor activity	GO:0010466//negative regulation of peptidase activity;GO:0010955//negative regulation of protein processing
42807	901.00	12.92	11.675	-0.1461835200969	Down	0.273530485578678	Plip	PTEN-like phosphatase, isoform B	K06639|1|8e-09|60.8|tad:TRIADDRAFT_27920|cell	division	cycle	14	[EC:3.1.3.48]	-	GO:0004721//phosphoprotein phosphatase activity;GO:0004721//phosphoprotein phosphatase activity	GO:0006796//phosphate-containing compound metabolic process;GO:0006464//cellular protein modification process;GO:0006796//phosphate-containing compound metabolic process;GO:0006464//cellular protein modification process
31328	1044.00	0.555	0.645	0.216811389073148	Up	0.111646586345382	Ilp7	Insulin-like peptide 7	-	-	-	-
12798229	687.00	0.37	0.13	-1.50901364748786	Down	0.198064987221614
31667	3487.00	4.225	4.265	0.0135944001487434	Up	0.0736765242789339	Dok	downstream of kinase	K12461|1|3e-07|58.2|dre:436931|fibroblast	growth	factor	receptor	substrate	2	-	-	-
42819	8027.82	14.35	15.5	0.11121747859855	Up	0.235523913837167	eIF4G2	eukaryotic translation initiation factor 4G2, isoform C	K03260|1|5e-78|294|dse:Dsec_GM26760|translation	initiation	factor	eIF-4F	-	GO:0003723//RNA binding	GO:0044260;GO:0007052//mitotic spindle organization
43836	3534.52	31.785	35.835	0.173023266084162	Up	0.376049653158087	CG32016	eIF4E-Transporter, isoform H	-	-	-	-
32196	2830.29	53.225	58.12	0.126930658293185	Up	0.331288791529755	CG42258	CG42258, isoform F	-	-	-	-
42494	978.00	0.085	0.215	1.33880191345176	Up	0.151953267615918	dmrt93B	doublesex-Mab related 93B	-	GO:0043231//intracellular membrane-bounded organelle	GO:0003676//nucleic acid binding;GO:0001071//nucleic acid binding transcription factor activity	GO:0006351//transcription, DNA-dependent;GO:0003006//developmental process involved in reproduction
39808	4192.00	0.495	0.475	-0.0595010117486618	Down	0.0722526469514421	CG4998	CG4998, isoform B	K01312|1|8e-47|189|dpo:Dpse_GA18102|trypsin	[EC:3.4.21.4];K01324|2|2e-41|171|hsa:3818|plasma	kallikrein	[EC:3.4.21.34]	-	GO:0004175//endopeptidase activity;GO:0004175//endopeptidase activity	GO:0019538//protein metabolic process;GO:0019538//protein metabolic process
36810	3718.00	52.01	53.1	0.0299228230953156	Up	0.134465133260314	Khc	kinesin heavy chain	K10396|1|0.0|1763|dme:Dmel_CG7765|kinesin	family	member	5	GO:0043231//intracellular membrane-bounded organelle;GO:0005875//microtubule associated complex	GO:0003777//microtubule motor activity;GO:0032559;GO:0015631//tubulin binding	GO:0010970//microtubule-based transport;GO:0044087;GO:0019094//pole plasm mRNA localization;GO:0006935//chemotaxis;GO:0046530//photoreceptor cell differentiation;GO:0007005//mitochondrion organization;GO:0001505//regulation of neurotransmitter levels;GO:0007300//ovarian nurse cell to oocyte transport
37195	1445.00	0.06	0.06	0	-	0.0634173055859803	CG15109	CG15109, isoform E	-	-	-	-
40999	1422.61	69.52	70.245	0.0149674566058213	Up	0.0955093099671413	stck	steamer duck, isoform D	K05760|1|5e-39|162|phu:Phum_PHUM437870|paxillin	GO:0044464//cell part;GO:0044464//cell part;GO:0044464//cell part	GO:0046914//transition metal ion binding;GO:0046914//transition metal ion binding;GO:0046914//transition metal ion binding	GO:0043409//negative regulation of MAPK cascade;GO:0001700//embryonic development via the syncytial blastoderm;GO:0043409//negative regulation of MAPK cascade;GO:0001700//embryonic development via the syncytial blastoderm;GO:0043409//negative regulation of MAPK cascade;GO:0001700//embryonic development via the syncytial blastoderm
37435	4895.07	99.52	80.115	-0.312914100517312	Down	0.560496531580869	CG9485	CG9485, isoform F	K01196|1|0.0|3145|dme:Dmel_CG9485|glycogen	debranching	enzyme	[EC:2.4.1.25	3.2.1.33]	-	GO:0043167//ion binding;GO:0004133//glycogen debranching enzyme activity;GO:0043167//ion binding;GO:0004133//glycogen debranching enzyme activity	GO:0005977//glycogen metabolic process;GO:0005977//glycogen metabolic process
31203	893.00	0.095	0.05	-0.925999418556223	Down	0.104308141657539	CG14052	CG14052	-	-	-	-
33147	2644.00	0.02	0.01	-1	Down	0.0770719240598759	CG12446	CG12446	-	-	-	-
38974	915.98	64.505	61.47	-0.0695285079559143	Down	0.221905805038335	GstO2	glutathione S transferase O2, isoform B	K00310|1|2e-58|226|dme:Dmel_CG6781|pyrimidodiazepine	synthase	[EC:1.5.4.1];K00799|1|2e-58|226|dme:Dmel_CG6781|glutathione	S-transferase	[EC:2.5.1.18]	GO:0044424//intracellular part;GO:0044424//intracellular part	GO:0016648;GO:0015038//glutathione disulfide oxidoreductase activity;GO:0016765//transferase activity, transferring alkyl or aryl (other than methyl) groups;GO:0016648;GO:0015038//glutathione disulfide oxidoreductase activity;GO:0016765//transferase activity, transferring alkyl or aryl (other than methyl) groups	GO:0010259//multicellular organismal aging;GO:0006950//response to stress;GO:0010259//multicellular organismal aging;GO:0006950//response to stress
38004	2237.00	0.395	0.46	0.21978120787991	Up	0.101095290251917	gsb-n	gooseberry-neuro	K09381|1|0.0|746|dme:Dmel_CG2692|paired	box	protein	3/7	GO:0043231//intracellular membrane-bounded organelle;GO:0043234//protein complex	GO:0001071//nucleic acid binding transcription factor activity;GO:0003677//DNA binding	GO:0010468//regulation of gene expression;GO:0007365//periodic partitioning;GO:0006351//transcription, DNA-dependent
50315	445.00	0.5	1.45	1.53605290024021	Up	0.386308871851041	CG15212	CG15212	-	-	-	-
50161	608.00	21.27	11.525	-0.884053282643972	Down	0.700328587075575	CG12483	CG12483	-	-	-	-
35578	5104.86	11.855	12.08	0.0271247918430709	Up	0.104162102957284	CG3409	CG3409, isoform C	K08190|1|2e-31|139|mdo:100014050|MFS	transporter,	MCP	family,	solute	carrier	family	16	(monocarboxylic	acid	transporters),	member	14	-	-	GO:0006810//transport;GO:0006810//transport
3355093	2990.00	18.53	14.76	-0.32817015996687	Down	0.481599123767798	CG40470	CG40470	K11140|1|2e-95|350|ame:412808|aminopeptidase	N	[EC:3.4.11.2]	-	GO:0070011//peptidase activity, acting on L-amino acid peptides	GO:0019538//protein metabolic process
41132	913.00	10.355	8.435	-0.295867579932946	Down	0.394048922964586	GstZ1	glutathione S transferase Z1	K00799|1|4e-143|507|dme:Dmel_CG9362|glutathione	S-transferase	[EC:2.5.1.18];K01800|1|4e-143|507|dme:Dmel_CG9362|maleylacetoacetate	isomerase	[EC:5.2.1.2]	GO:0044424//intracellular part	GO:0016859//cis-trans isomerase activity	GO:0006558//L-phenylalanine metabolic process;GO:0006570//tyrosine metabolic process
31007	1175.00	21.57	24.37	0.176080074562886	Up	0.361518802482658	CG13369	CG13369	K00852|1|5e-161|566|dme:Dmel_CG13369|ribokinase	[EC:2.7.1.15]	-	-	-
35128	1134.00	71.95	79.625	0.146226780403365	Up	0.372289156626506	Jwa	Jwa ortholog	-	-	GO:0015075//ion transmembrane transporter activity	GO:0006810//transport
35754	1611.00	18.585	22.85	0.298055477083674	Up	0.480211756115371	CG2915	CG2915, isoform B	K01290|1|2e-74|280|dpo:Dpse_GA20041|carboxypeptidase	A,	invertebrate	[EC:3.4.17.-]	GO:0043226//organelle;GO:0043226//organelle	GO:0046914//transition metal ion binding;GO:0008235//metalloexopeptidase activity;GO:0046914//transition metal ion binding;GO:0008235//metalloexopeptidase activity	GO:0019538//protein metabolic process;GO:0019538//protein metabolic process
19835872	1121.00	1.33	0.675	-0.978466838450359	Down	0.306863818912012
40565	1108.00	11.975	11.915	-0.00724670443327173	Down	0.0767798466593647	CG9804	CG9804	K03801|1|7e-136|483|dme:Dmel_CG9804|lipoyl(octanoyl)	transferase	[EC:2.3.1.181]	GO:0044424//intracellular part	GO:0008415	GO:0009105;GO:0043412//macromolecule modification
35379	1669.00	19.275	17.895	-0.107174316386012	Down	0.247316538882804	CG9253	CG9253	K01529|1|0.0|801|dpo:Dpse_GA21647|	[EC:3.6.1.-]	-	GO:0032559;GO:0042623//ATPase activity, coupled	-
7354452	1265.00	0.13	0.035	-1.89308479608349	Down	0.14136546184739
35372	1466.00	0.035	0.01	-1.8073549220576	Down	0.0893026652062797	CG9259	CG9259, isoform C	-	-	-	-
43450	4947.92	14.61	17.32	0.245482751923227	Up	0.408470244614823	CG11897	CG11897, isoform B	K10835|1|0.0|1260|dme:Dmel_CG11898|xenobiotic-transporting	ATPase	[EC:3.6.3.44];K05673|2|0.0|1075|dpo:Dpse_GA18260|ATP-binding	cassette,	subfamily	C	(CFTR/MRP),	member	4;K01509|3|0.0|971|dme:Dmel_CG31793|adenosinetriphosphatase	[EC:3.6.1.3]	GO:0031224//intrinsic to membrane;GO:0031224//intrinsic to membrane	GO:0015405;GO:0005253//anion channel activity;GO:0017111//nucleoside-triphosphatase activity;GO:0032559;GO:0015405;GO:0005253//anion channel activity;GO:0017111//nucleoside-triphosphatase activity;GO:0032559	GO:0006810//transport;GO:0006810//transport
41286	2914.82	2.465	3.63	0.558381901617839	Up	0.365206279664111	Takr86C	Tachykinin-like receptor at 86C, isoform B	K04225|1|0.0|1022|dsi:Dsim_GD20709|tachykinin	receptor,	invertebrate	GO:0031224//intrinsic to membrane;GO:0031224//intrinsic to membrane	GO:0008188//neuropeptide receptor activity;GO:0008188//neuropeptide receptor activity	GO:0007186//G-protein coupled receptor signaling pathway;GO:0023060;GO:0007186//G-protein coupled receptor signaling pathway;GO:0023060
14462484	722.00	5.24	3.545	-0.563781184297934	Down	0.425155166119022	Rpb4	Rpb4	K03012|1|7e-74|276|dme:Dmel_CG33520|DNA-directed	RNA	polymerase	II	subunit	D;K11314|5|9e-61|233|dsi:Dsim_GD20190|transcriptional	adapter	2-alpha	GO:0016591//DNA-directed RNA polymerase II, holoenzyme;GO:0000123//histone acetyltransferase complex;GO:0005694//chromosome	GO:0003676//nucleic acid binding;GO:0004468//lysine N-acetyltransferase activity;GO:0046914//transition metal ion binding;GO:0034062//RNA polymerase activity	GO:0010468//regulation of gene expression;GO:0016573//histone acetylation;GO:0006366//transcription from RNA polymerase II promoter
36521	5923.41	13.335	15.315	0.199727542048032	Up	0.349945235487404	fas	faint sausage, isoform B	K06578|1|5e-14|81.6|dre:767689|Lutheran	blood	group	glycoprotein;K06780|2|5e-11|71.6|mdo:100030156|immunoglobulin	superfamily,	member	4B;K06782|4|1e-10|70.5|oaa:100084847|immunoglobulin	superfamily,	member	4D	GO:0044464//cell part	-	-
43873	2468.56	57.975	87.68	0.596816883427161	Up	0.702409638554217	ras	raspberry, isoform E	K00088|1|0.0|1029|der:Dere_GG18365|IMP	dehydrogenase	[EC:1.1.1.205]	-	GO:0043169//cation binding;GO:0016616//oxidoreductase activity, acting on the CH-OH group of donors, NAD or NADP as acceptor;GO:0043169//cation binding;GO:0016616//oxidoreductase activity, acting on the CH-OH group of donors, NAD or NADP as acceptor;GO:0043169//cation binding;GO:0016616//oxidoreductase activity, acting on the CH-OH group of donors, NAD or NADP as acceptor	GO:0006909//phagocytosis;GO:0006935//chemotaxis;GO:0009168//purine ribonucleoside monophosphate biosynthetic process;GO:0006909//phagocytosis;GO:0006935//chemotaxis;GO:0009168//purine ribonucleoside monophosphate biosynthetic process;GO:0006909//phagocytosis;GO:0006935//chemotaxis;GO:0009168//purine ribonucleoside monophosphate biosynthetic process
43400	2150.00	9.4	12.48	0.408885272297249	Up	0.482694414019715	CG1523	CG1523	K11802|1|0.0|1146|dme:Dmel_CG1523|WD	repeat-containing	protein	32	-	-	-
42433	1128.19	26.21	26.265	0.0030242308262966	Up	0.0695509309967141	TFAM	mitochondrial transcription factor A, isoform B	K11830|1|2e-137|488|dme:Dmel_CG4217|transcription	factor	A,	mitochondrial	GO:0043231//intracellular membrane-bounded organelle;GO:0043231//intracellular membrane-bounded organelle	GO:0003676//nucleic acid binding;GO:0001071//nucleic acid binding transcription factor activity;GO:0003676//nucleic acid binding;GO:0001071//nucleic acid binding transcription factor activity	GO:0006355//regulation of transcription, DNA-dependent;GO:0006261//DNA-dependent DNA replication;GO:0006355//regulation of transcription, DNA-dependent;GO:0006261//DNA-dependent DNA replication
31267	1804.00	3.15	2.365	-0.413511645047883	Down	0.286929536327127	CG2712	CG2712	K09228|1|1e-49|197|cfa:484460|KRAB	domain-containing	zinc	finger	protein	-	-	-
40822	725.00	1.345	2.405	0.838430721213418	Up	0.372216137276378	Ccp84Ad	Ccp84Ad	-	-	GO:0042302//structural constituent of cuticle	-
326159	2493.00	0.405	0.3	-0.432959407276106	Down	0.122782037239869	CG31773	CG31773	K01930|1|0.0|1352|dme:Dmel_CG31773|folylpolyglutamate	synthase	[EC:6.3.2.17]	-	GO:0016881//acid-amino acid ligase activity;GO:0032559	GO:0006760//folic acid-containing compound metabolic process
39530	2429.00	54.065	48.785	-0.148257312039517	Down	0.362175976633808	CG8745	CG8745	K00837|1|2e-146|520|xla:446472|	[EC:2.6.1.-]	GO:0043231//intracellular membrane-bounded organelle	GO:0008483//transaminase activity;GO:0048037//cofactor binding	GO:0006527//arginine catabolic process
42129	1176.00	8.5	9.875	0.216317906926764	Up	0.320737495436291	CG31249	CG31249	-	-	-	-
36015	1092.29	67.355	68.015	0.0140679068000895	Up	0.094925155166119	CG1599	Vesicle-associated membrane protein 7, isoform C	K08515|1|2e-121|435|dme:Dmel_CG1599|vesicle-associated	membrane	protein	7	GO:0031224//intrinsic to membrane	GO:0005515//protein binding	GO:0006810//transport
40092	1707.00	6.86	8.6	0.326128083416648	Up	0.388097845929171	rept	reptin, isoform C	K11338|1|0.0|864|dsi:Dsim_GD14791|RuvB-like	protein	2	[EC:3.6.1.-]	GO:0015630//microtubule cytoskeleton;GO:0043189//H4/H2A histone acetyltransferase complex;GO:0035097//histone methyltransferase complex;GO:0000790//nuclear chromatin;GO:0031519//PcG protein complex	GO:0003712//transcription cofactor activity;GO:0004468//lysine N-acetyltransferase activity;GO:0004386//helicase activity;GO:0032559	GO:0016458//gene silencing;GO:0016570//histone modification;GO:0008283//cell proliferation;GO:0034728//nucleosome organization;GO:0006259//DNA metabolic process;GO:0035466
33460	1730.00	6.55	5.745	-0.189188013778699	Down	0.249324571011318	Cwc25	Cwc25	K08823|1|2e-08|60.8|cel:F52C9.7|CDC-like	kinase	[EC:2.7.12.1]	-	GO:0046914//transition metal ion binding	GO:0015031//protein transport
31535	1319.00	6.55	7.82	0.25567370088254	Up	0.324790069368383	rux	roughex, isoform B	-	-	-	-
37185	4392.12	26.22	30.915	0.237639320038658	Up	0.447535596933187	sano	serrano, isoform F	-	-	-	-
41643	1434.00	0.345	0.775	1.16759994849607	Up	0.257612267250821	Lip3	Lip3	K01046|1|2e-106|385|dme:Dmel_CG8093|triacylglycerol	lipase	[EC:3.1.1.3];K01052|5|1e-73|277|ssc:100142668|lysosomal	acid	lipase/cholesteryl	ester	hydrolase	[EC:3.1.1.13]	-	-	-
33079	765.00	6.46	6.535	0.0166530711015085	Up	0.0828404527199708	CG15449	CG15449	-	-	-	-
43729	6616.00	14.65	16.18	0.143310943120367	Up	0.283534136546185	kek6	kek6, isoform B	K07523|1|6e-45|182|dme:Dmel_CG4192|netrin-G1	ligand;K08462|2|5e-15|83.6|tgu:100222766|G	protein-coupled	receptor	125;K06850|4|1e-14|82.4|xtr:780195|slit	3	-	-	-
39527	8433.87	25.26	31.06	0.298203190599749	Up	0.503541438481197	bru-3	bruno-3, isoform O	K13207|1|0.0|738|dya:Dyak_GE20053|CUG-BP-	and	ETR3-like	factor	GO:0032991//macromolecular complex;GO:0032991//macromolecular complex;GO:0032991//macromolecular complex;GO:0032991//macromolecular complex;GO:0032991//macromolecular complex;GO:0032991//macromolecular complex;GO:0032991//macromolecular complex;GO:0032991//macromolecular complex;GO:0032991//macromolecular complex;GO:0032991//macromolecular complex	GO:0042802//identical protein binding;GO:0003676//nucleic acid binding;GO:0005488//binding;GO:0005488//binding;GO:0042802//identical protein binding;GO:0003676//nucleic acid binding;GO:0005488//binding;GO:0042802//identical protein binding;GO:0003676//nucleic acid binding;GO:0042802//identical protein binding;GO:0003676//nucleic acid binding;GO:0042802//identical protein binding;GO:0003676//nucleic acid binding;GO:0042802//identical protein binding;GO:0003676//nucleic acid binding;GO:0042802//identical protein binding;GO:0003676//nucleic acid binding;GO:0042802//identical protein binding;GO:0003676//nucleic acid binding;GO:0042802//identical protein binding;GO:0003676//nucleic acid binding;GO:0042802//identical protein binding;GO:0003676//nucleic acid binding	-
8674106	333.00	0.01	0.285	4.83289001416474	Up	0.301679445052939	CG42578	CG42578	-	-	-	-
41472	1456.00	1.98	1.65	-0.263034405833794	Down	0.179810149689668	CG4702	CG4702, isoform D	-	-	-	-
19835814	705.00	0.24	0.99	2.04439411935845	Up	0.360825118656444
39801	513.00	4.24	5.075	0.259343557509339	Up	0.273932092004381	CG13041	CG13041	-	-	-	-
64872	1390.00	6.715	9.885	0.557853566301766	Up	0.520883534136546	MESK4	misexpression suppressor of KSR 4, isoform B	-	-	GO:0005488//binding	-
37521	3731.41	23.765	23.775	0.000606939445589612	Up	0.0653158086893027	Vrp1	verprolin 1, isoform L	-	GO:0030175//filopodium;GO:0044424//intracellular part;GO:0030175//filopodium;GO:0044424//intracellular part;GO:0030175//filopodium;GO:0044424//intracellular part;GO:0030175//filopodium;GO:0044424//intracellular part;GO:0030175//filopodium;GO:0044424//intracellular part;GO:0030175//filopodium;GO:0044424//intracellular part;GO:0030175//filopodium;GO:0044424//intracellular part;GO:0030175//filopodium;GO:0044424//intracellular part;GO:0030175//filopodium;GO:0044424//intracellular part;GO:0030175//filopodium;GO:0044424//intracellular part;GO:0030175//filopodium;GO:0044424//intracellular part	GO:0003779//actin binding;GO:0003779//actin binding;GO:0003779//actin binding;GO:0003779//actin binding;GO:0003779//actin binding;GO:0003779//actin binding;GO:0003779//actin binding;GO:0003779//actin binding;GO:0003779//actin binding;GO:0003779//actin binding;GO:0003779//actin binding	GO:0065008;GO:0000768//syncytium formation by plasma membrane fusion;GO:0030041//actin filament polymerization;GO:0065008;GO:0000768//syncytium formation by plasma membrane fusion;GO:0030041//actin filament polymerization;GO:0065008;GO:0000768//syncytium formation by plasma membrane fusion;GO:0030041//actin filament polymerization;GO:0065008;GO:0000768//syncytium formation by plasma membrane fusion;GO:0030041//actin filament polymerization;GO:0065008;GO:0000768//syncytium formation by plasma membrane fusion;GO:0030041//actin filament polymerization;GO:0065008;GO:0000768//syncytium formation by plasma membrane fusion;GO:0030041//actin filament polymerization;GO:0065008;GO:0000768//syncytium formation by plasma membrane fusion;GO:0030041//actin filament polymerization;GO:0065008;GO:0000768//syncytium formation by plasma membrane fusion;GO:0030041//actin filament polymerization;GO:0065008;GO:0000768//syncytium formation by plasma membrane fusion;GO:0030041//actin filament polymerization;GO:0065008;GO:0000768//syncytium formation by plasma membrane fusion;GO:0030041//actin filament polymerization;GO:0065008;GO:0000768//syncytium formation by plasma membrane fusion;GO:0030041//actin filament polymerization
37935	2248.00	5.045	5.175	0.0367045932803305	Up	0.0962029937933552	CG4707	CG4707	K09228|1|4e-39|163|mcc:702737|KRAB	domain-containing	zinc	finger	protein	GO:0043231//intracellular membrane-bounded organelle	GO:0046914//transition metal ion binding;GO:0003676//nucleic acid binding	-
43483	1623.00	104.73	83.44	-0.327863699754144	Down	0.575502008032128	CG1907	CG1907	K13577|1|5e-47|189|dwi:Dwil_GK13938|mitochondrial	dicarboxylate	carrier	GO:0019866//organelle inner membrane;GO:0043231//intracellular membrane-bounded organelle;GO:0031224//intrinsic to membrane;GO:0044444//cytoplasmic part	GO:0005215//transporter activity	GO:0046907//intracellular transport;GO:0015740//C4-dicarboxylate transport
35732	1961.00	10.91	11.61	0.0897168705419591	Up	0.188682000730194	CG1550	CG1550	K06047|1|1e-08|62.0|ecb:100052052|tubulin---tyrosine	ligase	[EC:6.3.2.25];K05755|4|5e-08|59.7|ecb:100058358|actin	related	protein	2/3	complex,	subunit	4	-	GO:0016881//acid-amino acid ligase activity	GO:0043412//macromolecule modification
42211	1130.80	122.84	129.785	0.0793432349697982	Up	0.251004016064257	CG7675	CG7675, isoform E	K11162|1|1e-62|240|mcc:700458|retinol	dehydrogenase	14	[EC:1.1.1.-];K11153|4|2e-62|239|tgu:100226769|retinol	dehydrogenase	12	[EC:1.1.1.-]	-	GO:0003824//catalytic activity	GO:0008152//metabolic process
43258	1513.56	178.345	195.355	0.131427411328239	Up	0.352683461117196	Cpr97Ea	cuticular protein 97Ea, isoform B	-	-	-	-
19836127	450.00	0.215	0.01	-4.4262647547021	Down	0.258342460752099
42133	3152.00	12.325	11.615	-0.0855984924564664	Down	0.189704271631982	Lgr1	Leucine-rich repeat-containing G protein-coupled receptor 1, isoform B	K04248|1|0.0|1571|dme:Dmel_CG7665|luteinizing	hormone/choriogonadotropin	receptor;K04249|5|3e-101|370|mdo:100021427|thyroid	stimulating	hormone	receptor	-	-	-
19835261	370.00	0.5	0.625	0.321928094887362	Up	0.126980649872216
31193	1822.00	6.605	9.085	0.459927952987288	Up	0.467688937568456	Cyp4ae1	cytochrome P450-4ae1	K00517|1|0.0|960|dme:Dmel_CG10755|	[EC:1.14.-.-]	-	-	-
40283	2245.00	10.575	7.915	-0.417996407870131	Down	0.467981014968967	Rcd2	reduction in Cnn dots 2	K08706|1|7e-150|531|dya:Dyak_GE22392|nuclear	receptor	subfamily	0	group	A;K06236|2|6e-08|59.7|cfa:478836|collagen,	type	I/II/III/V/XI,	alpha	-	GO:0005488//binding	GO:0006350
249663	3378.45	188.07	165.665	-0.183000898648648	Down	0.432347572106608	hoe1	hoepel1, isoform J	-	GO:0031224//intrinsic to membrane;GO:0031224//intrinsic to membrane;GO:0031224//intrinsic to membrane;GO:0031224//intrinsic to membrane;GO:0031224//intrinsic to membrane;GO:0031224//intrinsic to membrane	GO:0015173//aromatic amino acid transmembrane transporter activity;GO:0015103//inorganic anion transmembrane transporter activity;GO:0015142//tricarboxylic acid transmembrane transporter activity;GO:0015173//aromatic amino acid transmembrane transporter activity;GO:0015103//inorganic anion transmembrane transporter activity;GO:0015142//tricarboxylic acid transmembrane transporter activity;GO:0015173//aromatic amino acid transmembrane transporter activity;GO:0015103//inorganic anion transmembrane transporter activity;GO:0015142//tricarboxylic acid transmembrane transporter activity;GO:0015173//aromatic amino acid transmembrane transporter activity;GO:0015103//inorganic anion transmembrane transporter activity;GO:0015142//tricarboxylic acid transmembrane transporter activity;GO:0015173//aromatic amino acid transmembrane transporter activity;GO:0015103//inorganic anion transmembrane transporter activity;GO:0015142//tricarboxylic acid transmembrane transporter activity;GO:0015173//aromatic amino acid transmembrane transporter activity;GO:0015103//inorganic anion transmembrane transporter activity;GO:0015142//tricarboxylic acid transmembrane transporter activity	GO:0006842//tricarboxylic acid transport;GO:0006842//tricarboxylic acid transport;GO:0006842//tricarboxylic acid transport;GO:0006842//tricarboxylic acid transport;GO:0006842//tricarboxylic acid transport;GO:0006842//tricarboxylic acid transport
326198	1354.00	28.71	27.42	-0.0663247594279558	Down	0.199926980649872	Krn	keren	K02447|1|3e-08|59.7|dpo:Dpse_GA25451|protein	gruken	precursor;K05455|2|1e-07|58.2|rno:112400|neuregulin	1	GO:0043231//intracellular membrane-bounded organelle	GO:0070851//growth factor receptor binding	GO:0001654//eye development;GO:0007243//intracellular protein kinase cascade;GO:0007176//regulation of epidermal growth factor-activated receptor activity;GO:0007297//ovarian follicle cell migration;GO:0007389//pattern specification process
37496	790.00	0.06	0.01	-2.58496250072116	Down	0.128550565899963	CG13488	CG13488, isoform C	-	-	-	-
319021	905.00	0.095	0.01	-3.24792751344359	Down	0.162796641109894	CG31910	CG31910	-	-	-	-
326189	701.00	77.585	48.055	-0.691091206449439	Down	0.72438846294268	CG32068	CG32068	K08967|1|1e-109|395|dme:Dmel_CG32068|1,2-dihydroxy-3-keto-5-methylthiopentene	dioxygenase	[EC:1.13.11.53	1.13.11.54]	-	GO:0043169//cation binding;GO:0016701//oxidoreductase activity, acting on single donors with incorporation of molecular oxygen	GO:0043102
36771	6089.97	24.315	24.72	0.0238321516656771	Up	0.106681270536692	SP2353	SP2353, isoform B	K06254|1|4e-56|221|dre:565373|agrin	-	-	-
37382	1853.00	45.035	50.545	0.166521723823607	Up	0.388718510405257	CG3295	CG3295	K12842|1|5e-06|53.1|dsi:Dsim_GD11555|U2-associated	protein	SR140	-	-	-
31145	552.34	63.77	62.965	-0.0183277725505684	Down	0.114311792625046	CG14817	CG14817, isoform B	-	-	-	-
37795	4596.00	4.97	5.605	0.173468521243141	Up	0.222088353413655	Lpt	lost PHDs of trr, isoform B	K09188|1|3e-133|477|spu:591084|myeloid/lymphoid	or	mixed-lineage	leukemia	protein	3	GO:0043231//intracellular membrane-bounded organelle	GO:0046914//transition metal ion binding;GO:0003676//nucleic acid binding	GO:0006909//phagocytosis;GO:0023033
42750	2744.00	3.485	4.585	0.395763077726631	Up	0.334246075209931	wda	will decrease acetylation	K03130|1|2e-127|457|aag:AaeL_AAEL002802|transcription	initiation	factor	TFIID	subunit	D4	GO:0043231//intracellular membrane-bounded organelle	-	GO:0010468//regulation of gene expression;GO:0016570//histone modification
5740103	1590.00	0.03	0.01	-1.58496250072116	Down	0.0893026652062797	CG34216	CG34216	-	-	-	-
35520	2266.00	0.125	0.06	-1.05889368905357	Down	0.11416575392479	CG7882	CG7882, isoform C	K07299|1|6e-69|261|mdo:100026702|MFS	transporter,	SP	family,	solute	carrier	family	2	(facilitated	glucose	transporter),	member	1;K08142|3|5e-68|258|bta:282358|MFS	transporter,	SP	family,	solute	carrier	family	2	(facilitated	glucose	transporter),	member	3	GO:0031224//intrinsic to membrane	GO:0005402//cation:sugar symporter activity	GO:0006810//transport
39756	1149.00	0.7	0.255	-1.45685767497347	Down	0.268893756845564	CG13075	CG13075	-	-	GO:0030247//polysaccharide binding	GO:0006022
41346	1250.00	18.38	19.16	0.0599607944471459	Up	0.1701715954728	CG6693	CG6693, isoform B	K09529|1|9e-148|523|dme:Dmel_CG6693|DnaJ	homolog	subfamily	C	member	9	-	GO:0005515//protein binding	-
35218	2353.81	8.06	7.625	-0.0800425011903565	Down	0.154728002920774	CG16771	CG16771, isoform E	K01077|1|0.0|1193|dme:Dmel_CG16771|alkaline	phosphatase	[EC:3.1.3.1]	-	GO:0042578//phosphoric ester hydrolase activity;GO:0042578//phosphoric ester hydrolase activity;GO:0042578//phosphoric ester hydrolase activity	-
36562	1475.00	5.17	5.205	0.00973388298448244	Up	0.0736765242789339	CG13016	CG13016	-	-	-	-
36570	515.00	31.13	33.325	0.0982992985071561	Up	0.260533041255933	mRpS16	mitochondrial ribosomal protein S16, isoform C	-	GO:0000314//organellar small ribosomal subunit	GO:0005198//structural molecule activity	GO:0010467//gene expression
42235	1846.00	15.565	9.04	-0.783910899053992	Down	0.646878422782037	CG14301	CG14301	-	-	GO:0030247//polysaccharide binding	GO:0006022
42627	1435.00	1.37	5.525	2.01179857131827	Up	0.662614092734575	CG13857	CG13857	-	-	-	-
318953	931.00	0.09	0.01	-3.16992500144231	Down	0.162796641109894	CG31807	CG31807, isoform B	K08849|1|3e-08|58.5|gga:415684|mixed	lineage	kinase	domain-like	[EC:2.7.11.1]	-	GO:0046914//transition metal ion binding	-
5740380	740.00	51.185	27.795	-0.88089570165033	Down	0.750784958013874
34481	2715.00	6.055	6.74	0.15462163148753	Up	0.221905805038335	Nup107	nucleoporin 107kD	-	GO:0005635//nuclear envelope	-	GO:0051234//establishment of localization
39834	3436.00	3.24	4.17	0.364053570560039	Up	0.30543994158452	CG33158	CG33158	K03234|1|0.0|1947|dme:Dmel_CG33158|elongation	factor	EF-2	[EC:3.6.5.3]	-	GO:0017111//nucleoside-triphosphatase activity;GO:0032561//guanyl ribonucleotide binding	-
43152	978.00	14.465	17.265	0.255284010923787	Up	0.41763417305586	E(spl)mbeta-HLH	enhancer of split mbeta, helix-loop-helix	K09090|1|1e-107|389|dme:Dmel_CG14548|hairy	and	enhancer	of	split,	invertebrate	GO:0043231//intracellular membrane-bounded organelle	GO:0016564//transcription repressor activity;GO:0001071//nucleic acid binding transcription factor activity;GO:0003677//DNA binding	GO:0001654//eye development;GO:0006357//regulation of transcription from RNA polymerase II promoter;GO:0007450//dorsal/ventral pattern formation, imaginal disc;GO:0007166//cell surface receptor signaling pathway
31938	1553.00	58.17	53.415	-0.12303036774373	Down	0.314275282949982	Yp2	yolk protein 2, isoform B	K01059|1|2e-29|130|dpo:Dpse_GA19044|lipoprotein	lipase	[EC:3.1.1.34];K01046|4|1e-14|81.6|dme:Dmel_CG5966|triacylglycerol	lipase	[EC:3.1.1.3]	GO:0005678//chromatin assembly complex;GO:0044444//cytoplasmic part;GO:0015630//microtubule cytoskeleton	-	GO:0007028//cytoplasm organization;GO:0003006//developmental process involved in reproduction;GO:0044238//primary metabolic process
36556	477.00	0.555	1.335	1.26628006533745	Up	0.345089448703907	CG18371	CG18371	K01512|1|6e-59|225|dme:Dmel_CG18371|acylphosphatase	[EC:3.6.1.7]	-	GO:0016818//hydrolase activity, acting on acid anhydrides, in phosphorus-containing anhydrides	-
41289	4002.32	8.165	6.595	-0.30808022631015	Down	0.367834976268711	Cap-H2	chromosome associated protein H2, isoform G	K11490|1|1e-07|58.9|xla:447709|condensin-2	complex	subunit	H2	GO:0000793//condensed chromosome;GO:0000793//condensed chromosome;GO:0000793//condensed chromosome;GO:0000793//condensed chromosome	-	GO:0051322//anaphase;GO:0007140//male meiosis;GO:0007135//meiosis II;GO:0006996//organelle organization;GO:0051322//anaphase;GO:0007140//male meiosis;GO:0007135//meiosis II;GO:0006996//organelle organization;GO:0051322//anaphase;GO:0007140//male meiosis;GO:0007135//meiosis II;GO:0006996//organelle organization;GO:0051322//anaphase;GO:0007140//male meiosis;GO:0007135//meiosis II;GO:0006996//organelle organization
318000	1812.00	4.25	1.63	-1.38259087679399	Down	0.561336254107338	CG32373	CG32373, isoform C	K06825|1|1e-26|121|gga:373992|fibrillin	1	-	GO:0046872//metal ion binding;GO:0046872//metal ion binding	-
39065	2148.94	237.34	167.505	-0.50275110459169	Down	0.683570646221249	UGP	UGP, isoform E	K00963|1|0.0|1034|dsi:Dsim_GD12937|UTP--glucose-1-phosphate	uridylyltransferase	[EC:2.7.7.9]	-	GO:0016772//transferase activity, transferring phosphorus-containing groups;GO:0016772//transferase activity, transferring phosphorus-containing groups;GO:0016772//transferase activity, transferring phosphorus-containing groups;GO:0016772//transferase activity, transferring phosphorus-containing groups	-
39383	469.00	24.725	25.81	0.0619596204474969	Up	0.181014968966776	Atg12	Autophagy-specific gene 12	K08336|1|6e-61|233|dme:Dmel_CG10861|autophagy-related	protein	12	GO:0044424//intracellular part	-	GO:0048102//autophagic cell death;GO:0044248//cellular catabolic process;GO:0007033//vacuole organization
318189	1603.00	0.05	0.01	-2.32192809488736	Down	0.115553121577218	CG32751	CG32751, isoform B	K01435|1|0.0|771|dme:Dmel_CG32754|biotinidase	[EC:3.5.1.12];K08069|4|9e-38|158|ecb:100067672|pantetheine	hydrolase	[EC:3.5.1.92]	GO:0044425//membrane part	GO:0016811//hydrolase activity, acting on carbon-nitrogen (but not peptide) bonds, in linear amides	GO:0008152//metabolic process
36679	2000.00	1.325	1.465	0.144908304971686	Up	0.118072289156627	CG8089	CG8089	K10513|1|1e-17|91.7|rno:289052|zinc	finger	and	BTB	domain-containing	protein	41;K10519|3|2e-17|91.3|mcc:704628|zinc	finger	and	BTB	domain-containing	protein	48	GO:0044464//cell part	GO:0046914//transition metal ion binding	-
5740879	1095.00	5.815	5.085	-0.193531417615718	Down	0.241255932822198	CG34367	CG34367, isoform E	K09331|1|1e-40|167|dre:394171|short	stature	homeobox	protein	GO:0043231//intracellular membrane-bounded organelle;GO:0043231//intracellular membrane-bounded organelle	GO:0003677//DNA binding;GO:0001071//nucleic acid binding transcription factor activity;GO:0003677//DNA binding;GO:0001071//nucleic acid binding transcription factor activity	GO:0010468//regulation of gene expression;GO:0006351//transcription, DNA-dependent;GO:0048513//organ development;GO:0010468//regulation of gene expression;GO:0006351//transcription, DNA-dependent;GO:0048513//organ development
19834810	580.00	0.12	0.155	0.369233809665719	Up	0.0885359620299379
19834994	535.00	0.325	0.415	0.35267161831847	Up	0.11679445052939
3772477	142.00	0.01	0.43	5.4262647547021	Up	0.363709382986491
41425	5077.68	24.645	27.205	0.14257684738862	Up	0.318985031033224	CG17360	CG17360, isoform B	K05750|1|2e-14|82.4|cqu:CpipJ_CPIJ002287|NCK-associated	protein	1	-	-	-
42508	1038.00	13.745	13.3	-0.0474806611244014	Down	0.137824023366192	CG7009	CG7009	K00599|1|7e-175|612|dme:Dmel_CG7009|	[EC:2.1.1.-];K02427|3|2e-110|398|dvi:Dvir_GJ22540|ribosomal	RNA	large	subunit	methyltransferase	E	[EC:2.1.1.-]	GO:0044424//intracellular part	GO:0005488//binding;GO:0008171//O-methyltransferase activity	GO:0006730//one-carbon metabolic process;GO:0000154//rRNA modification
34250	1147.00	0.57	0.29	-0.974909019037169	Down	0.201095290251917	Cks30A	Cyclin-dependent kinase subunit 30A	K02219|1|2e-30|133|dya:Dyak_GE18832|cyclin-dependent	kinase	regulatory	subunit	CKS1	GO:0031981//nuclear lumen	GO:0004674//protein serine/threonine kinase activity;GO:0019887//protein kinase regulator activity;GO:0005488//binding	GO:0043161//proteasomal ubiquitin-dependent protein catabolic process;GO:0033301//cell cycle comprising mitosis without cytokinesis;GO:0016310//phosphorylation;GO:0007056//spindle assembly involved in female meiosis;GO:0006464//cellular protein modification process;GO:0019222//regulation of metabolic process;GO:0007560//imaginal disc morphogenesis;GO:0030071//regulation of mitotic metaphase/anaphase transition
31603	2790.00	2.34	2.655	0.182203331220749	Up	0.166155531215772	Mcm6	minichromosome maintenance 6	K02542|1|0.0|1570|dme:Dmel_CG4039|minichromosome	maintenance	protein	6	-	-	-
14462411	1224.00	0.435	0.07	-2.63558857379112	Down	0.268090543994158	CG43843	CG43843	-	-	-	-
32752	3032.00	27.86	25.19	-0.145344135867012	Down	0.331471339905075	par-6	par-6, isoform B	K06093|1|8e-164|578|dme:Dmel_CG5884|partitioning	defective	protein	6	GO:0044448//cell cortex part;GO:0032991//macromolecular complex;GO:0044459//plasma membrane part	GO:0005488//binding	GO:0006909//phagocytosis;GO:0007043//cell-cell junction assembly;GO:0033673//negative regulation of kinase activity;GO:0065008;GO:0045165//cell fate commitment;GO:0007297//ovarian follicle cell migration;GO:0008105//asymmetric protein localization;GO:0002009//morphogenesis of an epithelium;GO:0035088//establishment or maintenance of apical/basal cell polarity;GO:0030010//establishment of cell polarity;GO:0007399//nervous system development
34748	2286.00	8.005	7.79	-0.0392780744545874	Down	0.107265425337714	CG9305	CG9305, isoform B	-	GO:0043231//intracellular membrane-bounded organelle	GO:0003676//nucleic acid binding	-
33690	4783.56	19.05	18.58	-0.0360404959980316	Down	0.131544359255203	pog	poor gastrulation, isoform F	K08469|1|7e-42|173|bfo:BRAFLDRAFT_66969|G	protein-coupled	receptor	158	GO:0031224//intrinsic to membrane;GO:0031224//intrinsic to membrane	GO:0004888//transmembrane signaling receptor activity;GO:0004888//transmembrane signaling receptor activity	GO:0007166//cell surface receptor signaling pathway;GO:0023060;GO:0007166//cell surface receptor signaling pathway;GO:0023060
31737	1155.00	1.195	1.415	0.243791434851134	Up	0.148630887185104	CG2120	CG2120	K09228|1|1e-38|161|cfa:484247|KRAB	domain-containing	zinc	finger	protein	GO:0044464//cell part	GO:0046914//transition metal ion binding	-
42802	1347.79	175.635	162.295	-0.113961815449134	Down	0.314676889375685	Rpn9	regulatory particle non-ATPase 9, isoform B	K03039|1|0.0|728|dme:Dmel_CG10230|26S	proteasome	regulatory	subunit	N9	GO:0005838//proteasome regulatory particle;GO:0005838//proteasome regulatory particle	GO:0070011//peptidase activity, acting on L-amino acid peptides;GO:0070011//peptidase activity, acting on L-amino acid peptides	GO:0019538//protein metabolic process;GO:0007346//regulation of mitotic cell cycle;GO:0019538//protein metabolic process;GO:0007346//regulation of mitotic cell cycle
32754	5843.24	18.28	19.1	0.0633065678650413	Up	0.172106608251187	CG42684	CG42684, isoform I	K04352|1|1e-40|169|bfo:BRAFLDRAFT_206850|Ras	GTPase-activating	protein	1	-	-	GO:0007165//signal transduction;GO:0007165//signal transduction;GO:0007165//signal transduction;GO:0007165//signal transduction;GO:0007165//signal transduction
42718	1076.00	129.65	30.005	-2.11134737121914	Down	0.863855421686747	CG13833	CG13833	K11151|1|2e-25|116|gga:420183|retinol	dehydrogenase	10	[EC:1.1.1.-]	-	GO:0003824//catalytic activity	GO:0008152//metabolic process
5740782	860.00	0.055	0.01	-2.4594316186373	Down	0.115553121577218	whip	whipple	-	-	-	-
19835701	6518.00	0.49	0.46	-0.0911478880581954	Down	0.0774005111354509
31588	1026.32	982.47	1152.935	0.230825919179022	Up	0.5039430449069	RpL7A	ribosomal protein L7A, isoform G	K02936|1|1e-132|472|dya:Dyak_GE16459|large	subunit	ribosomal	protein	L7Ae	-	-	-
33927	2418.00	0.065	0.24	1.88452278258006	Up	0.179664110989412	Oatp26F	organic anion transporting polypeptide 26F	-	GO:0044464//cell part	GO:0008509//anion transmembrane transporter activity	GO:0051234//establishment of localization
33943	1703.00	5.77	8.76	0.602359550955691	Up	0.519094560058415	CG11188	apoptosis antagonizing transcription factor ortholog	-	GO:0043231//intracellular membrane-bounded organelle	-	-
12798081	358.00	1.19	1.22	0.035919574254943	Up	0.0744797371303395	CG43267	CG43267	-	-	-	-
36272	2928.81	10.57	8.9	-0.248098135528923	Down	0.355713764147499	MCPH1	microcephalin, isoform D	K10605|1|9e-07|56.6|gga:373983|breast	cancer	type	1	susceptibility	protein	GO:0043231//intracellular membrane-bounded organelle;GO:0043231//intracellular membrane-bounded organelle;GO:0043231//intracellular membrane-bounded organelle;GO:0043231//intracellular membrane-bounded organelle	-	GO:0003006//developmental process involved in reproduction;GO:0007420//brain development;GO:0000087//M phase of mitotic cell cycle;GO:0003006//developmental process involved in reproduction;GO:0007420//brain development;GO:0000087//M phase of mitotic cell cycle;GO:0003006//developmental process involved in reproduction;GO:0007420//brain development;GO:0000087//M phase of mitotic cell cycle;GO:0003006//developmental process involved in reproduction;GO:0007420//brain development;GO:0000087//M phase of mitotic cell cycle
37206	953.00	13.76	11.28	-0.286713402303304	Down	0.420700985761227	wbl	windbeutel, isoform B	K09586|1|7e-28|124|gga:416882|endoplasmic	reticulum	protein	29	-	-	-
39044	1306.00	3.645	4.235	0.216443155005262	Up	0.226542533771449	CG4942	CG4942	K03217|1|1e-24|114|tad:TRIADDRAFT_23561|preprotein	translocase	subunit	YidC	GO:0031224//intrinsic to membrane	GO:0030247//polysaccharide binding	GO:0043623//cellular protein complex assembly;GO:0006022;GO:0034613//cellular protein localization
35034	1184.00	0.07	0.01	-2.8073549220576	Down	0.141328952172326	CG12620	CG12620, isoform B	-	-	GO:0019212//phosphatase inhibitor activity	GO:0007165//signal transduction;GO:0010921//regulation of phosphatase activity
33123	643.00	0.07	0.07	0	-	0.0634173055859803	CG10918	CG10918	-	-	-	-
39737	6707.00	9.035	10.53	0.220908930161117	Up	0.32898868200073	l(3)72Ab	lethal (3) 72Ab	K12854|1|0.0|4078|dme:Dmel_CG5931|pre-mRNA-splicing	helicase	BRR2	[EC:3.6.1.-]	GO:0030532//small nuclear ribonucleoprotein complex;GO:0005681//spliceosomal complex	GO:0042623//ATPase activity, coupled;GO:0003724//RNA helicase activity;GO:0032559	GO:0000380//alternative mRNA splicing, via spliceosome
40767	679.00	3.545	5.945	0.74589118250614	Up	0.505841548010223	CG15597	CG15597	-	-	-	-
37872	713.00	16.71	18.94	0.180724597407197	Up	0.345892661555312	mRpS17	mitochondrial ribosomal protein S17	-	GO:0000314//organellar small ribosomal subunit	GO:0005198//structural molecule activity	GO:0006810//transport;GO:0010467//gene expression
39647	3429.52	3.755	4.735	0.334551517954113	Up	0.308360715589631	Cep135	Cep135, isoform C	K10362|1|1e-18|95.9|cfa:480630|myosin	XVIII;K10352|4|1e-16|89.4|smm:Smp_085540.6|myosin	heavy	chain	GO:0005813//centrosome;GO:0005813//centrosome	-	GO:0031023//microtubule organizing center organization;GO:0003006//developmental process involved in reproduction;GO:0031023//microtubule organizing center organization;GO:0003006//developmental process involved in reproduction
39843	2723.00	1.23	0.31	-1.98831819495236	Down	0.389813800657174	nxf2	nuclear RNA export factor 2, isoform C	-	GO:0031981//nuclear lumen;GO:0031981//nuclear lumen	-	GO:0006405//RNA export from nucleus;GO:0006405//RNA export from nucleus
38868	2481.00	6.11	5.285	-0.209268908436046	Down	0.257648776925885	Snmp2	sensory neuron membrane protein 2, isoform D	K06259|1|6e-37|156|mdo:100012876|CD36	antigen	GO:0016020//membrane;GO:0016020//membrane	GO:0004872//receptor activity;GO:0004872//receptor activity	GO:0009987//cellular process;GO:0009987//cellular process
39231	2213.48	57.04	44.755	-0.349925113432906	Down	0.570865279299014	CG43693	CG43693, isoform G	K13576|1|1e-10|68.6|dre:436921|sodium-coupled	neutral	amino	acid	transporter	3	GO:0031224//intrinsic to membrane;GO:0031224//intrinsic to membrane;GO:0031224//intrinsic to membrane;GO:0031224//intrinsic to membrane	-	-
33600	5622.49	2.725	5.205	0.933641933635128	Up	0.528221978824388	CG10019	CG10019, isoform C	K08187|1|2e-28|128|nve:NEMVE_v1g88648|MFS	transporter,	MCP	family,	solute	carrier	family	16	(monocarboxylic	acid	transporters),	member	10;K08190|4|6e-26|120|rno:316578|MFS	transporter,	MCP	family,	solute	carrier	family	16	(monocarboxylic	acid	transporters),	member	14;K08184|5|2e-25|118|bta:614573|MFS	transporter,	MCP	family,	solute	carrier	family	16	(monocarboxylic	acid	transporters),	member	7	-	-	GO:0006810//transport
35885	2014.00	8.35	10.545	0.336710992432277	Up	0.423256663015699	CG30349	CG30349	-	-	-	GO:0048856//anatomical structure development
36718	8181.16	30.835	31.18	0.0160520817197671	Up	0.104673238408178	Khc-73	kinesin heavy chain 73, isoform F	K10392|1|0.0|3404|dme:Dmel_CG8183|kinesin	family	member	1/13/14	GO:0005818//aster;GO:0005875//microtubule associated complex;GO:0005818//aster;GO:0005875//microtubule associated complex	GO:0003774//motor activity;GO:0015631//tubulin binding;GO:0032559;GO:0003774//motor activity;GO:0015631//tubulin binding;GO:0032559	GO:0051293//establishment of spindle localization;GO:0051293//establishment of spindle localization
33117	3373.01	156.24	171.875	0.137595859187317	Up	0.369003285870756	slgA	sluggish A, isoform N	K00318|1|0.0|1242|dme:Dmel_CG1417|proline	dehydrogenase	[EC:1.5.99.8]	GO:0031980;GO:0031980;GO:0031980;GO:0031980;GO:0031980;GO:0031980;GO:0031980;GO:0031980	GO:0016645//oxidoreductase activity, acting on the CH-NH group of donors;GO:0016645//oxidoreductase activity, acting on the CH-NH group of donors;GO:0016645//oxidoreductase activity, acting on the CH-NH group of donors;GO:0016645//oxidoreductase activity, acting on the CH-NH group of donors;GO:0016645//oxidoreductase activity, acting on the CH-NH group of donors;GO:0016645//oxidoreductase activity, acting on the CH-NH group of donors;GO:0016645//oxidoreductase activity, acting on the CH-NH group of donors;GO:0016645//oxidoreductase activity, acting on the CH-NH group of donors	GO:0009416//response to light stimulus;GO:0006560//proline metabolic process;GO:0006536//glutamate metabolic process;GO:0009416//response to light stimulus;GO:0006560//proline metabolic process;GO:0006536//glutamate metabolic process;GO:0009416//response to light stimulus;GO:0006560//proline metabolic process;GO:0006536//glutamate metabolic process;GO:0009416//response to light stimulus;GO:0006560//proline metabolic process;GO:0006536//glutamate metabolic process;GO:0009416//response to light stimulus;GO:0006560//proline metabolic process;GO:0006536//glutamate metabolic process;GO:0009416//response to light stimulus;GO:0006560//proline metabolic process;GO:0006536//glutamate metabolic process;GO:0009416//response to light stimulus;GO:0006560//proline metabolic process;GO:0006536//glutamate metabolic process;GO:0009416//response to light stimulus;GO:0006560//proline metabolic process;GO:0006536//glutamate metabolic process
34323	1633.00	4.46	6.815	0.611669946884905	Up	0.486199342825849	CG13126	CG13126, isoform B	-	-	GO:0016741;GO:0046914//transition metal ion binding	GO:0010467//gene expression
32234	2278.66	16.145	8.58	-0.912037888114435	Down	0.678751369112815	CG3775	CG3775, isoform B	K01389|1|0.0|1189|dme:Dmel_CG3775|neprilysin	[EC:3.4.24.11];K01415|2|8e-26|119|dme:Dmel_CG9565|endothelin-converting	enzyme	[EC:3.4.24.71]	-	GO:0004175//endopeptidase activity	GO:0019538//protein metabolic process
37561	2024.83	19.84	16.81	-0.239092301150708	Down	0.411792625045637	qkr58E-1	quaking related 58E-1, isoform D	K13198|1|3e-40|166|oaa:100074961|KH	domain-containing,	RNA-binding,	signal	transduction-associated	protein	1	GO:0005681//spliceosomal complex	GO:0003676//nucleic acid binding	GO:0000377
44079	849.00	0.05	0.105	1.0703893278914	Up	0.11416575392479	Ag5r2	antigen 5-related 2	K02330|1|4e-06|52.0|tca:656359|DNA	polymerase	beta	subunit	[EC:2.7.7.7	4.2.99.-]	-	-	-
246581	788.00	172.55	124.02	-0.476441679176274	Down	0.669550930996714	GstE9	glutathione S transferase E9	K00799|1|3e-120|431|dme:Dmel_CG17534|glutathione	S-transferase	[EC:2.5.1.18]	-	GO:0016765//transferase activity, transferring alkyl or aryl (other than methyl) groups	GO:0042221//response to chemical stimulus
32843	1372.00	0.355	0.49	0.464962724610526	Up	0.138700255567725	CG6481	CG6481	-	-	-	-
19835029	1470.00	20.21	20.01	-0.0143481544739944	Down	0.0881343556042351
43268	1526.00	5.465	3.895	-0.488598167610235	Down	0.404819277108434	CG5880	CG5880	-	-	GO:0046914//transition metal ion binding	-
31044	2155.00	2.585	3.92	0.600689373800274	Up	0.390726542533771	mus81	mus81	K08991|1|0.0|756|dme:Dmel_CG3026|crossover	junction	endonuclease	MUS81	[EC:3.1.22.-]	-	-	-
19836105	637.00	0.01	0.7	6.12928301694497	Up	0.449762687112085
31020	1236.00	79.815	97.22	0.284593229884468	Up	0.535012778386272	CG5254	CG5254, isoform B	K03454|1|1e-27|124|nve:NEMVE_v1g237474|mitochondrial	carrier	protein,	MC	family	-	-	-
33695	2716.59	128.64	74.64	-0.78531842032717	Down	0.758269441401972	CG3036	CG3036, isoform B	K08193|1|0.0|947|dme:Dmel_CG3036|MFS	transporter,	ACS	family,	solute	carrier	family	17	(sodium-dependent	inorganic	phosphate	cotransporter),	other	GO:0031224//intrinsic to membrane	-	GO:0015698//inorganic anion transport
37804	1116.00	375.925	228.965	-0.715317779353204	Down	0.75553121577218	Tal	Tal	K00616|1|0.0|640|dme:Dmel_CG2827|transaldolase	[EC:2.2.1.2]	GO:0044424//intracellular part	GO:0016744	GO:0006098//pentose-phosphate shunt;GO:0051017//actin filament bundle assembly;GO:0060541//respiratory system development;GO:0030855//epithelial cell differentiation;GO:0009653//anatomical structure morphogenesis;GO:0009790//embryo development
41865	1520.00	18.74	19.935	0.0891826523381438	Up	0.219532676159182	CG31301	CG31301	-	-	-	-
34879	1522.00	170.175	144.595	-0.235001444025513	Down	0.503358890105878	yellow-c	yellow-c, isoform B	-	-	-	-
36003	3819.48	585.97	694.515	0.245179048941283	Up	0.52420591456736	trpl	transient receptor potential-like, isoform D	K13803|1|0.0|1984|dme:Dmel_CG18345|transient-receptor-potential-like	protein	GO:0016028//rhabdomere;GO:0016021//integral to membrane;GO:0016028//rhabdomere;GO:0016021//integral to membrane;GO:0016028//rhabdomere;GO:0016021//integral to membrane	GO:0005245//voltage-gated calcium channel activity;GO:0005515//protein binding;GO:0005245//voltage-gated calcium channel activity;GO:0005515//protein binding;GO:0005245//voltage-gated calcium channel activity;GO:0005515//protein binding	GO:0009314//response to radiation;GO:0046903//secretion;GO:0019932//second-messenger-mediated signaling;GO:0070838//divalent metal ion transport;GO:0009314//response to radiation;GO:0046903//secretion;GO:0019932//second-messenger-mediated signaling;GO:0070838//divalent metal ion transport;GO:0009314//response to radiation;GO:0046903//secretion;GO:0019932//second-messenger-mediated signaling;GO:0070838//divalent metal ion transport
19834883	299.00	0.175	1.125	2.68449817427207	Up	0.418473895582329
40408	463.00	0.195	0.01	-4.28540221886225	Down	0.245600584154801	Cpr78E	cuticular protein 78E	-	-	GO:0005198//structural molecule activity	-
31806	1307.00	5.985	6.3	0.0740005814437771	Up	0.134793720335889	Ogg1	Ogg1	K03660|1|0.0|686|dme:Dmel_CG1795|N-glycosylase/DNA	lyase	[EC:3.2.2.-	4.2.99.18]	GO:0043231//intracellular membrane-bounded organelle	GO:0003677//DNA binding;GO:0000702//oxidized base lesion DNA N-glycosylase activity;GO:0016835//carbon-oxygen lyase activity	GO:0006281//DNA repair
41885	1595.00	20.88	44.19	1.08159821918712	Up	0.775757575757576	Act88F	actin 88F	K05692|1|0.0|762|dya:Dyak_GE24312|actin	beta/gamma	1	-	-	-
36269	1295.00	0.035	0.01	-1.8073549220576	Down	0.0893026652062797	cuff	cutoff	-	GO:0044444//cytoplasmic part	-	GO:0003002//regionalization;GO:0051276//chromosome organization;GO:0007293//germarium-derived egg chamber formation
33937	1587.00	0.13	0.235	0.854149133536545	Up	0.133515881708653	cort	cortex, isoform B	K03364|1|8e-13|75.5|api:100168994|cell	division	cycle	20-like	protein	1,	cofactor	of	APC	complex;K03363|2|4e-12|73.2|cin:100179065|cell	division	cycle	20,	cofactor	of	APC	complex;K12602|5|5e-10|66.2|cin:100182087|WD	repeat-containing	protein	61	GO:0044424//intracellular part	GO:0032403//protein complex binding	GO:0043161//proteasomal ubiquitin-dependent protein catabolic process;GO:0001775//cell activation;GO:0007143//female meiosis;GO:0051441;GO:0007275//multicellular organismal development
39549	1352.00	3.075	3.015	-0.0284284083265176	Down	0.0806863818912012	CG17359	CG17359	K09228|1|5e-33|142|bfo:BRAFLDRAFT_71028|KRAB	domain-containing	zinc	finger	protein	GO:0043231//intracellular membrane-bounded organelle	GO:0046914//transition metal ion binding	-
36024	906.00	0.965	0.51	-0.920031695296585	Down	0.25684556407448	CG12744	CG12744, isoform B	K09299|1|2e-07|56.6|dgr:Dgri_GH14214|zinc	finger	homeobox	protein	1;K09228|2|6e-07|54.7|cfa:484968|KRAB	domain-containing	zinc	finger	protein;K10498|3|8e-07|54.3|oaa:100089499|zinc	finger	and	BTB	domain-containing	protein	11	GO:0044464//cell part;GO:0044464//cell part	GO:0046914//transition metal ion binding;GO:0046914//transition metal ion binding	-
37855	500.00	1.855	1.06	-0.807354922057604	Down	0.325264695144213	CG13564	CG13564	-	-	-	-
34545	1623.00	1.02	1.835	0.847210910871717	Up	0.330668127053669	Gr32a	gustatory receptor 32a	K08471|1|0.0|861|dme:Dmel_CG14916|gustatory	receptor	GO:0031224//intrinsic to membrane	GO:0004888//transmembrane signaling receptor activity	GO:0007166//cell surface receptor signaling pathway;GO:0007606//sensory perception of chemical stimulus;GO:0023060
36184	953.00	0.225	0.735	1.70781924850669	Up	0.292917123037605	CG13226	CG13226	-	-	-	-
31002	5837.48	125.14	141.695	0.179245841537418	Up	0.428842643300475	Appl	beta amyloid protein precursor-like, isoform F	K04520|1|7e-89|330|ame:551733|amyloid	beta	(A4)	protein	-	-	-
35026	16319.61	14.025	13.98	-0.00463641012071857	Down	0.0688572471705002	tweek	tweek, isoform K	-	-	-	-
12798364	1078.00	0.075	0.01	-2.90689059560852	Down	0.147389558232932	CG43168	CG43168	-	-	-	-
37886	3339.70	12.25	13.015	0.0873935625141794	Up	0.194304490690033	nvy	nervy, isoform D	K10053|1|3e-54|214|bfo:BRAFLDRAFT_201173|runt-related	transcription	factor	1;	translocated	to,	1	GO:0043231//intracellular membrane-bounded organelle	GO:0046914//transition metal ion binding;GO:0001071//nucleic acid binding transcription factor activity	GO:0006935//chemotaxis;GO:0009887//organ morphogenesis;GO:0048812//neuron projection morphogenesis;GO:0006351//transcription, DNA-dependent
42951	1837.00	0.825	1.33	0.688960221255374	Up	0.256882073749544	CG13634	CG13634	-	-	-	-
45268	1396.00	296.67	208.43	-0.509296101026122	Down	0.689375684556407	cathD	cathD	K01379|1|0.0|744|dme:Dmel_CG1548|cathepsin	D	[EC:3.4.23.5]	GO:0000323//lytic vacuole;GO:0015630//microtubule cytoskeleton	GO:0004175//endopeptidase activity	GO:0019538//protein metabolic process;GO:0048102//autophagic cell death
3885642	1163.00	0.04	0.075	0.906890595608519	Up	0.0973713033953998	CG33966	CG33966	K10693|1|2e-18|93.2|dpe:Dper_GL26848|E3	ubiquitin-protein	ligase	MYCBP2	[EC:6.3.2.19];K01104|2|8e-06|51.6|xla:379146|protein-tyrosine	phosphatase	[EC:3.1.3.48]	GO:0044464//cell part	-	GO:0051234//establishment of localization
36731	659.00	234.445	235.06	0.00377954636309735	Up	0.0733479372033589	Vha14-1	vacuolar H[+] ATPase 14kD subunit 1	K02151|1|9e-67|252|dya:Dyak_GE14140|V-type	H+-transporting	ATPase	subunit	F	[EC:3.6.3.14]	GO:0033176	GO:0015078//hydrogen ion transmembrane transporter activity;GO:0019829//cation-transporting ATPase activity	GO:0006818//hydrogen transport;GO:0006754//ATP biosynthetic process
14462633	1952.00	6.17	2.995	-1.04271448636063	Down	0.576049653158087
14462761	836.00	1.495	1.495	0	-	0.0634173055859803	CG43779	CG43779	-	-	-	-
39790	639.00	0.35	0.01	-5.12928301694497	Down	0.331982475355969	CG13047	CG13047	-	-	-	-
318599	1450.00	3.505	3.33	-0.073892266939361	Down	0.11004016064257	CG31125	CG31125	-	-	-	-
43551	2878.48	5.025	7.215	0.521875798424907	Up	0.462577583059511	Takr99D	Tachykinin-like receptor at 99D, isoform C	K04225|1|0.0|997|dsi:Dsim_GD17519|tachykinin	receptor,	invertebrate	GO:0016021//integral to membrane;GO:0016021//integral to membrane	GO:0008188//neuropeptide receptor activity;GO:0008188//neuropeptide receptor activity	GO:0007186//G-protein coupled receptor signaling pathway;GO:0023060;GO:0007186//G-protein coupled receptor signaling pathway;GO:0023060
43582	1156.42	447.64	464.895	0.054565951862125	Up	0.192442497261774	Tpi	triose phosphate isomerase, isoform C	K01803|1|3e-149|528|dme:Dmel_CG2171|triosephosphate	isomerase	(TIM)	[EC:5.3.1.1]	-	GO:0016861//intramolecular oxidoreductase activity, interconverting aldoses and ketoses;GO:0016861//intramolecular oxidoreductase activity, interconverting aldoses and ketoses;GO:0016861//intramolecular oxidoreductase activity, interconverting aldoses and ketoses	GO:0006007//glucose catabolic process;GO:0006631//fatty acid metabolic process;GO:0003008;GO:0010259//multicellular organismal aging;GO:0009605//response to external stimulus;GO:0006007//glucose catabolic process;GO:0006631//fatty acid metabolic process;GO:0003008;GO:0010259//multicellular organismal aging;GO:0009605//response to external stimulus;GO:0006007//glucose catabolic process;GO:0006631//fatty acid metabolic process;GO:0003008;GO:0010259//multicellular organismal aging;GO:0009605//response to external stimulus
32256	5249.61	13.81	13.27	-0.0575449488878574	Down	0.153851770719241	hep	hemipterous, isoform F	K04431|1|0.0|771|dme:Dmel_CG4353|mitogen-activated	protein	kinase	kinase	7	[EC:2.7.12.2]	GO:0043005//neuron projection;GO:0043005//neuron projection	GO:0004708//MAP kinase kinase activity;GO:0004674//protein serine/threonine kinase activity;GO:0032559;GO:0004708//MAP kinase kinase activity;GO:0004674//protein serine/threonine kinase activity;GO:0032559	GO:0009611//response to wounding;GO:0022617//extracellular matrix disassembly;GO:0006582//melanin metabolic process;GO:0055088//lipid homeostasis;GO:0006355//regulation of transcription, DNA-dependent;GO:0030035//microspike assembly;GO:0010259//multicellular organismal aging;GO:0007297//ovarian follicle cell migration;GO:0003002//regionalization;GO:0007015//actin filament organization;GO:0001700//embryonic development via the syncytial blastoderm;GO:0043406//positive regulation of MAP kinase activity;GO:0006464//cellular protein modification process;GO:0048588//developmental cell growth;GO:0007560//imaginal disc morphogenesis;GO:0001738//morphogenesis of a polarized epithelium;GO:0002682//regulation of immune system process;GO:0000165//MAPK cascade;GO:0009611//response to wounding;GO:0022617//extracellular matrix disassembly;GO:0006582//melanin metabolic process;GO:0055088//lipid homeostasis;GO:0006355//regulation of transcription, DNA-dependent;GO:0030035//microspike assembly;GO:0010259//multicellular organismal aging;GO:0007297//ovarian follicle cell migration;GO:0003002//regionalization;GO:0007015//actin filament organization;GO:0001700//embryonic development via the syncytial blastoderm;GO:0043406//positive regulation of MAP kinase activity;GO:0006464//cellular protein modification process;GO:0048588//developmental cell growth;GO:0007560//imaginal disc morphogenesis;GO:0001738//morphogenesis of a polarized epithelium;GO:0002682//regulation of immune system process;GO:0000165//MAPK cascade
40724	2426.00	15.285	13.32	-0.198522469815708	Down	0.348959474260679	CG2023	CG2023, isoform B	K08497|1|1e-106|385|dpo:Dpse_GA15191|protein	transport	protein	SEC20	-	-	-
34853	431.16	38.955	22.275	-0.806383082990279	Down	0.725410733844469	CG15282	CG15282, isoform C	-	-	-	-
33105	1404.00	154.315	157.89	0.0330414965405783	Up	0.142241694048923	Pros45	regulatory particle triple-A ATPase 6	K03066|1|0.0|729|dme:Dmel_CG1489|26S	proteasome	regulatory	subunit	T6	GO:0043231//intracellular membrane-bounded organelle;GO:0015630//microtubule cytoskeleton;GO:0005838//proteasome regulatory particle	GO:0017111//nucleoside-triphosphatase activity;GO:0070011//peptidase activity, acting on L-amino acid peptides;GO:0032559	GO:0033554//cellular response to stress;GO:0019941//modification-dependent protein catabolic process
35369	2216.53	14.6	16.02	0.13390577864133	Up	0.26903979554582	CG9265	CG9265, isoform D	K11151|1|2e-48|194|cfa:486998|retinol	dehydrogenase	10	[EC:1.1.1.-]	-	GO:0003824//catalytic activity	GO:0008152//metabolic process
31244	1627.99	8.91	7.5	-0.248534836138679	Down	0.33461117196057	Tsp3A	tetraspanin 3A, isoform B	K10303|1|1e-45|184|dre:324950|F-box	protein	23	-	-	-
3772375	2037.00	0.025	0.01	-1.32192809488736	Down	0.0859802847754655	CG32270	CG32270	K01312|1|3e-41|170|dme:Dmel_CG18211|trypsin	[EC:3.4.21.4]	-	GO:0004175//endopeptidase activity	GO:0019538//protein metabolic process
36235	767.00	0.96	0.39	-1.29956028185891	Down	0.299014238773275	CG7763	CG7763, isoform B	K10065|1|5e-10|64.7|gga:420281|collectin	sub-family	member	10;K06560|2|6e-10|64.3|cin:100186027|mannose	receptor,	C	type	-	-	-
14462445	1628.00	0.85	0.435	-0.966447440288973	Down	0.242935377875137	CG43675	CG43675, isoform D	K12163|1|2e-11|71.6|tca:663257|AN1-type	zinc	finger	and	ubiquitin	domain-containing	protein	1	-	GO:0003676//nucleic acid binding;GO:0046914//transition metal ion binding;GO:0003676//nucleic acid binding;GO:0046914//transition metal ion binding	-
326229	2385.00	6.805	8.76	0.364335708097179	Up	0.412449799196787	CG32669	CG32669	K03307|1|7e-96|352|ptr:467108|solute:Na+	symporter,	SSS	family	GO:0043231//intracellular membrane-bounded organelle;GO:0031224//intrinsic to membrane	GO:0005488//binding;GO:0015370//solute:sodium symporter activity	GO:0050658//RNA transport;GO:0030001//metal ion transport
19835960	342.00	1.07	0.14	-2.93411206434354	Down	0.421431179262505
38415	1636.00	20.34	17.195	-0.242330563330709	Down	0.415115005476451	CG14969	CG14969	-	-	-	-
38058	2055.58	15.115	15.015	-0.00957650407055753	Down	0.0820007301935013	mth	methuselah, isoform E	K04599|1|0.0|978|dme:Dmel_CG6936|G	protein-coupled	receptor	Mth	(Methuselah	protein)	GO:0031224//intrinsic to membrane;GO:0031224//intrinsic to membrane	GO:0004888//transmembrane signaling receptor activity;GO:0004888//transmembrane signaling receptor activity	GO:0010259//multicellular organismal aging;GO:0007166//cell surface receptor signaling pathway;GO:0006950//response to stress;GO:0006887//exocytosis;GO:0023060;GO:0010259//multicellular organismal aging;GO:0007166//cell surface receptor signaling pathway;GO:0006950//response to stress;GO:0006887//exocytosis;GO:0023060
43275	5559.00	1.11	1.45	0.385493223664829	Up	0.193355239138372	Ser	serrate, isoform B	K06052|1|0.0|2770|dme:Dmel_CG6127|jagged	GO:0031224//intrinsic to membrane	GO:0046872//metal ion binding	GO:0007166//cell surface receptor signaling pathway;GO:0032501//multicellular organismal process;GO:0009987//cellular process
42074	2170.00	0.025	0.01	-1.32192809488736	Down	0.0859802847754655	CG5265	CG5265	K00624|1|0.0|1290|dme:Dmel_CG5265|carnitine	O-acetyltransferase	[EC:2.3.1.7]	-	-	-
42476	3166.91	5.01	6.55	0.386684303229604	Up	0.382438846294268	CG5621	CG5621, isoform D	K05313|1|0.0|763|dme:Dmel_CG31201|glutamate	receptor,	ionotropic,	invertebrate	GO:0044459//plasma membrane part;GO:0030313;GO:0031224//intrinsic to membrane;GO:0044459//plasma membrane part;GO:0030313;GO:0031224//intrinsic to membrane	GO:0008066//glutamate receptor activity;GO:0005231//excitatory extracellular ligand-gated ion channel activity;GO:0008066//glutamate receptor activity;GO:0005231//excitatory extracellular ligand-gated ion channel activity	GO:0006810//transport;GO:0006810//transport
31218	1385.00	1.81	0.945	-0.937603462862133	Down	0.347316538882804	CG14050	CG14050, isoform B	-	-	-	-
32240	1338.00	17.16	17.395	0.0196231261203446	Up	0.0987221613727638	CG4407	CG4407, isoform B	K00953|1|6e-180|630|dme:Dmel_CG4407|FAD	synthetase	[EC:2.7.7.2]	-	GO:0003824//catalytic activity;GO:0003824//catalytic activity	-
43589	2068.00	0.66	0.385	-0.777607578663552	Down	0.19109163928441	CG15530	CG15530, isoform C	-	-	-	-
39554	1171.21	106.99	113.955	0.0909882680642671	Up	0.270609711573567	endos	endosulfine, isoform F	-	-	-	GO:0048878//chemical homeostasis;GO:0000278//mitotic cell cycle;GO:0007292//female gamete generation;GO:0031667//response to nutrient levels;GO:0051726//regulation of cell cycle;GO:0048878//chemical homeostasis;GO:0000278//mitotic cell cycle;GO:0007292//female gamete generation;GO:0031667//response to nutrient levels;GO:0051726//regulation of cell cycle
38463	1089.00	278.395	426.915	0.616815553237633	Up	0.730047462577583	CG10863	CG10863	K00011|1|0.0|655|dme:Dmel_CG10863|aldehyde	reductase	[EC:1.1.1.21]	-	GO:0003824//catalytic activity	GO:0008152//metabolic process
38542	702.83	33.15	32.275	-0.0385917748053971	Down	0.147097480832421	CG15019	CG15019, isoform B	-	-	-	-
19836133	1602.00	29.59	29.205	-0.0188943117524707	Down	0.106170135085798
34319	2545.00	0.25	0.13	-0.943416471633633	Down	0.140087623220153	CG42366	CG42366, isoform B	K08829|1|2e-131|470|ame:409409|male	germ	cell-associated	kinase	[EC:2.7.11.22];K08828|4|3e-122|439|ecb:100056645|intestinal	cell	(MAK-like)	kinase	[EC:2.7.11.22]	-	GO:0004672//protein kinase activity;GO:0032559;GO:0005198//structural molecule activity	GO:0006464//cellular protein modification process
36546	1427.66	671.155	481.16	-0.480129275589931	Down	0.680868930266521	Cp1	cysteine proteinase-1, isoform E	K01365|1|0.0|644|dme:Dmel_CG6692|cathepsin	L	[EC:3.4.22.15]	GO:0000323//lytic vacuole;GO:0000323//lytic vacuole;GO:0000323//lytic vacuole;GO:0000323//lytic vacuole	GO:0004175//endopeptidase activity;GO:0004175//endopeptidase activity;GO:0004175//endopeptidase activity;GO:0004175//endopeptidase activity	GO:0009057//macromolecule catabolic process;GO:0019538//protein metabolic process;GO:0048102//autophagic cell death;GO:0032501//multicellular organismal process;GO:0048869//cellular developmental process;GO:0009057//macromolecule catabolic process;GO:0019538//protein metabolic process;GO:0048102//autophagic cell death;GO:0032501//multicellular organismal process;GO:0048869//cellular developmental process;GO:0009057//macromolecule catabolic process;GO:0019538//protein metabolic process;GO:0048102//autophagic cell death;GO:0032501//multicellular organismal process;GO:0048869//cellular developmental process;GO:0009057//macromolecule catabolic process;GO:0019538//protein metabolic process;GO:0048102//autophagic cell death;GO:0032501//multicellular organismal process;GO:0048869//cellular developmental process
14462344	738.00	4.465	6.615	0.567080981157454	Up	0.465790434465133	CG43676	CG43676	-	-	-	-
32633	1499.00	0.265	0.06	-2.14295795384204	Down	0.193829864914202	CG9777	CG9777	K04514|1|5e-110|398|dse:Dsec_GM13385|Rho-associated,	coiled-coil	containing	protein	kinase	[EC:2.7.11.1]	-	GO:0005488//binding;GO:0016301//kinase activity	-
32471	1620.02	67.215	53.74	-0.322786905860496	Down	0.55750273822563	Ahcy13	adenosylhomocysteinase at 13, isoform C	K01251|1|0.0|863|dme:Dmel_CG11654|adenosylhomocysteinase	[EC:3.3.1.1]	-	GO:0016802	GO:0044237//cellular metabolic process
40468	2316.00	37.535	46.03	0.29433795956491	Up	0.518912011683096	laza	lazaro	K01080|1|2e-148|526|dme:Dmel_CG11440|phosphatidate	phosphatase	[EC:3.1.3.4]	GO:0044464//cell part	GO:0016791//phosphatase activity	GO:0007165//signal transduction;GO:0006796//phosphate-containing compound metabolic process;GO:0009416//response to light stimulus;GO:0009266//response to temperature stimulus
45816	6371.01	45.42	44.395	-0.0329305042757054	Down	0.134100036509675	onecut	onecut, isoform B	K08026|1|2e-65|252|xtr:100101763|one	cut	domain,	family	member	1,	hepatocyte	nuclear	factor	6	-	-	-
35383	991.00	12.9	12.98	0.00891931768852213	Up	0.0795180722891566	CG9249	CG9249, isoform B	K00591|1|6e-168|589|dme:Dmel_CG9249|hexaprenyldihydroxybenzoate	methyltransferase	[EC:2.1.1.114]	-	GO:0030580//quinone cofactor methyltransferase activity;GO:0030580//quinone cofactor methyltransferase activity	GO:0006743//ubiquinone metabolic process;GO:0006743//ubiquinone metabolic process
32514	1347.00	15.84	15.915	0.00681482155631123	Up	0.0782767433369843	Arp6	Actin-related protein 6	K11662|1|0.0|810|dme:Dmel_CG11678|actin-related	protein	6	GO:0015629//actin cytoskeleton	GO:0005488//binding	GO:0006996//organelle organization
37263	2011.00	0.01	0.025	1.32192809488736	Up	0.0859802847754655	CG15128	CG15128	-	-	-	-
12798184	1119.00	0.045	0.01	-2.16992500144231	Down	0.102263599853961	CG43050	CG43050	-	-	-	-
34352	901.35	810.74	884.46	0.125557574026312	Up	0.359437751004016	RpL7	ribosomal protein L7, isoform B	K02937|1|3e-131|467|dme:Dmel_CG4897|large	subunit	ribosomal	protein	L7e	GO:0015934//large ribosomal subunit	GO:0003723//RNA binding;GO:0005198//structural molecule activity	GO:0007052//mitotic spindle organization;GO:0010467//gene expression
37581	772.00	46.415	42.2	-0.137348119533607	Down	0.340635268346112	Vps20	vacuolar protein sorting 20, isoform C	K12195|1|5e-76|283|dse:Dsec_GM15925|charged	multivesicular	body	protein	6	-	-	GO:0006810//transport
32838	4001.79	7.4	8.665	0.227674478643857	Up	0.312486308871851	Wnt5	Wnt oncogene analog 5, isoform B	K00444|1|2e-118|427|cqu:CpipJ_CPIJ015288|wingless-type	MMTV	integration	site	family,	member	5	GO:0031012//extracellular matrix	GO:0060089;GO:0005102//receptor binding	GO:0007411//axon guidance;GO:0003002//regionalization;GO:0035567//non-canonical Wnt receptor signaling pathway;GO:0048588//developmental cell growth;GO:0007431//salivary gland development
19836064	809.00	0.315	0.645	1.03394733192334	Up	0.223220153340635
38180	1697.00	41.345	41.41	0.00226633307817361	Up	0.0701350857977364	Cct2	CTP:phosphocholine cytidylyltransferase 2	K00968|1|0.0|730|dme:Dmel_CG18330|choline-phosphate	cytidylyltransferase	[EC:2.7.7.15]	GO:0043231//intracellular membrane-bounded organelle	GO:0070567	GO:0016192//vesicle-mediated transport;GO:0007472//wing disc morphogenesis;GO:0007423//sensory organ development;GO:0046470//phosphatidylcholine metabolic process;GO:0010259//multicellular organismal aging;GO:0007292//female gamete generation;GO:0001736//establishment of planar polarity
41176	1263.00	46.34	23.35	-0.988835494267798	Down	0.762906170135086	CG18542	CG18542	-	-	GO:0016407//acetyltransferase activity	-
35404	3292.00	0.35	0.14	-1.32192809488736	Down	0.184848484848485	dimm	dimmed, isoform B	K08040|1|3e-112|405|dpo:Dpse_GA21247|class	B	basic	helix-loop-helix	protein	8;K08898|2|2e-22|107|tgu:100218381|lemur	tyrosine	kinase	2	[EC:2.7.10.1]	GO:0043231//intracellular membrane-bounded organelle	-	GO:0006355//regulation of transcription, DNA-dependent;GO:0046879//hormone secretion;GO:0002790//peptide secretion
35137	1680.00	8.2	4.745	-0.789215822484336	Down	0.565498357064622	CG17324	CG17324	K00699|1|1e-125|450|dme:Dmel_CG17323|glucuronosyltransferase	[EC:2.4.1.17]	-	GO:0016757//transferase activity, transferring glycosyl groups	GO:0002118//aggressive behavior
40345	3769.20	14.635	21.13	0.52987002152619	Up	0.600328587075575	Eip78C	Ecdysone-induced protein 78C, isoform E	K08701|1|0.0|1003|dme:Dmel_CG18023|nuclear	receptor	subfamily	1	group	D	member	3	GO:0043231//intracellular membrane-bounded organelle;GO:0043231//intracellular membrane-bounded organelle	GO:0046914//transition metal ion binding;GO:0001071//nucleic acid binding transcription factor activity;GO:0003677//DNA binding;GO:0004879//ligand-activated sequence-specific DNA binding RNA polymerase II transcription factor activity;GO:0003702//RNA polymerase II transcription factor activity;GO:0046914//transition metal ion binding;GO:0001071//nucleic acid binding transcription factor activity;GO:0003677//DNA binding;GO:0004879//ligand-activated sequence-specific DNA binding RNA polymerase II transcription factor activity;GO:0003702//RNA polymerase II transcription factor activity	GO:0010468//regulation of gene expression;GO:0009791//post-embryonic development;GO:0006351//transcription, DNA-dependent;GO:0010468//regulation of gene expression;GO:0009791//post-embryonic development;GO:0006351//transcription, DNA-dependent
3772154	340.00	0.15	0.14	-0.0995356735509142	Down	0.0688572471705002	CG6555	accessory gland-specific peptide 33A	-	-	-	-
40741	1123.00	6.705	3.945	-0.765212031891015	Down	0.529791894852136	CG11459	CG11459, isoform B	K01365|1|0.0|662|dme:Dmel_CG11459|cathepsin	L	[EC:3.4.22.15]	-	GO:0004175//endopeptidase activity	GO:0019538//protein metabolic process
41680	1737.00	10.235	9.255	-0.145206207152837	Down	0.253413654618474	Adgf-C	adenosine deaminase-related growth factor C	K01488|1|1e-119|430|dvi:Dvir_GJ14281|adenosine	deaminase	[EC:3.5.4.4]	-	-	-
37750	783.00	16.94	16.58	-0.0309898678364479	Down	0.115589631252282	mRpL43	mitochondrial ribosomal protein L43	K03946|1|1e-26|120|cel:C25A1.13|NADH	dehydrogenase	(ubiquinone)	1	alpha	subcomplex	2	[EC:1.6.5.3	1.6.99.3]	GO:0000315//organellar large ribosomal subunit	-	GO:0010467//gene expression
41396	1231.62	4.97	5.485	0.142245768840906	Up	0.192004381161008	CG6813	CG6813, isoform D	K09228|1|1e-24|114|hsa:148198|KRAB	domain-containing	zinc	finger	protein	GO:0043231//intracellular membrane-bounded organelle;GO:0043231//intracellular membrane-bounded organelle	GO:0046914//transition metal ion binding;GO:0046914//transition metal ion binding	-
33552	6021.24	24.93	27.795	0.156942499256921	Up	0.345016429353779	CG34394	CG34394, isoform H	-	-	-	-
34378	8431.00	52.165	53.17	0.0275303083262909	Up	0.133734939759036	CG5604	CG5604	K12231|1|0.0|5135|dme:Dmel_CG5604|E3	ubiquitin-protein	ligase	HECTD1	[EC:6.3.2.19]	GO:0044464//cell part	GO:0019787//small conjugating protein ligase activity;GO:0043169//cation binding	GO:0032446//protein modification by small protein conjugation
34530	4030.93	4.655	3.325	-0.485426827170241	Down	0.377838627236218	Samuel	SAM-motif ubiquitously expressed punctatedly localized protein, isoform D	K11456|1|5e-11|71.2|dme:Dmel_CG18412|polyhomeotic-like	protein	1;K11457|5|3e-09|65.1|spu:585003|polyhomeotic-like	protein	2	-	-	-
12798004	586.00	0.075	0.01	-2.90689059560852	Down	0.147389558232932	CG43406	CG43406, isoform B	-	-	-	-
33404	1114.00	0.01	0.315	4.97727992349992	Up	0.313106973347937	Tengl3	testis EndoG-Like 3	K01173|1|1e-17|90.5|aga:AgaP_AGAP007845|endonuclease	[EC:3.1.30.-]	-	GO:0004519//endonuclease activity;GO:0043169//cation binding	-
8674008	538.00	0.505	0.01	-5.65821148275179	Down	0.392734574662286	Sfp51E	seminal fluid protein 51E	-	-	-	-
3771916	1712.55	0.895	1.23	0.458698728074983	Up	0.198977729098211	Gr64e	gustatory receptor 64e, isoform B	K08471|1|0.0|862|dme:Dmel_CG32258|gustatory	receptor	GO:0031224//intrinsic to membrane;GO:0031224//intrinsic to membrane	GO:0004930//G-protein coupled receptor activity;GO:0004930//G-protein coupled receptor activity	-
19835691	1377.00	0.035	0.035	0	-	0.0634173055859803
19835371	1353.00	2.38	1.45	-0.714908673293009	Down	0.342570281124498
38511	961.00	0.295	0.09	-1.71271804791953	Down	0.187294633077766	Cpr64Ad	cuticular protein 64Ad	-	-	GO:0005198//structural molecule activity	-
41095	1734.00	41.875	48	0.196945215376021	Up	0.42504563709383	D1	D1 chromosomal protein, isoform D	-	GO:0043231//intracellular membrane-bounded organelle;GO:0043231//intracellular membrane-bounded organelle;GO:0043231//intracellular membrane-bounded organelle	GO:0043565//sequence-specific DNA binding;GO:0043566//structure-specific DNA binding;GO:0043565//sequence-specific DNA binding;GO:0043566//structure-specific DNA binding;GO:0043565//sequence-specific DNA binding;GO:0043566//structure-specific DNA binding	-
39393	1740.00	1.83	1	-0.871843648509318	Down	0.334757210660825	Est-P	esterase P	K01044|1|0.0|1091|dme:Dmel_CG17148|carboxylesterase	[EC:3.1.1.1];K03927|3|2e-55|217|api:100162163|carboxylesterase	type	B	[EC:3.1.1.1]	-	GO:0016788//hydrolase activity, acting on ester bonds	-
34358	4168.91	65.295	60.82	-0.102426704478259	Down	0.281197517342096	Npc1a	Niemann-Pick type C-1a, isoform G	K12385|1|0.0|2422|dme:Dmel_CG5722|Niemann-Pick	C1	protein	GO:0031224//intrinsic to membrane;GO:0031224//intrinsic to membrane;GO:0031224//intrinsic to membrane;GO:0031224//intrinsic to membrane	GO:0004888//transmembrane signaling receptor activity;GO:0004888//transmembrane signaling receptor activity;GO:0004888//transmembrane signaling receptor activity;GO:0004888//transmembrane signaling receptor activity	GO:0015918//sterol transport;GO:0015918//sterol transport;GO:0015918//sterol transport;GO:0015918//sterol transport
246602	630.55	400.79	425.865	0.0875496532041561	Up	0.279992698064987	CG30415	CG30415, isoform B	-	-	-	-
35663	574.00	0.085	0.01	-3.08746284125034	Down	0.158123402701716	CG11145	CG11145	-	-	-	-
37701	4537.00	1.6	1.66	0.0531113364595625	Up	0.0831325301204819	Ice1	interacts with the C terminus of ELL 1	-	-	-	-
19836024	768.00	0.28	0.955	1.77007390597814	Up	0.337166849215042
37470	2264.05	9.845	10.805	0.134235960957954	Up	0.2390288426433	CG9865	CG9865, isoform B	K05284|1|0.0|845|dme:Dmel_CG9865|phosphatidylinositol	glycan,	class	M	[EC:2.4.1.-]	GO:0031090//organelle membrane;GO:0031224//intrinsic to membrane;GO:0031090//organelle membrane;GO:0031224//intrinsic to membrane	GO:0016757//transferase activity, transferring glycosyl groups;GO:0016757//transferase activity, transferring glycosyl groups	GO:0006497//protein lipidation;GO:0006497//protein lipidation
32026	1305.00	28.955	19.235	-0.590078667193139	Down	0.649689667761957	v	vermilion	K00453|1|0.0|717|dme:Dmel_CG2155|tryptophan	2,3-dioxygenase	[EC:1.13.11.11]	-	GO:0016702//oxidoreductase activity, acting on single donors with incorporation of molecular oxygen, incorporation of two atoms of oxygen;GO:0005506//iron ion binding	GO:0006569//tryptophan catabolic process;GO:0006726//eye pigment biosynthetic process
43062	1445.00	0.085	0.23	1.43609911480667	Up	0.160898138006572	CG31087	CG31087, isoform B	-	-	-	-
38529	858.00	161.335	129.66	-0.315325972544907	Down	0.576597298284045	CG15012	CG15012	-	-	-	-
14462595	8806.00	0.37	0.505	0.448758117122845	Up	0.138189120116831
42720	672.00	0.07	0.595	3.08746284125034	Up	0.33096020445418	CG13837	CG13837	-	-	GO:0030247//polysaccharide binding	GO:0006022
32094	1432.00	14.17	14.705	0.0534670259690457	Up	0.144870390653523	CG1749	CG1749	K12164|1|0.0|727|dme:Dmel_CG1749|ubiquitin-like	modifier-activating	enzyme	5	-	GO:0016614//oxidoreductase activity, acting on CH-OH group of donors;GO:0043169//cation binding;GO:0032559	-
5740440	1100.00	0.22	0.42	0.932885804141463	Up	0.172617743702081	CG34190	CG34190	K02155|1|2e-16|84.0|dan:Dana_GF13441|V-type	H+-transporting	ATPase	16kDa	proteolipid	subunit	[EC:3.6.3.14]	GO:0044425//membrane part	-	GO:0006810//transport
7354471	2011.43	71.595	63.955	-0.162801683739741	Down	0.385505658999635	CG42240	CG42240, isoform C	-	-	-	-
8673994	1818.00	0.475	0.34	-0.482392767080608	Down	0.139466958744067	Ir75b	ionotropic receptor 75b	K05202|1|2e-09|64.3|bfo:BRAFLDRAFT_128813|glutamate	receptor,	ionotropic,	kainate	2;K05200|2|1e-07|58.5|gga:396137|glutamate	receptor,	ionotropic,	AMPA	4	GO:0016020//membrane	GO:0005216//ion channel activity;GO:0004872//receptor activity	GO:0006810//transport
40916	1361.00	45.065	45.95	0.0280574708211501	Up	0.132493610806864	pyd3	pyd3	K01431|1|0.0|796|dme:Dmel_CG3027|beta-ureidopropionase	[EC:3.5.1.6]	-	GO:0016811//hydrolase activity, acting on carbon-nitrogen (but not peptide) bonds, in linear amides	GO:0019856//pyrimidine nucleobase biosynthetic process
38657	4710.47	3.93	4.1	0.0610945972468394	Up	0.108105147864184	vn	vein, isoform C	K05456|1|2e-13|79.3|rno:432361|neuregulin	2;K05455|5|4e-08|61.6|dre:796461|neuregulin	1	-	-	-
41403	640.00	31.03	4.39	-2.82137085199336	Down	0.858525009127419	CG14715	CG14715	K09569|1|2e-64|244|dme:Dmel_CG14715|FK506-binding	protein	2	[EC:5.2.1.8]	-	GO:0016859//cis-trans isomerase activity	GO:0044267//cellular protein metabolic process
36508	1065.00	32.375	28.725	-0.172573299927803	Down	0.369843008397225	Roe1	Roe1	K03687|1|2e-116|418|dme:Dmel_CG6155|molecular	chaperone	GrpE	GO:0031980	GO:0030554//adenyl nucleotide binding;GO:0042802//identical protein binding	GO:0044267//cellular protein metabolic process;GO:0006626//protein targeting to mitochondrion
32225	14364.52	6.27	5.58	-0.168200320972851	Down	0.229718875502008	Smr	smrter, isoform G	K04650|1|8e-59|231|spu:588549|nuclear	receptor	co-repressor	1;K06065|5|1e-57|227|tgu:100219945|nuclear	receptor	co-repressor	2	-	GO:0003676//nucleic acid binding;GO:0005515//protein binding;GO:0003676//nucleic acid binding;GO:0005515//protein binding;GO:0003676//nucleic acid binding;GO:0005515//protein binding	GO:0000278//mitotic cell cycle;GO:0006909//phagocytosis;GO:0050794//regulation of cellular process;GO:0000278//mitotic cell cycle;GO:0006909//phagocytosis;GO:0050794//regulation of cellular process;GO:0000278//mitotic cell cycle;GO:0006909//phagocytosis;GO:0050794//regulation of cellular process
38298	3544.00	4.935	5.52	0.161618182321771	Up	0.209602044541804	DmsR-1	myosuppressin receptor 1, isoform B	K04233|1|3e-08|61.6|cel:ZK455.3|galanin	receptor,	invertebrate;K08428|2|8e-07|56.6|cfa:489988|G	protein-coupled	receptor	139;K04194|5|1e-06|55.8|gga:422801|cholecystokinin	A	receptor	GO:0031224//intrinsic to membrane	GO:0008528//G-protein coupled peptide receptor activity	GO:0006937//regulation of muscle contraction;GO:0007166//cell surface receptor signaling pathway
326208	2694.00	4.635	7.115	0.618294417900952	Up	0.495655348667397	CG32344	CG32344	K01529|1|0.0|1484|dme:Dmel_CG32344|	[EC:3.6.1.-]	GO:0043231//intracellular membrane-bounded organelle	GO:0003724//RNA helicase activity;GO:0003676//nucleic acid binding;GO:0042623//ATPase activity, coupled;GO:0032559	-
41837	1758.65	5.885	6.42	0.125530882083859	Up	0.192113910186199	Art3	arginine methyltransferase 3, isoform B	K11436|1|0.0|947|dme:Dmel_CG6563|protein	arginine	N-methyltransferase	3	[EC:2.1.1.-]	-	-	-
38396	1684.00	14.64	13.835	-0.0815929096740879	Down	0.189047097480832	CG12034	CG12034	K12351|1|0.0|803|dme:Dmel_CG12034|sphingomyelin	phosphodiesterase	2	[EC:3.1.4.12]	GO:0043231//intracellular membrane-bounded organelle	GO:0004620//phospholipase activity	GO:0006644//phospholipid metabolic process;GO:0006672//ceramide metabolic process
41762	587.00	0.075	0.01	-2.90689059560852	Down	0.147389558232932	CG14850	CG14850	-	-	-	-
36579	3117.41	29.765	29.575	-0.0092387258009615	Down	0.0877327491785323	CG8485	CG8485, isoform C	K08802|1|0.0|1474|dme:Dmel_CG8485|SNF	related	kinase	[EC:2.7.11.1]	-	GO:0004672//protein kinase activity;GO:0032559;GO:0004672//protein kinase activity;GO:0032559;GO:0004672//protein kinase activity;GO:0032559	GO:0006464//cellular protein modification process;GO:0006464//cellular protein modification process;GO:0006464//cellular protein modification process
43471	3479.00	10.95	11.815	0.109688759485311	Up	0.216648411829135	CG2321	CG2321, isoform B	-	-	-	-
37395	2319.00	22.165	22.88	0.0458036896131251	Up	0.155604235122307	CG4030	Rabaptin-5	K12480|1|8e-105|381|tca:660676|Rab	GTPase-binding	effector	protein	1	-	-	-
33686	2798.27	67.965	56.94	-0.25534949849228	Down	0.50609711573567	CG2950	mextli, isoform G	-	-	GO:0003676//nucleic acid binding;GO:0003676//nucleic acid binding;GO:0003676//nucleic acid binding;GO:0003676//nucleic acid binding	GO:0044260;GO:0044260;GO:0044260;GO:0044260
30980	2038.00	0.28	0.225	-0.31550182572793	Down	0.104198612632348	y	yellow	-	-	-	-
33395	1963.00	0.01	0.025	1.32192809488736	Up	0.0859802847754655	CG31668	CG31668	K03307|1|6e-96|351|dme:Dmel_CG6723|solute:Na+	symporter,	SSS	family	GO:0016020//membrane	-	GO:0006811//ion transport
5740828	1994.00	92.655	50.235	-0.883175954646695	Down	0.768820737495436
33898	2313.75	27.74	29.05	0.0665703759682885	Up	0.200511135450894	CG9527	CG9527, isoform D	K00232|1|0.0|1409|dme:Dmel_CG9527|acyl-CoA	oxidase	[EC:1.3.3.6]	GO:0042579//microbody;GO:0042579//microbody	GO:0030554//adenyl nucleotide binding;GO:0016634;GO:0030554//adenyl nucleotide binding;GO:0016634	GO:0009062//fatty acid catabolic process;GO:0006909//phagocytosis;GO:0009062//fatty acid catabolic process;GO:0006909//phagocytosis
41689	1117.00	17.165	17.785	0.0511911171045938	Up	0.150273822562979	CG9288	CG9288	-	-	-	-
33459	1429.00	0.225	0.47	1.06273575534796	Up	0.195509309967141	CG9961	CG9961, isoform B	K00927|1|0.0|848|dme:Dmel_CG9961|phosphoglycerate	kinase	[EC:2.7.2.3]	GO:0044424//intracellular part	GO:0016301//kinase activity	GO:0006007//glucose catabolic process
39255	3422.48	123.195	133.305	0.113787190095137	Up	0.311573566995254	CG42575	CG42575, isoform B	K03306|1|0.0|1132|dme:Dmel_CG42575|inorganic	phosphate	transporter,	PiT	family	GO:0044464//cell part	GO:0015291//secondary active transmembrane transporter activity	GO:0015698//inorganic anion transport
13084069	688.50	42.365	44.41	0.0680117022412191	Up	0.21482292807594	CG43346	CG43346, isoform C	-	-	-	-
19834763	501.00	0.01	0.095	3.24792751344359	Up	0.162796641109894
2768732	737.00	13.585	11.345	-0.259957956549638	Down	0.396495071193866	CG33228	CG33228, isoform C	-	-	-	-
31292	4850.35	6.715	6.695	-0.00430334410313173	Down	0.0670682730923695	kirre	kin of irre, isoform G	K12567|1|6e-16|87.0|rno:84015|titin	[EC:2.7.11.1]	-	-	-
34227	644.00	0.01	0.07	2.8073549220576	Up	0.141328952172326	CG9568	CG9568	-	-	-	-
12798022	1286.00	0.04	0.01	-2	Down	0.102263599853961
42625	1471.00	1.355	2.3	0.763341009590504	Up	0.349069003285871	CG5379	CG5379, isoform B	K01672|1|2e-180|631|dme:Dmel_CG5379|carbonic	anhydrase	[EC:4.2.1.1]	-	GO:0046914//transition metal ion binding;GO:0016836//hydro-lyase activity	GO:0044237//cellular metabolic process
38746	3159.50	192.105	206.765	0.106096925990655	Up	0.315370573201898	ple	pale, isoform C	K00501|1|0.0|1039|dsi:Dsim_GD13115|tyrosine	3-monooxygenase	[EC:1.14.16.2]	-	GO:0016714//oxidoreductase activity, acting on paired donors, with incorporation or reduction of molecular oxygen, reduced pteridine as one donor, and incorporation of one atom of oxygen;GO:0046914//transition metal ion binding;GO:0016714//oxidoreductase activity, acting on paired donors, with incorporation or reduction of molecular oxygen, reduced pteridine as one donor, and incorporation of one atom of oxygen;GO:0046914//transition metal ion binding	GO:0007626//locomotory behavior;GO:0006520//cellular amino acid metabolic process;GO:0042069//regulation of catecholamine metabolic process;GO:0042417//dopamine metabolic process;GO:0007619//courtship behavior;GO:0032502//developmental process;GO:0007626//locomotory behavior;GO:0006520//cellular amino acid metabolic process;GO:0042069//regulation of catecholamine metabolic process;GO:0042417//dopamine metabolic process;GO:0007619//courtship behavior;GO:0032502//developmental process
39744	5334.03	16.585	15.715	-0.0777367399892712	Down	0.193391748813436	brm	brahma, isoform F	K11647|1|0.0|2404|dse:Dsec_GM24456|SWI/SNF-related	matrix-associated	actin-dependent	regulator	of	chromatin	subfamily	A	member	2/4	[EC:3.6.1.-]	GO:0070603//SWI/SNF superfamily-type complex;GO:0070603//SWI/SNF superfamily-type complex;GO:0070603//SWI/SNF superfamily-type complex;GO:0070603//SWI/SNF superfamily-type complex	GO:0003712//transcription cofactor activity;GO:0003676//nucleic acid binding;GO:0032559;GO:0042623//ATPase activity, coupled;GO:0003712//transcription cofactor activity;GO:0003676//nucleic acid binding;GO:0032559;GO:0042623//ATPase activity, coupled;GO:0003712//transcription cofactor activity;GO:0003676//nucleic acid binding;GO:0032559;GO:0042623//ATPase activity, coupled;GO:0003712//transcription cofactor activity;GO:0003676//nucleic acid binding;GO:0032559;GO:0042623//ATPase activity, coupled	GO:0006909//phagocytosis;GO:0048812//neuron projection morphogenesis;GO:0010468//regulation of gene expression;GO:0035468;GO:0003002//regionalization;GO:0048667//cell morphogenesis involved in neuron differentiation;GO:0006338//chromatin remodeling;GO:0007292//female gamete generation;GO:0002376//immune system process;GO:0007476//imaginal disc-derived wing morphogenesis;GO:0006909//phagocytosis;GO:0048812//neuron projection morphogenesis;GO:0010468//regulation of gene expression;GO:0035468;GO:0003002//regionalization;GO:0048667//cell morphogenesis involved in neuron differentiation;GO:0006338//chromatin remodeling;GO:0007292//female gamete generation;GO:0002376//immune system process;GO:0007476//imaginal disc-derived wing morphogenesis;GO:0006909//phagocytosis;GO:0048812//neuron projection morphogenesis;GO:0010468//regulation of gene expression;GO:0035468;GO:0003002//regionalization;GO:0048667//cell morphogenesis involved in neuron differentiation;GO:0006338//chromatin remodeling;GO:0007292//female gamete generation;GO:0002376//immune system process;GO:0007476//imaginal disc-derived wing morphogenesis;GO:0006909//phagocytosis;GO:0048812//neuron projection morphogenesis;GO:0010468//regulation of gene expression;GO:0035468;GO:0003002//regionalization;GO:0048667//cell morphogenesis involved in neuron differentiation;GO:0006338//chromatin remodeling;GO:0007292//female gamete generation;GO:0002376//immune system process;GO:0007476//imaginal disc-derived wing morphogenesis
43715	3385.00	0.09	0.05	-0.84799690655495	Down	0.0973713033953998	mey	morpheyus, isoform B	-	-	-	-
40336	1609.00	6.48	9.26	0.515018380375612	Up	0.496312522818547	park	parkin, isoform C	K04556|1|0.0|1031|dme:Dmel_CG10523|parkin	[EC:6.3.2.19]	-	GO:0046914//transition metal ion binding;GO:0019899//enzyme binding;GO:0019787//small conjugating protein ligase activity;GO:0046914//transition metal ion binding;GO:0019899//enzyme binding;GO:0019787//small conjugating protein ligase activity	GO:0043409//negative regulation of MAPK cascade;GO:0016567//protein ubiquitination;GO:0048232//male gamete generation;GO:0007005//mitochondrion organization;GO:0006950//response to stress;GO:0043409//negative regulation of MAPK cascade;GO:0016567//protein ubiquitination;GO:0048232//male gamete generation;GO:0007005//mitochondrion organization;GO:0006950//response to stress
33865	1602.00	4.155	4.625	0.15460488863333	Up	0.189412194231471	WDR79	WD repeat domain 79 homolog, isoform C	-	-	-	-
37412	1081.00	7.835	7.725	-0.020398341680843	Down	0.0877327491785323	CG9437	hinge1	-	-	-	-
41319	3111.94	8.38	8.595	0.0365473957787098	Up	0.108506754289887	CG6621	CG6621, isoform B	-	-	-	-
34681	1461.00	29.965	31.565	0.0750473771925581	Up	0.220591456736035	spict	spichthyin, isoform B	-	-	-	GO:0008582//regulation of synaptic growth at neuromuscular junction
3771872	620.70	0.225	3.575	3.98994633533608	Up	0.691894852135816	Hsp67Bb	heat shock gene 67Bb, isoform D	K01010|1|1e-29|130|dme:Dmel_CG12279|thiosulfate	sulfurtransferase	[EC:2.8.1.1]	-	GO:0016740//transferase activity;GO:0016740//transferase activity;GO:0016740//transferase activity	GO:0006457//protein folding;GO:0006950//response to stress;GO:0010259//multicellular organismal aging
39863	2187.00	0.04	0.025	-0.678071905112638	Down	0.0835706462212486	CG13032	CG13032	K10352|1|4e-16|87.0|oaa:100086990|myosin	heavy	chain	-	-	-
39899	4060.69	205.54	199.825	-0.0406820938982462	Down	0.165096750638919	Nc73EF	neural conserved at 73EF, isoform J	K00164|1|0.0|1981|dsi:Dsim_GD14681|2-oxoglutarate	dehydrogenase	E1	component	[EC:1.2.4.2]	GO:0015630//microtubule cytoskeleton;GO:0005759//mitochondrial matrix;GO:0015630//microtubule cytoskeleton;GO:0005759//mitochondrial matrix;GO:0015630//microtubule cytoskeleton;GO:0005759//mitochondrial matrix;GO:0015630//microtubule cytoskeleton;GO:0005759//mitochondrial matrix;GO:0015630//microtubule cytoskeleton;GO:0005759//mitochondrial matrix;GO:0015630//microtubule cytoskeleton;GO:0005759//mitochondrial matrix;GO:0015630//microtubule cytoskeleton;GO:0005759//mitochondrial matrix	GO:0019842//vitamin binding;GO:0016624//oxidoreductase activity, acting on the aldehyde or oxo group of donors, disulfide as acceptor;GO:0019842//vitamin binding;GO:0016624//oxidoreductase activity, acting on the aldehyde or oxo group of donors, disulfide as acceptor;GO:0019842//vitamin binding;GO:0016624//oxidoreductase activity, acting on the aldehyde or oxo group of donors, disulfide as acceptor;GO:0019842//vitamin binding;GO:0016624//oxidoreductase activity, acting on the aldehyde or oxo group of donors, disulfide as acceptor;GO:0019842//vitamin binding;GO:0016624//oxidoreductase activity, acting on the aldehyde or oxo group of donors, disulfide as acceptor;GO:0019842//vitamin binding;GO:0016624//oxidoreductase activity, acting on the aldehyde or oxo group of donors, disulfide as acceptor;GO:0019842//vitamin binding;GO:0016624//oxidoreductase activity, acting on the aldehyde or oxo group of donors, disulfide as acceptor	GO:0006007//glucose catabolic process;GO:0009060//aerobic respiration;GO:0006007//glucose catabolic process;GO:0009060//aerobic respiration;GO:0006007//glucose catabolic process;GO:0009060//aerobic respiration;GO:0006007//glucose catabolic process;GO:0009060//aerobic respiration;GO:0006007//glucose catabolic process;GO:0009060//aerobic respiration;GO:0006007//glucose catabolic process;GO:0009060//aerobic respiration;GO:0006007//glucose catabolic process;GO:0009060//aerobic respiration
35917	1670.00	9.47	9.605	0.0204211881971422	Up	0.0911281489594743	Dbp45A	DEAD box protein 45A	K01529|1|2e-74|280|nve:NEMVE_v1g192845|	[EC:3.6.1.-]	GO:0043231//intracellular membrane-bounded organelle	GO:0042623//ATPase activity, coupled;GO:0003724//RNA helicase activity;GO:0032559	GO:0000380//alternative mRNA splicing, via spliceosome
39894	1792.00	0.61	0.87	0.512206158285842	Up	0.179262504563709	CG13023	CG13023, isoform B	-	-	-	-
37156	2418.00	9.73	9.745	0.00222238047677856	Up	0.0670682730923695	CG15087	CG15087	-	-	-	-
3771959	529.00	0.035	0.045	0.362570079384708	Up	0.0738955823293173	His3:CG33806	histone H3	K11253|1|2e-71|266|dre:560616|histone	H3	GO:0000785//chromatin;GO:0043231//intracellular membrane-bounded organelle	GO:0003676//nucleic acid binding	GO:0034728//nucleosome organization
36825	2393.00	5.155	4.885	-0.0776138653997232	Down	0.129244249726177	CG4282	CG4282	K09228|1|7e-34|145|mmu:69930|KRAB	domain-containing	zinc	finger	protein	GO:0043231//intracellular membrane-bounded organelle	GO:0046914//transition metal ion binding;GO:0003676//nucleic acid binding	-
38998	649.00	0.98	1.99	1.02191477642844	Up	0.379445052939029	Cp18	chorion protein 18	-	-	-	-
19835475	624.00	0.075	0.01	-2.90689059560852	Down	0.147389558232932
41398	4626.71	27.885	28.735	0.0433197781947713	Up	0.146476816356334	Csk	C-terminal Src kinase, isoform L	K05728|1|0.0|925|dme:Dmel_CG42317|c-src	tyrosine	kinase	[EC:2.7.10.2]	GO:0044424//intracellular part;GO:0044424//intracellular part;GO:0044424//intracellular part;GO:0044424//intracellular part;GO:0044424//intracellular part;GO:0044424//intracellular part	GO:0004713//protein tyrosine kinase activity;GO:0032559;GO:0004713//protein tyrosine kinase activity;GO:0032559;GO:0004713//protein tyrosine kinase activity;GO:0032559;GO:0004713//protein tyrosine kinase activity;GO:0032559;GO:0004713//protein tyrosine kinase activity;GO:0032559;GO:0004713//protein tyrosine kinase activity;GO:0032559	GO:0040008//regulation of growth;GO:0012501//programmed cell death;GO:0023060;GO:0001894//tissue homeostasis;GO:0023033;GO:0035088//establishment or maintenance of apical/basal cell polarity;GO:0034331;GO:0003006//developmental process involved in reproduction;GO:0008283//cell proliferation;GO:0006464//cellular protein modification process;GO:0040008//regulation of growth;GO:0012501//programmed cell death;GO:0023060;GO:0001894//tissue homeostasis;GO:0023033;GO:0035088//establishment or maintenance of apical/basal cell polarity;GO:0034331;GO:0003006//developmental process involved in reproduction;GO:0008283//cell proliferation;GO:0006464//cellular protein modification process;GO:0040008//regulation of growth;GO:0012501//programmed cell death;GO:0023060;GO:0001894//tissue homeostasis;GO:0023033;GO:0035088//establishment or maintenance of apical/basal cell polarity;GO:0034331;GO:0003006//developmental process involved in reproduction;GO:0008283//cell proliferation;GO:0006464//cellular protein modification process;GO:0040008//regulation of growth;GO:0012501//programmed cell death;GO:0023060;GO:0001894//tissue homeostasis;GO:0023033;GO:0035088//establishment or maintenance of apical/basal cell polarity;GO:0034331;GO:0003006//developmental process involved in reproduction;GO:0008283//cell proliferation;GO:0006464//cellular protein modification process;GO:0040008//regulation of growth;GO:0012501//programmed cell death;GO:0023060;GO:0001894//tissue homeostasis;GO:0023033;GO:0035088//establishment or maintenance of apical/basal cell polarity;GO:0034331;GO:0003006//developmental process involved in reproduction;GO:0008283//cell proliferation;GO:0006464//cellular protein modification process;GO:0040008//regulation of growth;GO:0012501//programmed cell death;GO:0023060;GO:0001894//tissue homeostasis;GO:0023033;GO:0035088//establishment or maintenance of apical/basal cell polarity;GO:0034331;GO:0003006//developmental process involved in reproduction;GO:0008283//cell proliferation;GO:0006464//cellular protein modification process
32986	6761.25	21.46	24.045	0.164086850119182	Up	0.340160642570281	CG12531	CG12531, isoform B	K13871|1|0.0|1420|dme:Dmel_CG12531|solute	carrier	family	7	(cationic	amino	acid	transporter),	member	14	GO:0031224//intrinsic to membrane	GO:0005275//amine transmembrane transporter activity	GO:0015837//amine transport
33267	1073.00	0.585	0.2	-1.54843662469604	Down	0.249324571011318	CG13950	CG13950	-	-	GO:0030246//carbohydrate binding	-
41830	2086.00	5.085	5.445	0.098684274859407	Up	0.150383351588171	CG4203	CG4203	K11266|1|0.0|1185|dme:Dmel_CG4203|MAternally	affected	uncoordination	-	-	-
40479	1297.00	1.54	2.31	0.584962500721156	Up	0.304636728733114	CG14457	CG14457, isoform C	-	-	-	-
40428	1454.00	0.96	1.06	0.142957953842043	Up	0.107703541438481	eg	eagle, isoform C	K08706|1|0.0|677|dme:Dmel_CG7383|nuclear	receptor	subfamily	0	group	A	GO:0043231//intracellular membrane-bounded organelle;GO:0043231//intracellular membrane-bounded organelle	GO:0004879//ligand-activated sequence-specific DNA binding RNA polymerase II transcription factor activity;GO:0046914//transition metal ion binding;GO:0003677//DNA binding;GO:0001071//nucleic acid binding transcription factor activity;GO:0004879//ligand-activated sequence-specific DNA binding RNA polymerase II transcription factor activity;GO:0046914//transition metal ion binding;GO:0003677//DNA binding;GO:0001071//nucleic acid binding transcription factor activity	GO:0010468//regulation of gene expression;GO:0006351//transcription, DNA-dependent;GO:0010468//regulation of gene expression;GO:0006351//transcription, DNA-dependent
41592	3950.91	16.99	17.6	0.0508895763404389	Up	0.149689667761957	CG31342	CG31342, isoform C	-	-	-	-
33056	2733.21	8.725	6.47	-0.431389419104507	Down	0.448521358159912	Cyp6v1	Cyp6v1, isoform C	K00517|1|0.0|1013|dme:Dmel_CG1829|	[EC:1.14.-.-]	GO:0044464//cell part	GO:0016491//oxidoreductase activity;GO:0005506//iron ion binding	GO:0008152//metabolic process
39421	3174.00	2.87	1.845	-0.637429920615292	Down	0.35421686746988	CG10663	CG10663, isoform D	K01324|1|1e-44|182|bta:533547|plasma	kallikrein	[EC:3.4.21.34];K01316|2|3e-44|180|oaa:100079480|protease,	serine,	7	(enterokinase)	[EC:3.4.21.9];K09633|3|2e-43|177|mcc:715138|transmembrane	protease,	serine	2	[EC:3.4.21.-];K01320|4|3e-43|177|dre:114423|coagulation	factor	VII	[EC:3.4.21.21];K09614|5|5e-43|176|bta:527107|corin	[EC:3.4.21.-]	-	GO:0004175//endopeptidase activity	GO:0019538//protein metabolic process
12798334	390.00	6.795	7.08	0.0592758093156062	Up	0.126615553121577	CG43202	CG43202	-	-	-	-
318032	413.07	32.835	40.43	0.300191748369592	Up	0.519678714859438	CG32448	CG32448, isoform C	-	-	-	-
34799	885.00	0.195	0.05	-1.96347412397489	Down	0.16604600219058	CG8997	CG8997, isoform B	-	-	-	-
31594	2217.00	0.055	0.06	0.125530882083859	Up	0.0634173055859803	Apc7	anaphase promoting complex subunit 7, isoform B	K03354|1|0.0|1093|dme:Dmel_CG14444|anaphase-promoting	complex	subunit	7	-	-	-
39172	1534.00	14.615	14.05	-0.0568796986977642	Down	0.155677254472435	CG6685	CG6685, isoform B	-	-	-	-
31800	6724.09	20.45	20.02	-0.0306588689931176	Down	0.119131069733479	Crag	Calmodulin-binding protein related to a Rab3 GDP/GTP exchange protein, isoform D	-	GO:0005768//endosome;GO:0005768//endosome;GO:0005768//endosome	GO:0030695//GTPase regulator activity;GO:0030695//GTPase regulator activity;GO:0030695//GTPase regulator activity	GO:0008104//protein localization;GO:0071711//basement membrane organization;GO:0008104//protein localization;GO:0071711//basement membrane organization;GO:0008104//protein localization;GO:0071711//basement membrane organization
40832	2739.00	12.915	14.245	0.141407978205851	Up	0.272216137276378	Dfd	deformed	K09304|1|0.0|744|dme:Dmel_CG2189|homeobox	protein	HoxA/B/C/D4	-	GO:0030528//transcription regulator activity;GO:0001071//nucleic acid binding transcription factor activity;GO:0003677//DNA binding	GO:0012502//induction of programmed cell death;GO:0009653//anatomical structure morphogenesis;GO:0007275//multicellular organismal development
32009	11437.50	4.32	3.795	-0.186931426748002	Down	0.209711573566995	Imp	IGF-II mRNA-binding protein, isoform M	K13197|1|7e-85|316|xla:379623|insulin-like	growth	factor	2	mRNA-binding	protein	3	GO:0005681//spliceosomal complex;GO:0005681//spliceosomal complex;GO:0005681//spliceosomal complex;GO:0005681//spliceosomal complex;GO:0005681//spliceosomal complex;GO:0005681//spliceosomal complex;GO:0005681//spliceosomal complex;GO:0005681//spliceosomal complex;GO:0005681//spliceosomal complex;GO:0005681//spliceosomal complex	GO:0003676//nucleic acid binding;GO:0003676//nucleic acid binding;GO:0003676//nucleic acid binding;GO:0003676//nucleic acid binding;GO:0003676//nucleic acid binding;GO:0003676//nucleic acid binding;GO:0003676//nucleic acid binding;GO:0003676//nucleic acid binding;GO:0003676//nucleic acid binding;GO:0003676//nucleic acid binding	GO:0007416//synapse assembly;GO:0000377;GO:0048232//male gamete generation;GO:0007416//synapse assembly;GO:0000377;GO:0048232//male gamete generation;GO:0007416//synapse assembly;GO:0000377;GO:0048232//male gamete generation;GO:0007416//synapse assembly;GO:0000377;GO:0048232//male gamete generation;GO:0007416//synapse assembly;GO:0000377;GO:0048232//male gamete generation;GO:0007416//synapse assembly;GO:0000377;GO:0048232//male gamete generation;GO:0007416//synapse assembly;GO:0000377;GO:0048232//male gamete generation;GO:0007416//synapse assembly;GO:0000377;GO:0048232//male gamete generation;GO:0007416//synapse assembly;GO:0000377;GO:0048232//male gamete generation;GO:0007416//synapse assembly;GO:0000377;GO:0048232//male gamete generation
43188	1452.00	0.285	0.035	-3.02553509210714	Down	0.237641474990873	CG14239	pickpocket 15	K04832|1|3e-16|86.7|dpo:Dpse_GA17142|amiloride-sensitive	cation	channel	5,	intestinal;K04829|2|5e-07|55.8|dre:407672|amiloride-sensitive	cation	channel	2,	neuronal	GO:0031224//intrinsic to membrane	GO:0005261//cation channel activity	GO:0030001//metal ion transport
10178954	500.00	0.1	0.01	-3.32192809488736	Down	0.172581234027017	CG42798	CG42798, isoform B	-	-	-	-
318098	1428.00	140.97	165.36	0.230222120303176	Up	0.492186929536327	CG32581	CG32581, isoform B	K10666|1|7e-124|444|dme:Dmel_CG8974|E3	ubiquitin-protein	ligase	RNF5	[EC:6.3.2.19]	-	GO:0046914//transition metal ion binding;GO:0046914//transition metal ion binding	-
37445	2447.89	20.69	14.18	-0.545076112620493	Down	0.605878057685287	Acox57D-p	acyl-Coenzyme A oxidase at 57D proximal, isoform B	K00232|1|0.0|1338|dme:Dmel_CG9707|acyl-CoA	oxidase	[EC:1.3.3.6]	-	-	-
39071	987.00	27.255	72.05	1.40247751010684	Up	0.81631982475356	Hsp67Bc	heat shock gene 67Bc	K09542|1|2e-20|99.4|dme:Dmel_CG4533|crystallin,	alpha	B;K09541|2|1e-16|87.4|dre:100000769|crystallin,	alpha	A	-	-	GO:0006950//response to stress
19836005	715.00	0.06	0.01	-2.58496250072116	Down	0.128550565899963
318243	1182.00	1.045	0.64	-0.707359132080883	Down	0.228477546549836	CG32845	CG32845	K09578|1|7e-28|124|api:100166101|peptidyl-prolyl	cis-trans	isomerase	NIMA-interacting	1	[EC:5.2.1.8]	-	GO:0045309//protein phosphorylated amino acid binding;GO:0016859//cis-trans isomerase activity;GO:0016597//amino acid binding	GO:0001932//regulation of protein phosphorylation;GO:0031398//positive regulation of protein ubiquitination;GO:0007179//transforming growth factor beta receptor signaling pathway
35258	2062.00	8.52	9.69	0.185643235189243	Up	0.288974078130705	CG10366	CG10366	K09228|1|9e-41|168|ptr:455885|KRAB	domain-containing	zinc	finger	protein	GO:0044421//extracellular region part;GO:0043231//intracellular membrane-bounded organelle	GO:0046914//transition metal ion binding	-
43722	1756.03	28.295	21.185	-0.417504008718877	Down	0.57298284045272	CG1774	CG1774, isoform B	K12417|1|3e-10|67.4|tgu:100227949|acyl-CoA	thioesteraes	11	[EC:3.1.2.-]	-	-	GO:0008152//metabolic process
35822	1783.00	41.505	39.215	-0.0818795442499251	Down	0.232749178532311	Cyp4e2	cytochrome P450-4e2, isoform B	K00517|1|0.0|999|dme:Dmel_CG2060|	[EC:1.14.-.-]	GO:0044464//cell part	GO:0016491//oxidoreductase activity;GO:0005506//iron ion binding	GO:0008152//metabolic process
38708	505.00	56.25	49.655	-0.179914099381412	Down	0.405512960934648	Lcp65Ac	Lcp65Ac	-	-	GO:0042302//structural constituent of cuticle	GO:0051234//establishment of localization
64879	1814.00	0.335	0.8	1.25583890442959	Up	0.269185834246075	Msi	Male-specific insect derived growth factor, isoform C	K01488|1|2e-88|326|dpo:Dpse_GA19282|adenosine	deaminase	[EC:3.5.4.4]	GO:0005626//insoluble fraction;GO:0031224//intrinsic to membrane;GO:0044421//extracellular region part;GO:0005626//insoluble fraction;GO:0031224//intrinsic to membrane;GO:0044421//extracellular region part;GO:0005626//insoluble fraction;GO:0031224//intrinsic to membrane;GO:0044421//extracellular region part	GO:0030371//translation repressor activity;GO:0003723//RNA binding;GO:0005102//receptor binding;GO:0003824//catalytic activity;GO:0030371//translation repressor activity;GO:0003723//RNA binding;GO:0005102//receptor binding;GO:0003824//catalytic activity;GO:0030371//translation repressor activity;GO:0003723//RNA binding;GO:0005102//receptor binding;GO:0003824//catalytic activity	GO:0006412//translation;GO:0006396//RNA processing;GO:0009127//purine nucleoside monophosphate biosynthetic process;GO:0045165//cell fate commitment;GO:0007281//germ cell development;GO:0006412//translation;GO:0006396//RNA processing;GO:0009127//purine nucleoside monophosphate biosynthetic process;GO:0045165//cell fate commitment;GO:0007281//germ cell development;GO:0006412//translation;GO:0006396//RNA processing;GO:0009127//purine nucleoside monophosphate biosynthetic process;GO:0045165//cell fate commitment;GO:0007281//germ cell development
44207	819.00	214.88	232.89	0.116117483513028	Up	0.334209565534867	ND23	NADH:ubiquinone reductase 23kD subunit precursor	K03941|1|3e-125|447|dme:Dmel_CG3944|NADH	dehydrogenase	(ubiquinone)	Fe-S	protein	8	[EC:1.6.5.3	1.6.99.3]	GO:0044464//cell part	GO:0046914//transition metal ion binding;GO:0051536//iron-sulfur cluster binding;GO:0050136//NADH dehydrogenase (quinone) activity	GO:0022904//respiratory electron transport chain
19835110	640.00	0.07	0.01	-2.8073549220576	Down	0.141328952172326
37355	3887.00	2.27	1.42	-0.676801367786233	Down	0.325775830595108	insc	inscuteable	-	-	-	-
35671	1986.00	329.57	210.165	-0.649062494376127	Down	0.736546184738956	Inos	inos	K01858|1|0.0|1129|dme:Dmel_CG11143|myo-inositol-1-phosphate	synthase	[EC:5.5.1.4]	GO:0044424//intracellular part	GO:0016872//intramolecular lyase activity	GO:0006644//phospholipid metabolic process;GO:0006020//inositol metabolic process
3772083	595.00	0.285	0.085	-1.7454271729144	Down	0.187404162102957	His2B:CG33876	histone H2B	K11252|1|1e-47|188|tca:656563|histone	H2B	GO:0000785//chromatin;GO:0044444//cytoplasmic part;GO:0043189//H4/H2A histone acetyltransferase complex	GO:0003676//nucleic acid binding	GO:0034728//nucleosome organization
5740547	1873.00	4.765	4.22	-0.175233215202757	Down	0.209017889740781	CG34461	CG34461, isoform B	-	-	GO:0042302//structural constituent of cuticle	-
35090	6751.04	9.44	10.58	0.164480862752184	Up	0.271631982475356	CG42750	CG42750, isoform C	K01273|1|0.0|1182|dme:Dmel_CG42400|membrane	dipeptidase	[EC:3.4.13.19];K06776|2|1e-172|608|dpo:Dpse_GA20160|protein	tyrosine	phosphatase,	receptor	type,	K	[EC:3.1.3.48]	-	GO:0008238//exopeptidase activity;GO:0008237//metallopeptidase activity	GO:0019538//protein metabolic process
36621	7446.58	6.145	6.29	0.0336470065066275	Up	0.094596568090544	Su(var)2-HP2	Su(var)2-HP2, isoform B	K04574|1|2e-06|56.2|ssc:100156492|neurofilament	heavy	polypeptide	GO:0000785//chromatin;GO:0000785//chromatin	GO:0003676//nucleic acid binding;GO:0003676//nucleic acid binding	GO:0000070//mitotic sister chromatid segregation;GO:0006338//chromatin remodeling;GO:0000070//mitotic sister chromatid segregation;GO:0006338//chromatin remodeling
38081	1494.00	12.27	11.37	-0.109902994770657	Down	0.219496166484118	CG3386	CG3386, isoform D	-	-	-	-
38408	333.00	0.285	0.57	1	Up	0.205585980284775	Drsl2	Drosomycin-like 2	-	-	-	GO:0050832//defense response to fungus;GO:0042742//defense response to bacterium
33024	2785.00	5.44	7.7	0.501251794331924	Up	0.46473165388828	CG17068	CG17068	K10478|1|2e-32|141|phu:Phum_PHUM452460|BTB/POZ	domain-containing	protein	3/6;K10477|3|2e-31|138|spu:578095|BTB/POZ	domain-containing	protein	1/2	-	GO:0005488//binding	-
33201	1342.63	16.535	14.25	-0.214561126251648	Down	0.369989047097481	U2af38	U2 small nuclear riboprotein auxiliary factor 38, isoform B	K12836|1|2e-105|382|dvi:Dvir_GJ17240|splicing	factor	U2AF	35	kDa	subunit	GO:0030532//small nuclear ribonucleoprotein complex;GO:0005681//spliceosomal complex	GO:0003727//single-stranded RNA binding;GO:0046914//transition metal ion binding	GO:0000278//mitotic cell cycle;GO:0000380//alternative mRNA splicing, via spliceosome
32612	1623.79	42.78	45.42	0.0863912235418437	Up	0.251953267615918	Anxb11	annexin B11, isoform G	-	GO:0043231//intracellular membrane-bounded organelle;GO:0043231//intracellular membrane-bounded organelle	GO:0046914//transition metal ion binding;GO:0005543//phospholipid binding;GO:0003676//nucleic acid binding;GO:0008092//cytoskeletal protein binding;GO:0046914//transition metal ion binding;GO:0005543//phospholipid binding;GO:0003676//nucleic acid binding;GO:0008092//cytoskeletal protein binding	GO:0065008;GO:0006355//regulation of transcription, DNA-dependent;GO:0065008;GO:0006355//regulation of transcription, DNA-dependent
3772560	1278.90	45.86	50.615	0.142328643018155	Up	0.345052939028843	CG33714	CG33714, isoform B	K06270|1|5e-12|72.4|dre:445393|protein	phosphatase	1	regulatory	subunit	12A	-	GO:0005504//fatty acid binding;GO:0005504//fatty acid binding	-
14462712	375.00	0.01	0.125	3.64385618977472	Up	0.196166484118291	CG43922	CG43922	-	-	-	-
36915	8017.16	22.135	21.375	-0.050404953437243	Down	0.15732018985031	RhoGEF2	Rho guanine nucleotide exchange factor 2, isoform H	K12331|1|1e-55|219|ssc:100157291|Rho	guanine	nucleotide	exchange	factor	11	-	-	-
42179	1606.00	18.515	20.015	0.112387066215909	Up	0.252500912741877	CG14314	CG14314	-	-	-	-
37364	2961.00	2.85	3.585	0.331011199649801	Up	0.272106608251187	otp	orthopedia, isoform K	K09452|1|3e-15|84.7|dpo:Dpse_GA17785|homeobox	protein	aristaless-related	-	-	-
45233	2279.08	55.625	53.4	-0.0588936890535686	Down	0.199671412924425	capt	capulet, isoform C	-	GO:0044424//intracellular part;GO:0044424//intracellular part	GO:0008092//cytoskeletal protein binding;GO:0008092//cytoskeletal protein binding	GO:0065008;GO:0001654//eye development;GO:0007015//actin filament organization;GO:0007450//dorsal/ventral pattern formation, imaginal disc;GO:0032989;GO:0007292//female gamete generation;GO:0009887//organ morphogenesis;GO:0007017//microtubule-based process;GO:0065008;GO:0001654//eye development;GO:0007015//actin filament organization;GO:0007450//dorsal/ventral pattern formation, imaginal disc;GO:0032989;GO:0007292//female gamete generation;GO:0009887//organ morphogenesis;GO:0007017//microtubule-based process
38287	1149.00	11.885	15.285	0.362974648944535	Up	0.481124497991968	CG2034	CG2034, isoform B	-	-	-	-
41247	5803.00	89.71	95.2	0.0856927617856629	Up	0.267360350492881	Syn	synapsin, isoform F	-	GO:0030136//clathrin-coated vesicle;GO:0030136//clathrin-coated vesicle;GO:0030136//clathrin-coated vesicle;GO:0030136//clathrin-coated vesicle	GO:0032559;GO:0032559;GO:0032559;GO:0032559	GO:0001505//regulation of neurotransmitter levels;GO:0006887//exocytosis;GO:0001505//regulation of neurotransmitter levels;GO:0006887//exocytosis;GO:0001505//regulation of neurotransmitter levels;GO:0006887//exocytosis;GO:0001505//regulation of neurotransmitter levels;GO:0006887//exocytosis
40041	1212.00	0.01	0.04	2	Up	0.102263599853961	CG6885	CG6885	-	-	GO:0005488//binding	-
317924	1606.00	11.425	14.21	0.314712389297348	Up	0.440744797371303	CG32221	CG32221	-	-	-	-
35625	889.00	0.65	1.695	1.38277365010789	Up	0.395582329317269	Tsp42Eo	tetraspanin 42Eo	K06497|1|5e-06|51.6|aga:AgaP_AGAP007209|CD63	antigen	GO:0031224//intrinsic to membrane	-	-
36040	3023.74	138.145	139.565	0.0147538425863828	Up	0.0967506389193136	TER94	TER94, isoform E	K13525|1|0.0|1459|dsi:Dsim_GD10706|transitional	endoplasmic	reticulum	ATPase	GO:0043231//intracellular membrane-bounded organelle;GO:0015630//microtubule cytoskeleton;GO:0043234//protein complex;GO:0044444//cytoplasmic part;GO:0043231//intracellular membrane-bounded organelle;GO:0015630//microtubule cytoskeleton;GO:0043234//protein complex;GO:0044444//cytoplasmic part;GO:0043231//intracellular membrane-bounded organelle;GO:0015630//microtubule cytoskeleton;GO:0043234//protein complex;GO:0044444//cytoplasmic part	GO:0004175//endopeptidase activity;GO:0032559;GO:0042623//ATPase activity, coupled;GO:0004175//endopeptidase activity;GO:0032559;GO:0042623//ATPase activity, coupled;GO:0004175//endopeptidase activity;GO:0032559;GO:0042623//ATPase activity, coupled	GO:0007010//cytoskeleton organization;GO:0007017//microtubule-based process;GO:0048284//organelle fusion;GO:0044087;GO:0019094//pole plasm mRNA localization;GO:0042051//compound eye photoreceptor development;GO:0019538//protein metabolic process;GO:0007010//cytoskeleton organization;GO:0007017//microtubule-based process;GO:0048284//organelle fusion;GO:0044087;GO:0019094//pole plasm mRNA localization;GO:0042051//compound eye photoreceptor development;GO:0019538//protein metabolic process;GO:0007010//cytoskeleton organization;GO:0007017//microtubule-based process;GO:0048284//organelle fusion;GO:0044087;GO:0019094//pole plasm mRNA localization;GO:0042051//compound eye photoreceptor development;GO:0019538//protein metabolic process
39876	2010.00	9.355	8.57	-0.126442449128284	Down	0.221942314713399	CG9706	CG9706, isoform B	K03372|1|0.0|808|dpo:Dpse_GA21979|MFS	transporter,	PAT	family,	solute	carrier	family	33	(acetyl-CoA	transportor),	member	1	[EC:2.3.1.-]	-	-	GO:0006810//transport;GO:0006810//transport
2768860	979.00	0.01	0.045	2.16992500144231	Up	0.102263599853961	CG33225	CG33225, isoform C	K01312|1|1e-27|124|dpo:Dpse_GA15903|trypsin	[EC:3.4.21.4];K01310|2|2e-27|122|oaa:100082597|chymotrypsin	[EC:3.4.21.1];K01335|3|4e-27|122|spu:373308|component	factor	B	[EC:3.4.21.47];K01321|4|4e-27|122|xla:100049721|coagulation	factor	IX	(Christmas	factor)	[EC:3.4.21.22]	-	GO:0004175//endopeptidase activity	GO:0019538//protein metabolic process
19835576	419.00	8.985	1.765	-2.34785032023876	Down	0.748521358159912
40526	1462.00	6.94	5.695	-0.285239820870149	Down	0.330595107703541	CG14636	CG14636, isoform B	-	-	-	-
40505	644.00	82.62	94.33	0.191225607505274	Up	0.435122307411464	CG11137	CG11137	-	-	-	-
246452	675.00	11.625	15.96	0.45722993533959	Up	0.539649507119387	CG30094	CG30094	-	-	GO:0046914//transition metal ion binding	-
36251	1038.00	21.215	24.94	0.233376786538934	Up	0.42241694048923	Buffy	buffy	K02561|1|8e-22|104|xla:100271896|BCL2-related	ovarian	killer	protein	-	-	GO:0012502//induction of programmed cell death;GO:0043066//negative regulation of apoptotic process
32211	1526.00	13.6	19.13	0.492230222208411	Up	0.57645125958379	CG1463	CG1463, isoform C	-	-	-	-
44856	1798.00	5.14	5.805	0.175527707671688	Up	0.227418765972983	ru	roughoid	K02857|1|1e-65|251|dse:Dsec_GM14413|rhomboid-related	protein	1/2/3	[EC:3.4.21.105]	GO:0043231//intracellular membrane-bounded organelle;GO:0016021//integral to membrane	GO:0004175//endopeptidase activity	GO:0035272//exocrine system development;GO:0051605;GO:0007155//cell adhesion;GO:0007417//central nervous system development;GO:0007424//open tracheal system development;GO:0001742//oenocyte differentiation;GO:0030534//adult behavior;GO:0001708//cell fate specification;GO:0051301//cell division;GO:0008306//associative learning;GO:0007449//proximal/distal pattern formation, imaginal disc;GO:0007169//transmembrane receptor protein tyrosine kinase signaling pathway;GO:0048667//cell morphogenesis involved in neuron differentiation;GO:0010669//epithelial structure maintenance;GO:0042675//compound eye cone cell differentiation;GO:0007165//signal transduction;GO:0007445;GO:0035466;GO:0007476//imaginal disc-derived wing morphogenesis
19834792	539.00	0.325	1.085	1.73918341941602	Up	0.354728002920774
31408	3005.23	11.73	9.905	-0.243974133139022	Down	0.360898138006572	Proc-R	proctolin receptor, isoform E	K04282|1|2e-12|75.9|mmu:22045|thyrotropin-releasing	hormone	receptor	GO:0031224//intrinsic to membrane;GO:0031224//intrinsic to membrane;GO:0031224//intrinsic to membrane;GO:0031224//intrinsic to membrane	GO:0008188//neuropeptide receptor activity;GO:0008188//neuropeptide receptor activity;GO:0008188//neuropeptide receptor activity;GO:0008188//neuropeptide receptor activity	GO:0007166//cell surface receptor signaling pathway;GO:0023060;GO:0007166//cell surface receptor signaling pathway;GO:0023060;GO:0007166//cell surface receptor signaling pathway;GO:0023060;GO:0007166//cell surface receptor signaling pathway;GO:0023060
32435	998.44	10.91	14.995	0.458830420545133	Up	0.5324571011318	opm	opossum, isoform C	K05409|1|1e-13|76.6|mdo:100029323|TRIF-related	adaptor	molecule;K01529|3|6e-10|64.7|mcc:709884|	[EC:3.6.1.-]	GO:0031224//intrinsic to membrane;GO:0031224//intrinsic to membrane	-	GO:0051234//establishment of localization;GO:0051234//establishment of localization
41741	732.72	17.66	22.205	0.330399228318647	Up	0.499963490324936	RpII15	RNA polymerase II 15kD subunit, isoform C	K03017|1|9e-76|282|dya:Dyak_GE24228|DNA-directed	RNA	polymerase	II	subunit	I	-	-	-
35848	1431.00	4.08	4.96	0.28177096841538	Up	0.284045271997079	beta3GalTII	galactosyltransferase II	K00734|1|3e-44|179|ame:552538|galactosylxylosylprotein	3-beta-galactosyltransferase	[EC:2.4.1.134]	GO:0043231//intracellular membrane-bounded organelle;GO:0031224//intrinsic to membrane	GO:0035250//UDP-galactosyltransferase activity	GO:0006464//cellular protein modification process;GO:0030166//proteoglycan biosynthetic process;GO:0006024//glycosaminoglycan biosynthetic process
3771738	1601.06	53.23	31.85	-0.740946193781823	Down	0.724571011317999	CG9510	CG9510, isoform D	K01755|1|0.0|930|dme:Dmel_CG9510|argininosuccinate	lyase	[EC:4.3.2.1]	GO:0044424//intracellular part;GO:0044424//intracellular part	GO:0016842;GO:0016842	GO:0006526//arginine biosynthetic process;GO:0006526//arginine biosynthetic process
318996	1012.00	0.795	0.29	-1.45490196015678	Down	0.285578678349763	CG31875	CG31875, isoform D	-	-	GO:0003676//nucleic acid binding;GO:0003676//nucleic acid binding;GO:0003676//nucleic acid binding	-
35200	3187.00	11.19	12.2	0.124671111473855	Up	0.234976268711208	pigeon	pigeon, isoform B	-	-	-	GO:0007612//learning;GO:0007612//learning
318066	6935.48	65.255	46.55	-0.487307281007115	Down	0.652829499817452	CG34120	CG34120, isoform E	K05643|1|2e-90|335|gga:416386|ATP-binding	cassette,	subfamily	A	(ABC1),	member	3	GO:0043234//protein complex;GO:0043234//protein complex;GO:0043234//protein complex	GO:0017111//nucleoside-triphosphatase activity;GO:0032559;GO:0017111//nucleoside-triphosphatase activity;GO:0032559;GO:0017111//nucleoside-triphosphatase activity;GO:0032559	GO:0051234//establishment of localization;GO:0051234//establishment of localization;GO:0051234//establishment of localization
35993	1749.00	44.765	53.65	0.261206984704643	Up	0.497590361445783	CG1902	CG1902, isoform C	-	-	-	-
37853	495.96	712.97	568.6	-0.326427273920499	Down	0.595472800292077	Mlp60A	muscle LIM protein at 60A, isoform F	K09377|1|6e-40|166|mdo:100016597|cysteine	and	glycine-rich	protein	GO:0043231//intracellular membrane-bounded organelle;GO:0043231//intracellular membrane-bounded organelle;GO:0031674//I band	GO:0046914//transition metal ion binding;GO:0046914//transition metal ion binding;GO:0005198//structural molecule activity	GO:0014706//striated muscle tissue development;GO:0031032//actomyosin structure organization;GO:0048869//cellular developmental process;GO:0014706//striated muscle tissue development
43284	1587.73	41.545	37.995	-0.128865279265854	Down	0.319934282584885	TfIIA-L	transcription factor IIA L, isoform C	K03122|1|4e-124|444|dme:Dmel_CG5930|transcription	initiation	factor	TFIIA	large	subunit	GO:0005667//transcription factor complex;GO:0005667//transcription factor complex;GO:0005667//transcription factor complex	GO:0003702//RNA polymerase II transcription factor activity;GO:0003702//RNA polymerase II transcription factor activity;GO:0003702//RNA polymerase II transcription factor activity	GO:0006352//DNA-dependent transcription, initiation;GO:0006355//regulation of transcription, DNA-dependent;GO:0006352//DNA-dependent transcription, initiation;GO:0006355//regulation of transcription, DNA-dependent;GO:0006352//DNA-dependent transcription, initiation;GO:0006355//regulation of transcription, DNA-dependent
5740515	492.00	0.09	0.095	0.0780025120012729	Up	0.0634173055859803	CG34178	CG34178, isoform C	-	-	-	-
14462580	737.00	0.25	0.825	1.72246602447109	Up	0.309529025191676
38405	3235.00	0.025	0.03	0.263034405833794	Up	0.073311427528295	CG12009	CG12009, isoform B	-	-	-	-
40359	2712.69	24.31	27.62	0.184163426229322	Up	0.372581234027017	Rab26	Rab26, isoform G	K07914|1|2e-72|273|cfa:483298|Ras-related	protein	Rab-37;K07913|2|1e-71|271|gga:416554|Ras-related	protein	Rab-26	GO:0031224//intrinsic to membrane;GO:0031410//cytoplasmic vesicle;GO:0031224//intrinsic to membrane;GO:0031224//intrinsic to membrane	GO:0032561//guanyl ribonucleotide binding;GO:0032561//guanyl ribonucleotide binding;GO:0032561//guanyl ribonucleotide binding	GO:0035556//intracellular signal transduction;GO:0006887//exocytosis;GO:0035556//intracellular signal transduction;GO:0006887//exocytosis;GO:0035556//intracellular signal transduction;GO:0006887//exocytosis
19836150	334.00	0.565	0.01	-5.82017896241519	Down	0.409492515516612
326141	581.00	25.925	32.72	0.335828759241161	Up	0.534538152610442	mRpS18A	mitochondrial ribosomal protein S18A	-	GO:0000314//organellar small ribosomal subunit	GO:0005198//structural molecule activity	GO:0010467//gene expression
40787	2283.00	23.17	20.545	-0.173470713697166	Down	0.350237312887915	CG1041	CG1041, isoform D	K00624|1|0.0|1285|dme:Dmel_CG1041|carnitine	O-acetyltransferase	[EC:2.3.1.7]	GO:0019866//organelle inner membrane;GO:0042579//microbody;GO:0019866//organelle inner membrane;GO:0042579//microbody	GO:0016406;GO:0016406	GO:0032787//monocarboxylic acid metabolic process;GO:0006577;GO:0032787//monocarboxylic acid metabolic process;GO:0006577
12798283	535.00	0.495	0.085	-2.54189377882927	Down	0.278970427163198
53503	2032.00	0.1	0.01	-3.32192809488736	Down	0.172581234027017	Ugt86Dh	Ugt86Dh, isoform B	K00699|1|0.0|1037|dme:Dmel_CG4772|glucuronosyltransferase	[EC:2.4.1.17]	-	GO:0016757//transferase activity, transferring glycosyl groups	-
31166	3512.03	133.815	121.55	-0.138689950659635	Down	0.365936473165389	Actn	alpha actinin, isoform J	K05699|1|0.0|1777|dvi:Dvir_GJ16390|actinin	alpha	GO:0005924//cell-substrate adherens junction;GO:0031674//I band;GO:0005924//cell-substrate adherens junction;GO:0031674//I band	GO:0046872//metal ion binding;GO:0003779//actin binding;GO:0046872//metal ion binding;GO:0003779//actin binding	GO:0007015//actin filament organization;GO:0007015//actin filament organization
43191	1569.00	0.125	0.01	-3.64385618977472	Down	0.196166484118291	Hex-t2	Hex-t2	K00844|1|0.0|958|dme:Dmel_CG32849|hexokinase	[EC:2.7.1.1]	-	GO:0016773//phosphotransferase activity, alcohol group as acceptor;GO:0032559	GO:0006007//glucose catabolic process
32624	4344.67	26.535	24.215	-0.13199554580999	Down	0.302044541803578	Pp2B-14D	protein phosphatase 2B at 14D, isoform C	K04348|1|0.0|1040|dse:Dsec_GM13390|protein	phosphatase	3,	catalytic	subunit	[EC:3.1.3.16]	GO:0008287//protein serine/threonine phosphatase complex	GO:0004722//protein serine/threonine phosphatase activity;GO:0005515//protein binding	GO:0007126//meiosis;GO:0042993//positive regulation of transcription factor import into nucleus;GO:0007444//imaginal disc development;GO:0006464//cellular protein modification process
40370	3609.44	20.18	21.495	0.0910749358769448	Up	0.22438846294268	Aef1	adult enhancer factor 1, isoform D	K09228|1|7e-35|149|bta:525942|KRAB	domain-containing	zinc	finger	protein	GO:0044464//cell part;GO:0044464//cell part;GO:0044464//cell part	GO:0046914//transition metal ion binding;GO:0016564//transcription repressor activity;GO:0001071//nucleic acid binding transcription factor activity;GO:0046914//transition metal ion binding;GO:0016564//transcription repressor activity;GO:0001071//nucleic acid binding transcription factor activity;GO:0046914//transition metal ion binding;GO:0016564//transcription repressor activity;GO:0001071//nucleic acid binding transcription factor activity	GO:0006357//regulation of transcription from RNA polymerase II promoter;GO:0006357//regulation of transcription from RNA polymerase II promoter;GO:0006357//regulation of transcription from RNA polymerase II promoter
41039	1141.00	0.075	0.01	-2.90689059560852	Down	0.147389558232932	CG11762	CG11762	K09228|1|2e-34|145|rno:684006|KRAB	domain-containing	zinc	finger	protein	GO:0043231//intracellular membrane-bounded organelle	GO:0046914//transition metal ion binding	-
33241	786.09	10.64	7.82	-0.444257638193837	Down	0.47973713033954	CG13689	CG13689, isoform B	-	-	-	-
31139	3385.00	1.19	1.585	0.413521266831464	Up	0.209456005841548	CG14814	CG14814, isoform D	-	-	-	-
32935	5316.31	9.215	10.29	0.159186911263255	Up	0.265863453815261	pcm	pacman, isoform B	K12618|1|0.0|2938|dme:Dmel_CG3291|5'-3'	exoribonuclease	1	[EC:3.1.13.-]	GO:0030529//ribonucleoprotein complex;GO:0030529//ribonucleoprotein complex	GO:0008409//5'-3' exonuclease activity;GO:0005488//binding;GO:0008409//5'-3' exonuclease activity;GO:0005488//binding	GO:0007472//wing disc morphogenesis;GO:0048598//embryonic morphogenesis;GO:0009611//response to wounding;GO:0000291//nuclear-transcribed mRNA catabolic process, exonucleolytic;GO:0001700//embryonic development via the syncytial blastoderm;GO:0048232//male gamete generation;GO:0035194//posttranscriptional gene silencing by RNA;GO:0007472//wing disc morphogenesis;GO:0048598//embryonic morphogenesis;GO:0009611//response to wounding;GO:0000291//nuclear-transcribed mRNA catabolic process, exonucleolytic;GO:0001700//embryonic development via the syncytial blastoderm;GO:0048232//male gamete generation;GO:0035194//posttranscriptional gene silencing by RNA
43683	2091.44	157.865	151.85	-0.0560444405045178	Down	0.211171960569551	stops	slow termination of phototransduction, isoform C	K10339|1|0.0|930|dsi:Dsim_GD16578|ankyrin	repeat	and	SOCS	box	protein	17	-	-	GO:0009586;GO:0009586;GO:0009586
39816	1447.00	211.985	37.89	-2.48407313873851	Down	0.881270536692223	Cpr72Ec	cuticular protein 72Ec	-	-	GO:0005198//structural molecule activity;GO:0005488//binding	-
3772702	1023.00	0.025	0.14	2.48542682717024	Up	0.163234757210661	His1:CG33846	histone H1	K11275|1|3e-38|158|dsi:Dsim_GD14743|histone	H1/5	GO:0043229//intracellular organelle	-	GO:0006325//chromatin organization
3771911	1023.00	0.01	0.035	1.8073549220576	Up	0.0893026652062797	His1:CG33834	histone H1	K11275|1|1e-38|160|dme:Dmel_CG33834|histone	H1/5	GO:0043229//intracellular organelle	-	GO:0006325//chromatin organization
2768910	2632.00	0.26	0.26	0	-	0.0634173055859803	CG33310	CG33310	K01540|1|4e-13|77.4|tca:662497|sodium/potassium-transporting	ATPase	subunit	beta	GO:0044464//cell part	-	GO:0009206;GO:0030001//metal ion transport
318886	6442.50	4.255	3.87	-0.136825565541552	Down	0.169295363271267	CG31687	CG31687, isoform C	K03355|1|0.0|709|dme:Dmel_CG31687|anaphase-promoting	complex	subunit	8	GO:0000152//nuclear ubiquitin ligase complex	-	GO:0006909//phagocytosis;GO:0007088//regulation of mitosis
35228	1574.10	6.355	5.775	-0.138071178701539	Down	0.202409638554217	CG10195	CG10195, isoform C	K13355|1|3e-114|412|dmo:Dmoj_GI19813|nucleoside	diphosphate-linked	moiety	X	motif	19,	mitochondrial	[EC:3.6.1.-]	-	GO:0003824//catalytic activity	-
3772013	595.00	0.285	0.085	-1.7454271729144	Down	0.187404162102957	His2B:CG33906	histone H2B	K11252|1|1e-47|188|tca:656563|histone	H2B	GO:0000785//chromatin;GO:0044444//cytoplasmic part;GO:0043189//H4/H2A histone acetyltransferase complex	GO:0003676//nucleic acid binding	GO:0034728//nucleosome organization
44510	1407.73	51.24	49.435	-0.0517376434402674	Down	0.176816356334429	cv	crossveinless, isoform C	K01810|1|2e-32|140|bmy:Bm1_47625|glucose-6-phosphate	isomerase	[EC:5.3.1.9]	-	-	GO:0008344//adult locomotory behavior
32593	2776.42	12.23	11.62	-0.0738143351228577	Down	0.167141292442497	CG9915	CG9915, isoform C	-	GO:0043231//intracellular membrane-bounded organelle	GO:0008135//translation factor activity, nucleic acid binding;GO:0030528//transcription regulator activity	GO:0006351//transcription, DNA-dependent
36333	2830.00	178.01	154.37	-0.205565880222561	Down	0.471084337349398	CG17739	CG17739	K04659|1|3e-09|64.3|dre:794881|thrombospondin	-	GO:0004866//endopeptidase inhibitor activity	-
37224	3243.00	3.93	2.265	-0.795018262212371	Down	0.444979919678715	CG10062	CG10062, isoform D	-	-	GO:0016787//hydrolase activity	GO:0019538//protein metabolic process
40377	710.00	17.445	20.355	0.222569623945636	Up	0.395582329317269	CG7519	CG7519, isoform B	-	-	-	-
33011	609.00	48.555	39.33	-0.303989679987419	Down	0.53030303030303	CG34331	CG34331, isoform C	-	-	-	-
40169	6293.88	23.355	24.86	0.0900948512522918	Up	0.230814165753925	CG8334	CG8334, isoform E	-	-	-	-
32170	1523.00	25.785	19.485	-0.40416811403018	Down	0.554618473895582	Cyp311a1	Cyp311a1	K00517|1|6e-60|232|dme:Dmel_CG3466|	[EC:1.14.-.-];K07427|2|6e-60|232|xtr:780124|cytochrome	P450,	family	4,	subfamily	V	GO:0044464//cell part	GO:0016491//oxidoreductase activity;GO:0005506//iron ion binding	GO:0008152//metabolic process
36720	1698.00	19.99	21.765	0.122731548043273	Up	0.273457466228551	CG8187	CG8187	-	-	-	GO:0002526//acute inflammatory response
39623	2408.00	0.01	0.02	1	Up	0.0770719240598759	CG3349	CG3349	K10352|1|1e-10|68.9|ecb:100054482|myosin	heavy	chain	-	-	-
19835898	369.00	2.015	0.01	-7.65463602852797	Down	0.656772544724352
32575	2006.00	0.265	0.575	1.11756959638118	Up	0.218729463307777	CG8958	CG8958	-	-	-	-
42890	2248.00	2.62	1.96	-0.418713157422242	Down	0.268601679445053	Orct2	organic cation transporter 2, isoform B	K08202|1|0.0|793|dme:Dmel_CG6331|MFS	transporter,	OCT	family,	solute	carrier	family	22	(organic	cation	transporter),	member	5	GO:0031224//intrinsic to membrane	GO:0008324//cation transmembrane transporter activity	GO:0001700//embryonic development via the syncytial blastoderm;GO:0035264//multicellular organism growth;GO:0016049//cell growth;GO:0006812//cation transport;GO:0012501//programmed cell death
37317	477.88	92.775	26.02	-1.83411513386709	Down	0.845016429353779	CG13428	CG13428, isoform B	-	-	-	-
3355069	1150.15	175.5	113.06	-0.634382428423868	Down	0.72420591456736	CG17691	CG17691, isoform F	K00167|1|0.0|757|dme:Dmel_CG17691|2-oxoisovalerate	dehydrogenase	E1	component,	beta	subunit	[EC:1.2.4.4]	-	GO:0016624//oxidoreductase activity, acting on the aldehyde or oxo group of donors, disulfide as acceptor;GO:0016624//oxidoreductase activity, acting on the aldehyde or oxo group of donors, disulfide as acceptor;GO:0016624//oxidoreductase activity, acting on the aldehyde or oxo group of donors, disulfide as acceptor	GO:0035337;GO:0035337;GO:0035337
35103	1829.07	18.745	17.885	-0.0677557072928652	Down	0.183753194596568	CG10176	CG10176, isoform C	-	-	-	-
39297	3268.00	6.8	6.91	0.0231509642505567	Up	0.0877327491785323	rt	rotated abdomen	K00728|1|0.0|1664|dme:Dmel_CG6097|dolichyl-phosphate-mannose-protein	mannosyltransferase	[EC:2.4.1.109]	GO:0031224//intrinsic to membrane;GO:0043231//intracellular membrane-bounded organelle;GO:0031090//organelle membrane	GO:0000030//mannosyltransferase activity	GO:0006486//protein glycosylation;GO:0048513//organ development;GO:0035292//specification of segmental identity, trunk;GO:0030258//lipid modification
59128	1106.00	7.34	5.22	-0.491730256273328	Down	0.452537422416941	CG15107	CG15107, isoform B	-	GO:0000785//chromatin	-	GO:0050789//regulation of biological process
42547	2670.00	2.26	2.895	0.357240575574049	Up	0.258013873676524	slou	slouch, isoform B	K09309|1|4e-156|552|dme:Dmel_CG6534|homeobox	protein	Nkx-1	GO:0043231//intracellular membrane-bounded organelle	GO:0001071//nucleic acid binding transcription factor activity;GO:0003677//DNA binding	GO:0048856//anatomical structure development;GO:0010468//regulation of gene expression;GO:0006351//transcription, DNA-dependent;GO:0007275//multicellular organismal development
12798125	483.00	0.18	0.095	-0.921997487998727	Down	0.120810514786418	CG43308	CG43308, isoform B	-	-	-	-
14462573	1200.00	1.425	0.8	-0.832890014164742	Down	0.289266155531216
40197	1397.00	0.145	0.21	0.534336427651188	Up	0.107447973713034	CG14185	CG14185	K11092|1|2e-07|57.0|aag:AaeL_AAEL006840|U2	small	nuclear	ribonucleoprotein	A';K05956|4|2e-06|53.9|oaa:100087390|geranylgeranyl	transferase	type-2	subunit	beta	[EC:2.5.1.60]	-	-	-
7354425	1950.00	25.785	27.095	0.0714946015868117	Up	0.200511135450894	CG42306	CG42306, isoform C	K14011|1|0.0|751|dme:Dmel_CG5469|UBX	domain-containing	protein	6	-	-	-
33470	1468.34	71.44	70.825	-0.0124733838557618	Down	0.0947791164658635	colt	congested-like trachea, isoform D	K03454|1|5e-109|394|dpo:Dpse_GA17470|mitochondrial	carrier	protein,	MC	family	GO:0019866//organelle inner membrane;GO:0031224//intrinsic to membrane;GO:0019866//organelle inner membrane;GO:0031224//intrinsic to membrane	GO:0015300;GO:0015300	GO:0006909//phagocytosis;GO:0046907//intracellular transport;GO:0051181//cofactor transport;GO:0006865//amino acid transport;GO:0006909//phagocytosis;GO:0046907//intracellular transport;GO:0051181//cofactor transport;GO:0006865//amino acid transport
38880	1301.00	8.45	11.74	0.474409161940506	Up	0.508324205914567	CG8281	CG8281	-	-	-	-
59151	495.00	28.705	31.92	0.153158595951076	Up	0.340890836071559	mRpL36	mitochondrial ribosomal protein L36	-	GO:0030529//ribonucleoprotein complex	GO:0005198//structural molecule activity	GO:0010467//gene expression
53557	4031.71	6.035	5.825	-0.0510957212133789	Down	0.110733844468784	esn	espinas, isoform D	K04511|1|0.0|1389|dme:Dmel_CG12833|prickle	GO:0016020//membrane;GO:0016020//membrane	GO:0046914//transition metal ion binding;GO:0046914//transition metal ion binding	GO:0009798//axis specification;GO:0001738//morphogenesis of a polarized epithelium;GO:0009798//axis specification;GO:0001738//morphogenesis of a polarized epithelium
31239	3435.12	32.89	33.135	0.0107069112410287	Up	0.0897042716319825	egh	egghead, isoform D	K02359|1|0.0|884|dme:Dmel_CG9659|egghead	protein	(zeste-white	4	protein)	-	-	-
37283	753.00	24.56	28.755	0.227502277019128	Up	0.431653888280394	CG13869	CG13869	-	-	-	-
34684	3478.00	10.51	11.685	0.152895064820647	Up	0.268565169769989	CG5787	CG5787, isoform B	K12898|1|1e-08|62.8|dya:Dyak_GE10080|heterogeneous	nuclear	ribonucleoprotein	F/H;K13092|3|6e-06|53.9|nvi:100122789|nuclear	protein	NHN1	-	-	-
36462	1768.00	32.445	32.26	-0.00824972752749201	Down	0.0874771814530851	Pex13	peroxin 13	K13344|1|3e-167|588|dme:Dmel_CG4663|peroxin-13	GO:0031224//intrinsic to membrane;GO:0042579//microbody	-	GO:0016558//protein import into peroxisome matrix
246599	1053.53	51.81	53.61	0.0492715515125662	Up	0.176816356334429	Rpi	Ribose-5-phosphate isomerase, isoform C	K01807|1|2e-158|558|dse:Dsec_GM16000|ribose	5-phosphate	isomerase	A	[EC:5.3.1.6]	-	GO:0016861//intramolecular oxidoreductase activity, interconverting aldoses and ketoses	GO:0006098//pentose-phosphate shunt
318225	1790.84	16.645	20.71	0.315238683080249	Up	0.484811975173421	CG32816	CG32816, isoform F	-	-	-	-
44672	5524.29	178.06	145.215	-0.294172976568497	Down	0.554618473895582	Lk6	Lk6, isoform B	K04372|1|1e-153|545|tca:658754|MAP	kinase	interacting	serine/threonine	kinase	[EC:2.7.11.1]	GO:0005815//microtubule organizing center;GO:0012505//endomembrane system;GO:0005815//microtubule organizing center;GO:0012505//endomembrane system	GO:0004672//protein kinase activity;GO:0032559;GO:0004672//protein kinase activity;GO:0032559	GO:0006412//translation;GO:0050896//response to stimulus;GO:0040007//growth;GO:0006464//cellular protein modification process;GO:0006412//translation;GO:0050896//response to stimulus;GO:0040007//growth;GO:0006464//cellular protein modification process
19835064	829.00	0.51	0.26	-0.971985623830404	Down	0.190763052208835
42733	4009.45	212.9	224.61	0.0772462104917112	Up	0.255275648046732	CG13830	CG13830, isoform E	K08136|1|1e-44|181|isc:IscW_ISCW022173|sparc/osteonectin,	cwcv	and	kazal-like	domains	proteoglycan	(testican)	GO:0031012//extracellular matrix;GO:0031012//extracellular matrix	GO:0046872//metal ion binding;GO:0046872//metal ion binding	-
41539	733.00	0.46	0.49	0.0911478880581951	Up	0.0774005111354509	CG5509	CG5509	-	-	-	-
326196	3038.00	0.01	0.02	1	Up	0.0770719240598759	CG32088	CG32088	K05315|1|3e-90|333|dwi:Dwil_GK18110|voltage-dependent	calcium	channel	alpha	1,	invertebrate	-	GO:0005216//ion channel activity	GO:0006810//transport
45784	2307.19	44.17	45.59	0.0456505768246119	Up	0.171851040525739	Aats-thr	Threonyl-tRNA synthetase, isoform D	K01868|1|0.0|1335|dme:Dmel_CG5353|threonyl-tRNA	synthetase	[EC:6.1.1.3]	GO:0044424//intracellular part;GO:0044424//intracellular part;GO:0044424//intracellular part	GO:0004812//aminoacyl-tRNA ligase activity;GO:0032559;GO:0004812//aminoacyl-tRNA ligase activity;GO:0032559;GO:0004812//aminoacyl-tRNA ligase activity;GO:0032559	GO:0006418//tRNA aminoacylation for protein translation;GO:0007033//vacuole organization;GO:0006418//tRNA aminoacylation for protein translation;GO:0007033//vacuole organization;GO:0006418//tRNA aminoacylation for protein translation;GO:0007033//vacuole organization
35139	1807.00	6.625	1.965	-1.75339114207932	Down	0.670500182548375	CG17322	CG17322, isoform D	K00699|1|3e-172|605|dme:Dmel_CG17323|glucuronosyltransferase	[EC:2.4.1.17]	-	GO:0016757//transferase activity, transferring glycosyl groups;GO:0016757//transferase activity, transferring glycosyl groups;GO:0016757//transferase activity, transferring glycosyl groups;GO:0016757//transferase activity, transferring glycosyl groups	GO:0002118//aggressive behavior;GO:0002118//aggressive behavior;GO:0002118//aggressive behavior;GO:0002118//aggressive behavior
45959	2102.85	188.305	189.49	0.00905040686107241	Up	0.0965680905439942	mts	microtubule star, isoform C	K04382|1|0.0|653|dya:Dyak_GE14639|protein	phosphatase	2	(formerly	2A),	catalytic	subunit	[EC:3.1.3.16]	GO:0043231//intracellular membrane-bounded organelle;GO:0044430//cytoskeletal part;GO:0044427//chromosomal part;GO:0008287//protein serine/threonine phosphatase complex	GO:0004721//phosphoprotein phosphatase activity;GO:0046983//protein dimerization activity;GO:0043169//cation binding;GO:0030234//enzyme regulator activity	GO:0006909//phagocytosis;GO:0010467//gene expression;GO:0016055//Wnt receptor signaling pathway;GO:0046578//regulation of Ras protein signal transduction;GO:0007051//spindle organization;GO:0065008;GO:0001752//compound eye photoreceptor fate commitment;GO:0007405//neuroblast proliferation;GO:0000302//response to reactive oxygen species;GO:0006511//ubiquitin-dependent protein catabolic process;GO:0030036//actin cytoskeleton organization;GO:0006915//apoptotic process;GO:0007292//female gamete generation;GO:0006464//cellular protein modification process;GO:0030010//establishment of cell polarity;GO:0009314//response to radiation;GO:0008589//regulation of smoothened signaling pathway;GO:0000087//M phase of mitotic cell cycle
41585	968.00	0.13	1.02	2.9719856238304	Up	0.412814895947426	Spc25	Spc25	-	-	-	-
38562	3811.23	76.625	82.71	0.110246599265841	Up	0.303431909456006	CG42540	CG42540, isoform K	K03364|1|1e-15|85.9|dpo:Dpse_GA14145|cell	division	cycle	20-like	protein	1,	cofactor	of	APC	complex	GO:0031224//intrinsic to membrane;GO:0031224//intrinsic to membrane;GO:0031224//intrinsic to membrane;GO:0031224//intrinsic to membrane	-	-
246393	446.00	0.295	0.105	-1.49032562658308	Down	0.178349762687112	CG30016	CG30016	K07127|1|2e-61|233|dme:Dmel_CG30016|5-hydroxyisourate	hydrolase	[EC:3.5.2.17]	-	-	GO:0051234//establishment of localization
37607	689.00	0.07	0.01	-2.8073549220576	Down	0.141328952172326	Obp58b	Odorant-binding protein 58b	-	-	GO:0005488//binding	GO:0051234//establishment of localization
326135	1681.00	33.545	45.955	0.454124094598404	Up	0.617999269806499	CG31357	CG31357	-	-	GO:0070011//peptidase activity, acting on L-amino acid peptides	GO:0019538//protein metabolic process
37247	2710.11	17.215	16.22	-0.0858923613526427	Down	0.209857612267251	hpo	hippo, isoform B	K04412|1|8e-145|514|ame:410208|serine/threonine	kinase	3	[EC:2.7.11.5];K04411|3|2e-130|467|spu:576378|serine/threonine	kinase	4	[EC:2.7.11.6]	-	-	-
37622	1622.00	0.03	0.915	4.93073733756289	Up	0.472763782402337	CG30265	CG30265, isoform B	K08193|1|3e-73|276|ame:410278|MFS	transporter,	ACS	family,	solute	carrier	family	17	(sodium-dependent	inorganic	phosphate	cotransporter),	other;K12301|5|5e-68|258|cin:100187364|MFS	transporter,	ACS	family,	solute	carrier	family	17	(sodium-dependent	inorganic	phosphate	cotransporter),	member	5	-	-	GO:0006810//transport
36227	2074.00	10.95	15.705	0.520293073163429	Up	0.567141292442497	CG13204	CG13204, isoform B	-	GO:0044464//cell part;GO:0044464//cell part	GO:0003676//nucleic acid binding;GO:0003676//nucleic acid binding	-
3772077	1023.00	0.025	0.14	2.48542682717024	Up	0.163234757210661	His1:CG33837	histone H1	K11275|1|3e-38|158|dsi:Dsim_GD14743|histone	H1/5	GO:0043229//intracellular organelle	-	GO:0006325//chromatin organization
32427	815.00	0.06	0.01	-2.58496250072116	Down	0.128550565899963	CG9030	CG9030	-	-	-	GO:0006519
34750	1972.00	6.14	7.165	0.222728048891966	Up	0.286126323475721	CG9302	CG9302	K09583|1|0.0|962|dme:Dmel_CG9302|protein	disulfide	isomerase	family	A,	member	5	[EC:5.3.4.1]	-	GO:0003824//catalytic activity	GO:0019725//cellular homeostasis
35851	5521.00	1.65	1.39	-0.247381141522308	Down	0.160679079956188	ptc	patched	K06225|1|0.0|2326|dme:Dmel_CG2411|patched	1	GO:0016023//cytoplasmic membrane-bounded vesicle;GO:0016021//integral to membrane	GO:0005488//binding;GO:0004888//transmembrane signaling receptor activity	GO:0000278//mitotic cell cycle;GO:0009880//embryonic pattern specification;GO:0017145//stem cell division;GO:0007448//anterior/posterior pattern specification, imaginal disc;GO:0035161;GO:0048878//chemical homeostasis;GO:0006796//phosphate-containing compound metabolic process;GO:0048592//eye morphogenesis;GO:0006935//chemotaxis;GO:0007281//germ cell development;GO:0007292//female gamete generation;GO:0007445;GO:0007399//nervous system development;GO:0008589//regulation of smoothened signaling pathway;GO:0006606//protein import into nucleus;GO:0007472//wing disc morphogenesis;GO:0019538//protein metabolic process
35055	591.63	44.535	38.53	-0.208957408048262	Down	0.434246075209931	CG5110	CG5110, isoform B	K04370|1|2e-65|247|dsi:Dsim_GD24112|mitogen-activated	protein	kinase	kinase	1	interacting	protein	1	GO:0000267//cell fraction	GO:0030674//protein binding, bridging	-
36881	3499.10	19.115	23.095	0.272875346014388	Up	0.455786783497627	CG5522	CG5522, isoform F	K04349|1|6e-30|133|mdo:100014099|Ras-specific	guanine	nucleotide-releasing	factor	1;K03099|4|4e-29|130|isc:IscW_ISCW006011|son	of	sevenless	-	-	-
42145	1645.00	8.93	9.105	0.0279988418556154	Up	0.0998904709748083	CG7357	CG7357	K09228|1|8e-23|108|cfa:484323|KRAB	domain-containing	zinc	finger	protein	-	-	-
40436	6791.57	93.51	109.72	0.230633966501753	Up	0.485907265425338	mub	mushroom-body expressed, isoform M	K13162|1|0.0|691|dme:Dmel_CG7437|poly(rC)-binding	protein	2/3/4	GO:0043231//intracellular membrane-bounded organelle;GO:0043231//intracellular membrane-bounded organelle;GO:0043231//intracellular membrane-bounded organelle;GO:0043231//intracellular membrane-bounded organelle;GO:0043231//intracellular membrane-bounded organelle	GO:0003676//nucleic acid binding;GO:0003676//nucleic acid binding;GO:0003676//nucleic acid binding;GO:0003676//nucleic acid binding;GO:0003676//nucleic acid binding	GO:0000380//alternative mRNA splicing, via spliceosome;GO:0000380//alternative mRNA splicing, via spliceosome;GO:0000380//alternative mRNA splicing, via spliceosome;GO:0000380//alternative mRNA splicing, via spliceosome;GO:0000380//alternative mRNA splicing, via spliceosome
38843	678.00	1.08	0.65	-0.732519689135014	Down	0.237203358890106	CG7548	CG7548	-	-	-	-
5740662	420.00	2.375	1.55	-0.615659297944072	Down	0.315918218327857	CG34296	CG34296	-	-	-	-
117460	602.00	8.42	4.655	-0.855039065507603	Down	0.585615188024827	TotX	turandot X	-	GO:0044421//extracellular region part	-	GO:0051707//response to other organism;GO:0006952//defense response
34192	9430.81	15.05	16.49	0.131827911790403	Up	0.269952537422417	Sema-1a	Sema-1a, isoform I	K06842|1|0.0|1658|dya:Dyak_GE18787|semaphorin	6	GO:0031224//intrinsic to membrane;GO:0031224//intrinsic to membrane;GO:0031224//intrinsic to membrane;GO:0031224//intrinsic to membrane	GO:0004871//signal transducer activity;GO:0004871//signal transducer activity;GO:0004871//signal transducer activity;GO:0004871//signal transducer activity	GO:0032501//multicellular organismal process;GO:0032501//multicellular organismal process;GO:0032501//multicellular organismal process;GO:0032501//multicellular organismal process
42313	5278.00	4.83	5.65	0.226227678466777	Up	0.262614092734575	Dl	delta, isoform C	K06051|1|0.0|1633|dme:Dmel_CG3619|delta	GO:0031224//intrinsic to membrane;GO:0032991//macromolecular complex;GO:0070161;GO:0016023//cytoplasmic membrane-bounded vesicle;GO:0045202//synapse;GO:0031224//intrinsic to membrane;GO:0032991//macromolecular complex;GO:0070161;GO:0016023//cytoplasmic membrane-bounded vesicle;GO:0045202//synapse	GO:0030528//transcription regulator activity;GO:0005102//receptor binding;GO:0046872//metal ion binding;GO:0001071//nucleic acid binding transcription factor activity;GO:0019955//cytokine binding;GO:0003677//DNA binding;GO:0030528//transcription regulator activity;GO:0005102//receptor binding;GO:0046872//metal ion binding;GO:0001071//nucleic acid binding transcription factor activity;GO:0019955//cytokine binding;GO:0003677//DNA binding	GO:0035110;GO:0001752//compound eye photoreceptor fate commitment;GO:0007309//oocyte axis specification;GO:0000380//alternative mRNA splicing, via spliceosome;GO:0008595//anterior/posterior axis specification, embryo;GO:0006357//regulation of transcription from RNA polymerase II promoter;GO:0007346//regulation of mitotic cell cycle;GO:0045168//cell-cell signaling involved in cell fate commitment;GO:0051301//cell division;GO:0046666//retinal cell programmed cell death;GO:0002682//regulation of immune system process;GO:0000904//cell morphogenesis involved in differentiation;GO:0048666//neuron development;GO:0060541//respiratory system development;GO:0001703//gastrulation with mouth forming first;GO:0009996//negative regulation of cell fate specification;GO:0007297//ovarian follicle cell migration;GO:0008587//imaginal disc-derived wing margin morphogenesis;GO:0007450//dorsal/ventral pattern formation, imaginal disc;GO:0007417//central nervous system development;GO:0008283//cell proliferation;GO:0007166//cell surface receptor signaling pathway;GO:0001736//establishment of planar polarity;GO:0007293//germarium-derived egg chamber formation;GO:0030036//actin cytoskeleton organization;GO:0006950//response to stress;GO:0042675//compound eye cone cell differentiation;GO:0019827//stem cell maintenance;GO:0007478//leg disc morphogenesis;GO:0042386//hemocyte differentiation;GO:0010721//negative regulation of cell development;GO:0035110;GO:0001752//compound eye photoreceptor fate commitment;GO:0007309//oocyte axis specification;GO:0000380//alternative mRNA splicing, via spliceosome;GO:0008595//anterior/posterior axis specification, embryo;GO:0006357//regulation of transcription from RNA polymerase II promoter;GO:0007346//regulation of mitotic cell cycle;GO:0045168//cell-cell signaling involved in cell fate commitment;GO:0051301//cell division;GO:0046666//retinal cell programmed cell death;GO:0002682//regulation of immune system process;GO:0000904//cell morphogenesis involved in differentiation;GO:0048666//neuron development;GO:0060541//respiratory system development;GO:0001703//gastrulation with mouth forming first;GO:0009996//negative regulation of cell fate specification;GO:0007297//ovarian follicle cell migration;GO:0008587//imaginal disc-derived wing margin morphogenesis;GO:0007450//dorsal/ventral pattern formation, imaginal disc;GO:0007417//central nervous system development;GO:0008283//cell proliferation;GO:0007166//cell surface receptor signaling pathway;GO:0001736//establishment of planar polarity;GO:0007293//germarium-derived egg chamber formation;GO:0030036//actin cytoskeleton organization;GO:0006950//response to stress;GO:0042675//compound eye cone cell differentiation;GO:0019827//stem cell maintenance;GO:0007478//leg disc morphogenesis;GO:0042386//hemocyte differentiation;GO:0010721//negative regulation of cell development
39114	1354.00	0.09	0.01	-3.16992500144231	Down	0.162796641109894	CG3222	CG3222	-	-	-	-
42669	3193.00	5.555	8.47	0.608575057943107	Up	0.517889740781307	CG31156	CG31156	K11292|1|1e-14|82.8|nvi:100122614|transcription	elongation	factor	SPT6	GO:0044424//intracellular part	GO:0003676//nucleic acid binding;GO:0016787//hydrolase activity	GO:0033554//cellular response to stress;GO:0006259//DNA metabolic process
36913	2634.89	48.56	46.265	-0.0698472307297544	Down	0.217524644030668	CG8963	CG8963, isoform E	K03260|1|9e-06|52.8|tca:656935|translation	initiation	factor	eIF-4F	-	GO:0005488//binding	GO:0007635//chemosensory behavior;GO:0044260;GO:0002118//aggressive behavior;GO:0009887//organ morphogenesis;GO:0007626//locomotory behavior;GO:0009605//response to external stimulus
44266	1914.96	73.415	71.32	-0.0417681586709671	Down	0.159255202628697	Inx3	innexin 3, isoform C	-	GO:0005911//cell-cell junction;GO:0031224//intrinsic to membrane	GO:0022829//wide pore channel activity	-
318833	3058.00	1.325	1.155	-0.198099508034504	Down	0.132931726907631	CG33057	CG33057, isoform B	K10669|1|8e-34|146|dre:503604|2'-phosphotransferase	[EC:2.7.1.160]	GO:0044464//cell part	GO:0046914//transition metal ion binding;GO:0016772//transferase activity, transferring phosphorus-containing groups	GO:0000394//RNA splicing, via endonucleolytic cleavage and ligation
32722	1950.07	40.505	33.855	-0.258731088251662	Down	0.483315078495801	CG5445	CG5445, isoform G	K09442|1|6e-20|99.4|cfa:481751|SAM	pointed	domain-containing	ETS	transcription	factor	-	-	-
41069	4429.00	0.02	0.08	2	Up	0.123439211391019	CG11966	CG11966, isoform B	K10519|1|1e-12|75.5|dre:567773|zinc	finger	and	BTB	domain-containing	protein	48;K09229|5|1e-12|75.5|ecb:100054788|KRAB	and	SCAN	domains-containing	zinc	finger	protein	-	GO:0005488//binding	-
19836245	796.00	2.49	1.625	-0.615706024152264	Down	0.325082146768894
40423	1022.00	28.705	31.885	0.151575825588385	Up	0.340087623220153	CG14565	CG14565	-	-	-	-
19835236	607.00	0.01	0.145	3.85798099512757	Up	0.213435560423512	-	CG45154	-	-	-	-
44072	1290.77	111.11	93.76	-0.244944191549708	Down	0.497006206644761	ran	Ran, isoform D	K07936|1|5e-119|428|dya:Dyak_GE17316|GTP-binding	nuclear	protein	Ran	GO:0005874//microtubule;GO:0044444//cytoplasmic part;GO:0005874//microtubule;GO:0044444//cytoplasmic part	GO:0017111//nucleoside-triphosphatase activity;GO:0004620//phospholipase activity;GO:0032561//guanyl ribonucleotide binding;GO:0017111//nucleoside-triphosphatase activity;GO:0004620//phospholipase activity;GO:0032561//guanyl ribonucleotide binding	GO:0065008;GO:0023060;GO:0030036//actin cytoskeleton organization;GO:0051169//nuclear transport;GO:0015031//protein transport;GO:0065008;GO:0023060;GO:0030036//actin cytoskeleton organization;GO:0051169//nuclear transport;GO:0015031//protein transport
19834743	300.00	0.8	0.165	-2.27753397552891	Down	0.337276378240234
19835267	488.00	0.01	0.095	3.24792751344359	Up	0.162796641109894
38714	6389.76	15.135	12.66	-0.257611270399172	Down	0.406352683461117	CG10289	CG10289, isoform D	-	-	-	-
41482	914.00	5.705	1.52	-1.9081555628451	Down	0.656955093099671	CG17404	CG17404	K01345|1|5e-28|124|xla:447029|pancreatic	endopeptidase	E	[EC:3.4.21.70];K09632|2|2e-27|122|mcc:701625|chymotrypsin-like	protease	[EC:3.4.21.-];K01310|3|2e-27|122|cfa:479649|chymotrypsin	[EC:3.4.21.1];K01312|5|6e-27|121|dpo:Dpse_GA11597|trypsin	[EC:3.4.21.4]	-	-	-
19835772	831.00	12.92	12.425	-0.0563602182442762	Down	0.149543629061701
33271	871.00	188.81	221.62	0.231152906036934	Up	0.495655348667397	ninaA	neither inactivation nor afterpotential A	K01802|1|5e-139|493|dme:Dmel_CG3966|peptidylprolyl	isomerase	[EC:5.2.1.8];K03768|4|4e-48|191|rno:64367|peptidyl-prolyl	cis-trans	isomerase	B	(cyclophilin	B)	[EC:5.2.1.8]	GO:0005626//insoluble fraction;GO:0044432//endoplasmic reticulum part;GO:0016021//integral to membrane;GO:0031410//cytoplasmic vesicle;GO:0042995//cell projection;GO:0005635//nuclear envelope	GO:0008144//drug binding;GO:0016859//cis-trans isomerase activity	GO:0006915//apoptotic process;GO:0006457//protein folding;GO:0046907//intracellular transport;GO:0007165//signal transduction;GO:0006726//eye pigment biosynthetic process
14462706	1388.00	8.965	8.205	-0.127800249354662	Down	0.219678714859438
40542	1114.00	68.335	67.72	-0.0130427179181861	Down	0.0947791164658635	vps24	vacuolar protein sorting 24	K12193|1|8e-93|340|dme:Dmel_CG9779|charged	multivesicular	body	protein	3	-	-	GO:0006810//transport
32915	2455.00	11.965	11.475	-0.0603262432373285	Down	0.149543629061701	CG14196	CG14196	K08189|1|9e-16|85.9|mdo:100016751|MFS	transporter,	MCP	family,	solute	carrier	family	16	(monocarboxylic	acid	transporters),	member	13;K08188|5|2e-13|78.2|ptr:468446|MFS	transporter,	MCP	family,	solute	carrier	family	16	(monocarboxylic	acid	transporters),	member	11	-	-	GO:0008219//cell death;GO:0003006//developmental process involved in reproduction;GO:0006810//transport
50466	821.45	948.95	919.885	-0.0448785608964957	Down	0.168419131069733	CG10570	CG10570, isoform C	-	-	-	-
5740143	526.00	15.92	17.34	0.123263562678186	Up	0.258999634903249	CG34207	CG34207	-	GO:0005737//cytoplasm	-	GO:0009987//cellular process;GO:0007276//gamete generation;GO:0003006//developmental process involved in reproduction
37248	1070.00	0.94	0.915	-0.0388890133935948	Down	0.0714494341000365	CG15120	CG15120	-	-	-	-
40273	2207.28	65.13	75.585	0.214777730354608	Up	0.455239138371669	CG32425	CG32425, isoform F	-	-	-	-
41804	2497.00	4.3	3.565	-0.270434583145572	Down	0.261664841182913	CG7262	nucleoporin 93kD-2	-	-	-	-
36262	2020.00	13.34	14.71	0.141038580070245	Up	0.27429718875502	S2P	site-2 protease	K07765|1|0.0|989|dme:Dmel_CG8988|S2P	endopeptidase	[EC:3.4.24.85]	GO:0044464//cell part	GO:0004175//endopeptidase activity	GO:0051605
2768993	654.00	0.07	0.01	-2.8073549220576	Down	0.141328952172326	CG33290	CG33290	-	-	-	-
19834955	560.00	0.17	0.16	-0.0874628412503394	Down	0.0685651697699891
36380	1171.00	0.04	0.01	-2	Down	0.102263599853961	stil	stand still	-	GO:0000785//chromatin	-	GO:0007548//sex differentiation;GO:0007275//multicellular organismal development
36951	884.00	166.355	183.1	0.138366562324759	Up	0.369623950346842	Prosalpha5	proteasome alpha5 subunit, isoform B	K02729|1|4e-136|483|dme:Dmel_CG10938|20S	proteasome	subunit	alpha	5	[EC:3.4.25.1]	-	-	-
19835674	957.00	0.045	0.05	0.15200309344505	Up	0.0634173055859803
37079	871.00	25.045	23.805	-0.0732579827015637	Down	0.198393574297189	MED9	mediator complex subunit 9	-	-	-	-
41300	2022.00	10.36	6.26	-0.726789440753935	Down	0.582767433369843	CG4089	CG4089	K06047|1|3e-08|60.5|spu:582881|tubulin---tyrosine	ligase	[EC:6.3.2.25];K05755|2|9e-06|52.4|tgu:100190205|actin	related	protein	2/3	complex,	subunit	4	-	GO:0016881//acid-amino acid ligase activity;GO:0032559	GO:0043412//macromolecule modification
43095	5486.00	16.585	18.39	0.149042467623915	Up	0.305184373859073	tankyrase	tankyrase, isoform B	K10799|1|0.0|2234|dme:Dmel_CG4719|tankyrase	[EC:2.4.2.30]	-	GO:0016763//transferase activity, transferring pentosyl groups	GO:0007010//cytoskeleton organization
31228	728.16	23.66	26.44	0.160272103167903	Up	0.343190945600584	tko	technical knockout, isoform C	K02973|1|9e-09|60.1|ame:552272|small	subunit	ribosomal	protein	S23e	-	-	-
33339	5087.52	10.44	9.78	-0.0942153416176507	Down	0.184665936473165	haf	hattifattener, isoform F	K13023|1|9e-20|100|mcc:707574|carboxypeptidase	N	regulatory	subunit	GO:0031224//intrinsic to membrane	GO:0005488//binding	-
43004	868.00	12.23	13.14	0.103540871794943	Up	0.212887915297554	PQBP1	Poly-glutamine tract binding protein 1	K12865|1|2e-25|115|aga:AgaP_AGAP011757|polyglutamine-binding	protein	1	GO:0005681//spliceosomal complex	GO:0005488//binding	GO:0000377
12798319	1380.00	8.835	5.715	-0.628476636337139	Down	0.529755385177072
34175	3353.00	4.625	4.425	-0.0637759104333147	Down	0.112887915297554	U26	U26, isoform D	K00142|1|7e-47|189|hsa:132949|aminoadipate-semialdehyde	dehydrogenase	[EC:1.2.1.31]	-	-	-
38292	1175.00	0.07	0.04	-0.807354922057604	Down	0.0906900328587076	CG13806	CG13806	-	-	GO:0030247//polysaccharide binding	GO:0006022
42497	3171.00	7.88	6.54	-0.268904993958294	Down	0.33461117196057	CG7044	CG7044	-	-	-	-
32989	641.27	712.21	732.93	0.0413727249165571	Up	0.168017524644031	CoVIb	cytochrome c oxidase subunit VIb, isoform D	K02267|1|3e-44|177|dme:Dmel_CG14235|cytochrome	c	oxidase	subunit	VIb	[EC:1.9.3.1]	GO:0005746//mitochondrial respiratory chain;GO:0005746//mitochondrial respiratory chain;GO:0005746//mitochondrial respiratory chain	GO:0015002//heme-copper terminal oxidase activity;GO:0015002//heme-copper terminal oxidase activity;GO:0015002//heme-copper terminal oxidase activity	-
8674035	373.00	20.7	3.135	-2.72309341958465	Down	0.831982475355969	CG42489	CG42489, isoform C	-	-	-	-
32548	1450.60	156.07	118.515	-0.397123579856862	Down	0.626725082146769	MSBP	membrane steroid binding protein, isoform C	-	GO:0016020//membrane;GO:0016020//membrane	GO:0004871//signal transducer activity;GO:0005506//iron ion binding;GO:0005496//steroid binding;GO:0004871//signal transducer activity;GO:0005506//iron ion binding;GO:0005496//steroid binding	-
38337	6317.92	33.365	44.365	0.41108646464023	Up	0.595363271266886	CG43955	fife, isoform G	K05702|1|3e-06|55.1|api:100169483|afadin	-	GO:0046914//transition metal ion binding	-
33275	3004.00	0.605	0.58	-0.0608822421470225	Down	0.0758671047827674	GluRIIC	glutamate receptor IIC	K05313|1|0.0|1899|dme:Dmel_CG4226|glutamate	receptor,	ionotropic,	invertebrate;K05203|4|8e-107|388|mmu:14807|glutamate	receptor,	ionotropic,	kainate	3	GO:0031224//intrinsic to membrane;GO:0030313;GO:0044459//plasma membrane part;GO:0045202//synapse;GO:0044430//cytoskeletal part	GO:0008066//glutamate receptor activity;GO:0005231//excitatory extracellular ligand-gated ion channel activity	GO:0006810//transport;GO:0050804//regulation of synaptic transmission
41279	3103.85	106.32	53.56	-0.989185143951864	Down	0.786381891201168	pug	pugilist, isoform E	K00288|1|0.0|1816|dme:Dmel_CG4067|methylenetetrahydrofolate	dehydrogenase	(NADP+)	/	methenyltetrahydrofolate	cyclohydrolase	/	formyltetrahydrofolate	synthetase	[EC:1.5.1.5	3.5.4.9	6.3.4.3]	GO:0044444//cytoplasmic part;GO:0044444//cytoplasmic part;GO:0044444//cytoplasmic part;GO:0044444//cytoplasmic part	GO:0004486//methylenetetrahydrofolate dehydrogenase [NAD(P)+] activity;GO:0019238//cyclohydrolase activity;GO:0016879//ligase activity, forming carbon-nitrogen bonds;GO:0032559;GO:0004486//methylenetetrahydrofolate dehydrogenase [NAD(P)+] activity;GO:0019238//cyclohydrolase activity;GO:0016879//ligase activity, forming carbon-nitrogen bonds;GO:0032559;GO:0004486//methylenetetrahydrofolate dehydrogenase [NAD(P)+] activity;GO:0019238//cyclohydrolase activity;GO:0016879//ligase activity, forming carbon-nitrogen bonds;GO:0032559;GO:0004486//methylenetetrahydrofolate dehydrogenase [NAD(P)+] activity;GO:0019238//cyclohydrolase activity;GO:0016879//ligase activity, forming carbon-nitrogen bonds;GO:0032559	GO:0006760//folic acid-containing compound metabolic process;GO:0000097//sulfur amino acid biosynthetic process;GO:0006547//histidine metabolic process;GO:0006163//purine nucleotide metabolic process;GO:0006760//folic acid-containing compound metabolic process;GO:0000097//sulfur amino acid biosynthetic process;GO:0006547//histidine metabolic process;GO:0006163//purine nucleotide metabolic process;GO:0006760//folic acid-containing compound metabolic process;GO:0000097//sulfur amino acid biosynthetic process;GO:0006547//histidine metabolic process;GO:0006163//purine nucleotide metabolic process;GO:0006760//folic acid-containing compound metabolic process;GO:0000097//sulfur amino acid biosynthetic process;GO:0006547//histidine metabolic process;GO:0006163//purine nucleotide metabolic process
40653	4601.64	15.005	13.43	-0.159984014170846	Down	0.300693683826214	PEK	pancreatic eIF-2alpha kinase, isoform C	K08860|1|0.0|2115|dme:Dmel_CG2087|eukaryotic	translation	initiation	factor	2-alpha	kinase	[EC:2.7.11.1]	GO:0044432//endoplasmic reticulum part	GO:0004683//calmodulin-dependent protein kinase activity;GO:0032559	GO:0006446//regulation of translational initiation;GO:0006950//response to stress;GO:0006984//ER-nucleus signaling pathway;GO:0006464//cellular protein modification process
43698	704.00	16.07	16.325	0.0227130627586994	Up	0.100182548375319	mRpL32	mitochondrial ribosomal protein L32	-	GO:0000315//organellar large ribosomal subunit	GO:0005198//structural molecule activity	-
7354407	1668.23	3.05	5.07	0.733176504553092	Up	0.473384446878423	CG42362	CG42362, isoform B	-	-	-	-
318042	882.00	0.055	0.05	-0.137503523749935	Down	0.0704271631982475	CG32461	CG32461	-	-	-	-
42874	1241.00	13.68	10.49	-0.38305355230863	Down	0.478751369112815	CHORD	CHORD	K12795|1|2e-06|53.9|nve:NEMVE_v1g107214|suppressor	of	G2	allele	of	SKP1	-	-	-
326264	2322.00	161.005	108.95	-0.563439295384186	Down	0.700912741876597	CG33138	1,4-Alpha-Glucan branching enzyme	K00700|1|0.0|1429|dme:Dmel_CG33138|1,4-alpha-glucan	branching	enzyme	[EC:2.4.1.18]	-	GO:0016798//hydrolase activity, acting on glycosyl bonds;GO:0043167//ion binding	GO:0044238//primary metabolic process
34115	1368.00	7.01	5.98	-0.229268959812518	Down	0.290105878057685	CG8460	CG8460	-	-	GO:0004553//hydrolase activity, hydrolyzing O-glycosyl compounds;GO:0043167//ion binding	GO:0006026
41292	1005.00	2.395	3.445	0.524478326968111	Up	0.345162468054034	Desi	desiccate	-	-	-	-
31761	1587.68	15.225	16.855	0.146734399190516	Up	0.297553851770719	sni	sniffer, isoform B	-	-	GO:0016616//oxidoreductase activity, acting on the CH-OH group of donors, NAD or NADP as acceptor	GO:0008152//metabolic process
13084062	559.00	0.995	0.695	-0.517683547820141	Down	0.191639284410369	CG43210	CG43210, isoform D	-	-	-	-
3771934	5279.00	9.545	8.06	-0.24396535887597	Down	0.336655713764147	cana	CENP-ana, isoform C	K11498|1|0.0|3595|dme:Dmel_CG33694|centromeric	protein	E	GO:0015630//microtubule cytoskeleton	GO:0003774//motor activity;GO:0032559	GO:0007017//microtubule-based process
33753	3195.77	30.805	33.145	0.105626717211308	Up	0.276524278933918	tkv	thickveins, isoform D	K13579|1|0.0|974|dme:Dmel_CG14026|bone	morphogenetic	protein	receptor	type-1,	invertebrate	GO:0016020//membrane;GO:0005770//late endosome;GO:0016020//membrane;GO:0005770//late endosome;GO:0016020//membrane;GO:0005770//late endosome;GO:0016020//membrane;GO:0005770//late endosome	GO:0019838//growth factor binding;GO:0005024//transforming growth factor beta-activated receptor activity;GO:0032559;GO:0016564//transcription repressor activity;GO:0019838//growth factor binding;GO:0005024//transforming growth factor beta-activated receptor activity;GO:0032559;GO:0016564//transcription repressor activity;GO:0019838//growth factor binding;GO:0005024//transforming growth factor beta-activated receptor activity;GO:0032559;GO:0016564//transcription repressor activity;GO:0019838//growth factor binding;GO:0005024//transforming growth factor beta-activated receptor activity;GO:0032559;GO:0016564//transcription repressor activity	GO:0007448//anterior/posterior pattern specification, imaginal disc;GO:0045704;GO:0007179//transforming growth factor beta receptor signaling pathway;GO:0016337//cell-cell adhesion;GO:0048870//cell motility;GO:0019827//stem cell maintenance;GO:0001700//embryonic development via the syncytial blastoderm;GO:0048592//eye morphogenesis;GO:0001709//cell fate determination;GO:0007281//germ cell development;GO:0006464//cellular protein modification process;GO:0008582//regulation of synaptic growth at neuromuscular junction;GO:0030703//eggshell formation;GO:0060541//respiratory system development;GO:0046620//regulation of organ growth;GO:0007476//imaginal disc-derived wing morphogenesis;GO:0007448//anterior/posterior pattern specification, imaginal disc;GO:0045704;GO:0007179//transforming growth factor beta receptor signaling pathway;GO:0016337//cell-cell adhesion;GO:0048870//cell motility;GO:0019827//stem cell maintenance;GO:0001700//embryonic development via the syncytial blastoderm;GO:0048592//eye morphogenesis;GO:0001709//cell fate determination;GO:0007281//germ cell development;GO:0006464//cellular protein modification process;GO:0008582//regulation of synaptic growth at neuromuscular junction;GO:0030703//eggshell formation;GO:0060541//respiratory system development;GO:0046620//regulation of organ growth;GO:0007476//imaginal disc-derived wing morphogenesis;GO:0007448//anterior/posterior pattern specification, imaginal disc;GO:0045704;GO:0007179//transforming growth factor beta receptor signaling pathway;GO:0016337//cell-cell adhesion;GO:0048870//cell motility;GO:0019827//stem cell maintenance;GO:0001700//embryonic development via the syncytial blastoderm;GO:0048592//eye morphogenesis;GO:0001709//cell fate determination;GO:0007281//germ cell development;GO:0006464//cellular protein modification process;GO:0008582//regulation of synaptic growth at neuromuscular junction;GO:0030703//eggshell formation;GO:0060541//respiratory system development;GO:0046620//regulation of organ growth;GO:0007476//imaginal disc-derived wing morphogenesis;GO:0007448//anterior/posterior pattern specification, imaginal disc;GO:0045704;GO:0007179//transforming growth factor beta receptor signaling pathway;GO:0016337//cell-cell adhesion;GO:0048870//cell motility;GO:0019827//stem cell maintenance;GO:0001700//embryonic development via the syncytial blastoderm;GO:0048592//eye morphogenesis;GO:0001709//cell fate determination;GO:0007281//germ cell development;GO:0006464//cellular protein modification process;GO:0008582//regulation of synaptic growth at neuromuscular junction;GO:0030703//eggshell formation;GO:0060541//respiratory system development;GO:0046620//regulation of organ growth;GO:0007476//imaginal disc-derived wing morphogenesis
32777	2058.46	48.885	49.955	0.0312372319106256	Up	0.134319094560058	Vps4	vacuolar protein sorting 4, isoform B	K12196|1|0.0|771|dsi:Dsim_GD17375|vacuolar	protein-sorting-associated	protein	4	-	GO:0017111//nucleoside-triphosphatase activity;GO:0032559	GO:0006909//phagocytosis;GO:0007010//cytoskeleton organization;GO:0035088//establishment or maintenance of apical/basal cell polarity
5740603	831.00	0.055	0.01	-2.4594316186373	Down	0.115553121577218	CG34442	CG34442	-	-	-	-
38933	1365.00	2.37	0.7	-1.75946023195329	Down	0.494341000365097	CG7194	CG7194	-	-	-	-
33016	1131.00	28.435	28.485	0.00253460191842179	Up	0.0695509309967141	CG9577	CG9577	K12663|1|2e-168|591|dme:Dmel_CG9577|delta(3,5)-Delta(2,4)-dienoyl-CoA	isomerase	[EC:5.3.3.-]	GO:0044444//cytoplasmic part	-	-
42422	979.00	0.045	0.01	-2.16992500144231	Down	0.102263599853961	CG10881	CG10881	K03248|1|2e-156|551|dme:Dmel_CG10881|translation	initiation	factor	eIF-3	subunit	4	GO:0043234//protein complex;GO:0044424//intracellular part	GO:0008135//translation factor activity, nucleic acid binding;GO:0046914//transition metal ion binding	GO:0007052//mitotic spindle organization;GO:0006412//translation
38620	1268.00	0.1	0.1	0	-	0.0634173055859803	blanks	blanks	K13194|1|7e-06|52.0|aag:AaeL_AAEL002522|double	stranded	RNA-specific	editase	1	[EC:3.5.-.-]	GO:0043229//intracellular organelle	GO:0003723//RNA binding	-
38738	8230.00	0.01	0.01	0	-	0.0634173055859803	ndl	nudel	K09614|1|8e-38|160|dpo:Dpse_GA15245|corin	[EC:3.4.21.-]	-	GO:0004175//endopeptidase activity	GO:0001775//cell activation;GO:0007310//oocyte dorsal/ventral axis specification;GO:0051604//protein maturation;GO:0007166//cell surface receptor signaling pathway
19835542	227.00	4.57	8.13	0.831061187016958	Up	0.573420956553487
42641	1393.00	90.155	112.385	0.317970081318679	Up	0.570244614822928	Rpn7	regulatory particle non-ATPase 7	K03037|1|0.0|772|dsi:Dsim_GD18456|26S	proteasome	regulatory	subunit	N7	GO:0005838//proteasome regulatory particle	GO:0070011//peptidase activity, acting on L-amino acid peptides	GO:0019538//protein metabolic process
39884	3191.00	16.385	13.12	-0.320607952924676	Down	0.461920408908361	sina	seven in absentia, isoform C	K04506|1|4e-140|499|dvi:Dvir_GJ12342|E3	ubiquitin-protein	ligase	SIAH1	[EC:6.3.2.19]	GO:0043231//intracellular membrane-bounded organelle;GO:0043234//protein complex;GO:0043231//intracellular membrane-bounded organelle;GO:0043234//protein complex	GO:0046914//transition metal ion binding;GO:0005515//protein binding;GO:0019787//small conjugating protein ligase activity;GO:0046914//transition metal ion binding;GO:0005515//protein binding;GO:0019787//small conjugating protein ligase activity	GO:0046532//regulation of photoreceptor cell differentiation;GO:0032446//protein modification by small protein conjugation;GO:0050953//sensory perception of light stimulus;GO:0019941//modification-dependent protein catabolic process;GO:0001752//compound eye photoreceptor fate commitment;GO:0046532//regulation of photoreceptor cell differentiation;GO:0032446//protein modification by small protein conjugation;GO:0050953//sensory perception of light stimulus;GO:0019941//modification-dependent protein catabolic process;GO:0001752//compound eye photoreceptor fate commitment
32907	1230.00	1.61	1.405	-0.196490557893691	Down	0.142862358525009	CG7914	CG7914	K00326|1|1e-09|63.9|spu:580078|cytochrome-b5	reductase	[EC:1.6.2.2]	-	GO:0003824//catalytic activity	GO:0008152//metabolic process
32606	1794.29	48.18	38.85	-0.310519794943398	Down	0.536436655713764	CG4239	CG4239, isoform D	-	GO:0031224//intrinsic to membrane;GO:0031224//intrinsic to membrane;GO:0031224//intrinsic to membrane	GO:0005216//ion channel activity;GO:0005216//ion channel activity;GO:0005216//ion channel activity	GO:0006812//cation transport;GO:0006812//cation transport;GO:0006812//cation transport
31567	1465.00	109.39	105.845	-0.0475277390518174	Down	0.18517707192406	Rpt4	regulatory particle triple-A ATPase 4	K03064|1|0.0|773|dya:Dyak_GE16469|26S	proteasome	regulatory	subunit	T4	-	-	-
35678	2321.89	16.405	15.91	-0.0442017581873722	Down	0.133625410733844	CG1620	CG1620, isoform C	K11660|1|1e-09|65.9|mdo:100012010|metastasis-associated	protein	MTA	-	GO:0003676//nucleic acid binding;GO:0003676//nucleic acid binding	-
39132	1993.35	114.925	155.54	0.43659297774253	Up	0.64811975173421	CG6767	CG6767, isoform J	K00948|1|0.0|772|dya:Dyak_GE21218|ribose-phosphate	pyrophosphokinase	[EC:2.7.6.1]	-	GO:0046872//metal ion binding;GO:0016778;GO:0046872//metal ion binding;GO:0016778	GO:0009124//nucleoside monophosphate biosynthetic process;GO:0009124//nucleoside monophosphate biosynthetic process
5740215	639.00	5.275	1.325	-1.99317873414399	Down	0.648667396860168	CG13177	CG13177, isoform B	-	-	-	-
32274	1384.12	42.835	40.54	-0.079443999682245	Down	0.233004746257758	REG	REG, isoform B	K06698|1|4e-136|484|dme:Dmel_CG1591|proteasome	activator	subunit	3	(PA28	gamma)	GO:0005681//spliceosomal complex;GO:0031981//nuclear lumen;GO:0022624//proteasome accessory complex	GO:0061135	GO:0010498//proteasomal protein catabolic process;GO:0000377
33290	1767.00	27.225	15.72	-0.792330831345663	Down	0.700073019350128	Iris	iris	-	-	-	-
35161	1390.00	0.35	0.52	0.571156701196125	Up	0.151697699890471	CG15169	CG15169	-	-	-	-
38764	827.00	0.01	0.055	2.4594316186373	Up	0.115553121577218	CG10063	CG10063	-	-	-	-
40052	1378.31	6.325	5.425	-0.221442342249831	Down	0.271449434100037	dysb	dysbindin ortholog, isoform B	-	GO:0043231//intracellular membrane-bounded organelle;GO:0044446//intracellular organelle part;GO:0044444//cytoplasmic part;GO:0016020//membrane	GO:0005488//binding	GO:0009987//cellular process;GO:0016043//cellular component organization
32189	1980.00	0.08	0.175	1.12928301694497	Up	0.135560423512231	Ir11a	ionotropic receptor 11a	-	GO:0030313	-	GO:0051234//establishment of localization
33251	1701.32	0.03	0.15	2.32192809488736	Up	0.163198247535597	Gr21a	gustatory receptor 21a, isoform B	K08471|1|1e-36|154|dme:Dmel_CG14979|gustatory	receptor	GO:0031224//intrinsic to membrane	GO:0004930//G-protein coupled receptor activity	GO:0010035//response to inorganic substance;GO:0007166//cell surface receptor signaling pathway;GO:0007606//sensory perception of chemical stimulus;GO:0023060
38146	1784.98	30.3	39.11	0.368219742372632	Up	0.564476086162833	Rac1	Rac1, isoform B	K04392|1|1e-108|394|dvi:Dvir_GJ13209|Ras-related	C3	botulinum	toxin	substrate	1	GO:0048770;GO:0042995//cell projection;GO:0005884//actin filament;GO:0005626//insoluble fraction;GO:0012505//endomembrane system;GO:0030427//site of polarized growth;GO:0019898//extrinsic to membrane;GO:0031252//cell leading edge;GO:0044297//cell body	GO:0032561//guanyl ribonucleotide binding;GO:0017111//nucleoside-triphosphatase activity;GO:0019899//enzyme binding	GO:0007017//microtubule-based process;GO:0001894//tissue homeostasis;GO:0010591//regulation of lamellipodium assembly;GO:0031589//cell-substrate adhesion;GO:0045806//negative regulation of endocytosis;GO:0007409//axonogenesis;GO:0001736//establishment of planar polarity;GO:0050905//neuromuscular process;GO:0048588//developmental cell growth;GO:0008283//cell proliferation;GO:0019094//pole plasm mRNA localization;GO:0042051//compound eye photoreceptor development;GO:0007392;GO:0007266//Rho protein signal transduction;GO:0021795//cerebral cortex cell migration;GO:0007297//ovarian follicle cell migration;GO:0035567//non-canonical Wnt receptor signaling pathway;GO:0006935//chemotaxis;GO:0006917//induction of apoptosis;GO:0042386//hemocyte differentiation;GO:0006970//response to osmotic stress;GO:0030041//actin filament polymerization;GO:0034331;GO:0006275//regulation of DNA replication;GO:0006952//defense response;GO:0010769//regulation of cell morphogenesis involved in differentiation;GO:0002252;GO:0002682//regulation of immune system process;GO:0055002//striated muscle cell development;GO:0021843;GO:0043551//regulation of phosphatidylinositol 3-kinase activity;GO:0042743//hydrogen peroxide metabolic process;GO:0009207;GO:0000768//syncytium formation by plasma membrane fusion;GO:0033554//cellular response to stress;GO:0000165//MAPK cascade;GO:0006909//phagocytosis;GO:0007424//open tracheal system development;GO:0007431//salivary gland development
34572	2954.00	0.195	0.57	1.54748779530249	Up	0.249324571011318	spz4	spatzle 4	-	-	-	-
41017	5933.26	4.39	4.855	0.145250355883834	Up	0.187440671778021	CG42796	5-hydroxytryptamine (serotonin) receptor 2B, isoform F	K04159|1|3e-45|184|mdo:100011052|5-hydroxytryptamine	(serotonin)	receptor	2C	GO:0031224//intrinsic to membrane	GO:0004888//transmembrane signaling receptor activity	GO:0023060;GO:0007166//cell surface receptor signaling pathway
34815	1232.45	14.695	10.695	-0.458388876486288	Down	0.530083972252647	nimB5	nimrod B5, isoform C	K06252|1|5e-17|89.0|bta:282654|tenascin	-	-	-
40710	3501.00	15.635	15.575	-0.00554705601367635	Down	0.0767798466593647	Madm	MLF1-adaptor molecule	K08875|1|0.0|1058|dme:Dmel_CG1098|nuclear	receptor-binding	protein	GO:0043231//intracellular membrane-bounded organelle;GO:0044444//cytoplasmic part	GO:0042802//identical protein binding;GO:0016301//kinase activity;GO:0032559	GO:0032535//regulation of cellular component size;GO:0048193//Golgi vesicle transport;GO:0008283//cell proliferation;GO:0006464//cellular protein modification process
34836	774.00	0.11	0.06	-0.874469117916141	Down	0.104308141657539	Send2	spermathecal endopeptidase 2	K01312|1|8e-43|173|dpo:Dpse_GA14937|trypsin	[EC:3.4.21.4]	-	GO:0004175//endopeptidase activity	GO:0019538//protein metabolic process
38062	3219.00	6.025	6.6	0.131504783128492	Up	0.196458561518802	CG6905	cell division cycle 5 ortholog, isoform B	K12860|1|0.0|1533|dme:Dmel_CG6905|pre-mRNA-splicing	factor	CDC5/CEF1	GO:0005681//spliceosomal complex;GO:0005681//spliceosomal complex	GO:0003676//nucleic acid binding;GO:0003676//nucleic acid binding	GO:0010468//regulation of gene expression;GO:0000377;GO:0010468//regulation of gene expression;GO:0000377
39774	2314.00	2.525	4.695	0.894841770014617	Up	0.501825483753195	l(3)72Dn	lethal (3) 72Dn, isoform B	K02084|1|4e-07|57.0|oaa:100073402|apoptotic	protease-activating	factor;K12602|2|3e-06|54.3|api:100164117|WD	repeat-containing	protein	61	-	-	-
43227	1184.00	2.98	1.485	-1.0048493996614	Down	0.445856151880248	IntS12	integrator 12	K13149|1|1e-97|356|dme:Dmel_CG5491|integrator	complex	subunit	12	-	GO:0046872//metal ion binding	-
38330	1527.00	0.195	0.085	-1.19793937761191	Down	0.141109894121942	CG1246	CG1246, isoform E	-	-	-	-
36464	2370.00	44.96	38.555	-0.221724067573006	Down	0.44662285505659	CG4670	CG4670, isoform B	K10758|1|1e-71|271|dre:100004382|thiol	oxidase	[EC:1.8.3.2]	-	GO:0016972//thiol oxidase activity	GO:0008152//metabolic process;GO:0019725//cellular homeostasis
32661	5682.78	24.03	21.845	-0.137533542685649	Down	0.309967141292443	if	inflated, isoform F	K06584|1|1e-117|425|mdo:100027090|integrin	alpha	8;K06487|2|3e-115|417|mdo:100028127|integrin	alpha	V;K06484|3|4e-115|417|dre:386787|integrin	alpha	5	GO:0043232;GO:0005887//integral to plasma membrane;GO:0043232;GO:0005887//integral to plasma membrane;GO:0043232;GO:0005887//integral to plasma membrane;GO:0043232;GO:0005887//integral to plasma membrane	GO:0004871//signal transducer activity;GO:0005515//protein binding;GO:0004871//signal transducer activity;GO:0005515//protein binding;GO:0004871//signal transducer activity;GO:0005515//protein binding;GO:0004871//signal transducer activity;GO:0005515//protein binding	GO:0007166//cell surface receptor signaling pathway;GO:0007424//open tracheal system development;GO:0007409//axonogenesis;GO:0016337//cell-cell adhesion;GO:0048870//cell motility;GO:0010669//epithelial structure maintenance;GO:0051235;GO:0008587//imaginal disc-derived wing margin morphogenesis;GO:0031589//cell-substrate adhesion;GO:0006935//chemotaxis;GO:0048565//digestive tract development;GO:0010927;GO:0007431//salivary gland development;GO:0007606//sensory perception of chemical stimulus;GO:0007166//cell surface receptor signaling pathway;GO:0007424//open tracheal system development;GO:0007409//axonogenesis;GO:0016337//cell-cell adhesion;GO:0048870//cell motility;GO:0010669//epithelial structure maintenance;GO:0051235;GO:0008587//imaginal disc-derived wing margin morphogenesis;GO:0031589//cell-substrate adhesion;GO:0006935//chemotaxis;GO:0048565//digestive tract development;GO:0010927;GO:0007431//salivary gland development;GO:0007606//sensory perception of chemical stimulus;GO:0007166//cell surface receptor signaling pathway;GO:0007424//open tracheal system development;GO:0007409//axonogenesis;GO:0016337//cell-cell adhesion;GO:0048870//cell motility;GO:0010669//epithelial structure maintenance;GO:0051235;GO:0008587//imaginal disc-derived wing margin morphogenesis;GO:0031589//cell-substrate adhesion;GO:0006935//chemotaxis;GO:0048565//digestive tract development;GO:0010927;GO:0007431//salivary gland development;GO:0007606//sensory perception of chemical stimulus;GO:0007166//cell surface receptor signaling pathway;GO:0007424//open tracheal system development;GO:0007409//axonogenesis;GO:0016337//cell-cell adhesion;GO:0048870//cell motility;GO:0010669//epithelial structure maintenance;GO:0051235;GO:0008587//imaginal disc-derived wing margin morphogenesis;GO:0031589//cell-substrate adhesion;GO:0006935//chemotaxis;GO:0048565//digestive tract development;GO:0010927;GO:0007431//salivary gland development;GO:0007606//sensory perception of chemical stimulus
42464	564.00	479.18	537.14	0.164730466580114	Up	0.409602044541804	RpS20	ribosomal protein S20	K02969|1|1e-63|241|dme:Dmel_CG15693|small	subunit	ribosomal	protein	S20e	GO:0015935//small ribosomal subunit	GO:0003676//nucleic acid binding;GO:0005198//structural molecule activity	GO:0010467//gene expression
33131	3259.69	12.98	11.4	-0.187256558947035	Down	0.320299379335524	CG14614	wings apart, isoform D	K11805|1|0.0|722|dpe:Dper_GL13429|WD	repeat-containing	protein	68	GO:0031461//cullin-RING ubiquitin ligase complex;GO:0043231//intracellular membrane-bounded organelle	GO:0005488//binding;GO:0004468//lysine N-acetyltransferase activity	GO:0032501//multicellular organismal process;GO:0009888//tissue development;GO:0032446//protein modification by small protein conjugation
36146	1667.69	96.44	96.695	0.00380964039867885	Up	0.0726907630522088	CG7686	CG7686, isoform B	-	-	-	-
35004	4610.47	26.525	26.135	-0.0213695918422345	Down	0.106170135085798	CG17912	CG17912, isoform G	-	GO:0044464//cell part;GO:0044464//cell part	GO:0003676//nucleic acid binding;GO:0046914//transition metal ion binding;GO:0003676//nucleic acid binding;GO:0046914//transition metal ion binding	-
42934	2895.65	57.23	49.61	-0.206140649656291	Down	0.444359255202629	atl	atlastin, isoform C	-	GO:0005789//endoplasmic reticulum membrane;GO:0005789//endoplasmic reticulum membrane	GO:0032561//guanyl ribonucleotide binding;GO:0017111//nucleoside-triphosphatase activity;GO:0032561//guanyl ribonucleotide binding;GO:0017111//nucleoside-triphosphatase activity	GO:0048741//skeletal muscle fiber development;GO:0048638//regulation of developmental growth;GO:0048284//organelle fusion;GO:0007019//microtubule depolymerization;GO:0048741//skeletal muscle fiber development;GO:0048638//regulation of developmental growth;GO:0048284//organelle fusion;GO:0007019//microtubule depolymerization
5740633	1722.00	0.475	0.075	-2.66296501272243	Down	0.281270536692223	nvd	neverland	-	-	GO:0043169//cation binding;GO:0051536//iron-sulfur cluster binding;GO:0003824//catalytic activity	GO:0006694//steroid biosynthetic process;GO:0009653//anatomical structure morphogenesis;GO:0040007//growth;GO:0002164//larval development
36319	5896.00	9.145	8.825	-0.0513868915901739	Down	0.12552026286966	CG8858	CG8858	K11886|1|0.0|3627|dme:Dmel_CG8858|proteasome	component	ECM29	GO:0043231//intracellular membrane-bounded organelle	GO:0005488//binding	GO:0009057//macromolecule catabolic process
10178797	2594.00	0.97	0.01	-6.59991284218713	Down	0.511573566995254	pre-mod(mdg4)-X	pre-mod(mdg4)-X	-	GO:0000228//nuclear chromosome;GO:0044427//chromosomal part;GO:0031981//nuclear lumen;GO:0016020//membrane	GO:0030528//transcription regulator activity;GO:0005488//binding;GO:0016791//phosphatase activity	GO:0012502//induction of programmed cell death;GO:0006915//apoptotic process;GO:0006333//chromatin assembly or disassembly;GO:0007292//female gamete generation;GO:0007140//male meiosis
31419	1868.00	0.11	0.025	-2.13750352374994	Down	0.141036874771815	CG6927	CG6927	K05195|1|3e-45|183|dre:192124|glycine	receptor	alpha-3;K05193|2|9e-45|181|dre:30676|glycine	receptor	alpha-1	GO:0044459//plasma membrane part;GO:0031224//intrinsic to membrane	GO:0005237//inhibitory extracellular ligand-gated ion channel activity	GO:0006909//phagocytosis
45328	2451.00	0.23	0.35	0.605721060887954	Up	0.134574662285506	sens	senseless	K10631|1|4e-51|203|nvi:100116176|E3	ubiquitin-protein	ligase	Topors	[EC:6.3.2.19];K09223|2|7e-48|192|spu:589099|growth	factor	independent	1	GO:0043231//intracellular membrane-bounded organelle	GO:0030528//transcription regulator activity;GO:0000981//sequence-specific DNA binding RNA polymerase II transcription factor activity;GO:0003677//DNA binding;GO:0008134//transcription factor binding	GO:0042461//photoreceptor cell development;GO:0001751//compound eye photoreceptor cell differentiation;GO:0048812//neuron projection morphogenesis;GO:0010468//regulation of gene expression;GO:0007173//epidermal growth factor receptor signaling pathway;GO:0043704//photoreceptor cell fate specification;GO:0006915//apoptotic process;GO:0001709//cell fate determination;GO:0006935//chemotaxis
31506	3578.00	0.045	0.015	-1.58496250072116	Down	0.0973713033953998	CG3108	CG3108	K08637|1|4e-67|257|mcc:702856|carboxypeptidase	A4	[EC:3.4.17.-];K08779|2|8e-67|256|dre:246092|carboxypeptidase	A1	[EC:3.4.17.1];K01290|4|4e-65|250|dgr:Dgri_GH10071|carboxypeptidase	A,	invertebrate	[EC:3.4.17.-]	-	-	-
12798523	1563.00	93.015	127.795	0.458296096394478	Up	0.654545454545455
33798	1505.05	2.11	0.575	-1.87560913776281	Down	0.479919678714859	CG7236	CG7236, isoform E	K08824|1|0.0|773|dya:Dyak_GE25570|cyclin-dependent	kinase-like	[EC:2.7.11.22]	-	GO:0004672//protein kinase activity;GO:0032559;GO:0004672//protein kinase activity;GO:0032559	GO:0006464//cellular protein modification process;GO:0006464//cellular protein modification process
38343	1296.00	21.195	25.775	0.282248461200375	Up	0.474078130704637	CG12093	CG12093	-	-	-	-
33167	2551.00	14.215	14.51	0.029633420389217	Up	0.110733844468784	Nhe1	Na[+]/H[+] hydrogen exchanger 1	K03316|1|1e-157|557|spu:578765|monovalent	cation:H+	antiporter,	CPA1	family;K12041|2|7e-70|265|mcc:710429|solute	carrier	family	9,	member	6	GO:0031224//intrinsic to membrane	GO:0005451//monovalent cation:hydrogen antiporter activity	GO:0055067;GO:0030001//metal ion transport
31449	2744.00	1.645	2.165	0.396279440991484	Up	0.237641474990873	Mcm3	minichromosome maintenance 3, isoform B	K02541|1|0.0|1572|dme:Dmel_CG4206|minichromosome	maintenance	protein	3	GO:0043231//intracellular membrane-bounded organelle;GO:0032993//protein-DNA complex	GO:0003678//DNA helicase activity;GO:0003676//nucleic acid binding;GO:0032559	GO:0006261//DNA-dependent DNA replication
34671	2107.00	0.025	0.01	-1.32192809488736	Down	0.0859802847754655	CG15485	CG15485, isoform B	K01415|1|2e-71|271|cin:100186841|endothelin-converting	enzyme	[EC:3.4.24.71];K08635|2|2e-67|257|aga:AgaP_AGAP009791|membrane	metallo-endopeptidase-like	1;K09610|4|3e-66|253|mmu:13599|endothelin-converting	enzyme-like	1	[EC:3.4.24.-]	-	GO:0004175//endopeptidase activity	GO:0019538//protein metabolic process
34720	1420.00	4.37	4.13	-0.0814914980811531	Down	0.124169404892296	CG5705	CG5705	K02835|1|0.0|721|dme:Dmel_CG5705|peptide	chain	release	factor	RF-1	GO:0044424//intracellular part	GO:0003747//translation release factor activity	GO:0006412//translation
39769	582.00	23.95	32.89	0.45762335221186	Up	0.604089083607156	l(3)72Dh	TRAPP subunit 20 ortholog	-	GO:0044464//cell part	-	GO:0048193//Golgi vesicle transport;GO:0050658//RNA transport
39095	3232.32	6.65	6.89	0.0511496423157393	Up	0.115151515151515	phol	pleiohomeotic like, isoform B	K09201|1|0.0|1161|dme:Dmel_CG3445|transcription	factor	YY	GO:0000790//nuclear chromatin;GO:0005700//polytene chromosome	GO:0003676//nucleic acid binding;GO:0046914//transition metal ion binding;GO:0001071//nucleic acid binding transcription factor activity;GO:0003682//chromatin binding	GO:0016458//gene silencing
39935	2130.00	0.04	0.025	-0.678071905112638	Down	0.0835706462212486	tap	target of poxn	K09081|1|4e-20|100|dre:30239|neurogenin	1;K09082|2|5e-20|99.8|xla:398061|neurogenin	2	GO:0043231//intracellular membrane-bounded organelle	-	GO:0048513//organ development;GO:0006355//regulation of transcription, DNA-dependent
43508	4023.39	19.285	20.51	0.0888483458510903	Up	0.220335889010588	yata	yata, isoform B	K08876|1|0.0|1413|dme:Dmel_CG1973|SCY1-like	-	GO:0016301//kinase activity;GO:0032559	GO:0006464//cellular protein modification process
36601	2475.00	10.975	11.095	0.0156887277742906	Up	0.0890836071558963	Dh44-R1	diuretic hormone 44 receptor 1	K04578|1|0.0|966|dme:Dmel_CG8422|corticotropin	releasing	hormone	receptor	1	GO:0031224//intrinsic to membrane	GO:0008528//G-protein coupled peptide receptor activity;GO:0005179//hormone activity	GO:0007166//cell surface receptor signaling pathway;GO:0023060
34893	813.46	5.835	6.205	0.0886985544230086	Up	0.148959474260679	l(2)35Cc	lethal (2) 35Cc, isoform B	-	GO:0043234//protein complex;GO:0044430//cytoskeletal part	GO:0005515//protein binding	GO:0031023//microtubule organizing center organization;GO:0044267//cellular protein metabolic process;GO:0003006//developmental process involved in reproduction
40186	899.00	253.805	291.3	0.198785210691084	Up	0.463161737860533	Nca	neurocalcin, isoform A	K13764|1|7e-55|213|bta:281447|recoverin	-	GO:0046872//metal ion binding;GO:0050664//oxidoreductase activity, acting on NAD(P)H, oxygen as acceptor	GO:0016310//phosphorylation
318053	1958.38	30.65	36.6	0.255956574593261	Up	0.477144943410004	CG32495	CG32495, isoform I	K01920|1|0.0|657|dme:Dmel_CG6835|glutathione	synthase	[EC:6.3.2.3]	-	GO:0016881//acid-amino acid ligase activity;GO:0032559;GO:0016881//acid-amino acid ligase activity;GO:0032559;GO:0016881//acid-amino acid ligase activity;GO:0032559;GO:0016881//acid-amino acid ligase activity;GO:0032559;GO:0016881//acid-amino acid ligase activity;GO:0032559;GO:0016881//acid-amino acid ligase activity;GO:0032559	GO:0033554//cellular response to stress;GO:0006749//glutathione metabolic process;GO:0033554//cellular response to stress;GO:0006749//glutathione metabolic process;GO:0033554//cellular response to stress;GO:0006749//glutathione metabolic process;GO:0033554//cellular response to stress;GO:0006749//glutathione metabolic process;GO:0033554//cellular response to stress;GO:0006749//glutathione metabolic process;GO:0033554//cellular response to stress;GO:0006749//glutathione metabolic process
12798248	2340.00	22.75	24.73	0.120395694416517	Up	0.280467323840818
3772566	1614.00	0.3	0.105	-1.51457317282976	Down	0.182730923694779	CG11714	CG11714, isoform C	K10478|1|8e-07|55.5|tgu:100223888|BTB/POZ	domain-containing	protein	3/6;K10523|3|1e-06|54.7|xtr:394599|speckle-type	POZ	protein	-	GO:0005488//binding	-
38696	1067.00	4.005	4.305	0.104210994988134	Up	0.140379700620664	CG10469	CG10469	K01310|1|4e-29|128|dpo:Dpse_GA19618|chymotrypsin	[EC:3.4.21.1];K09634|2|5e-28|125|gga:427988|transmembrane	protease,	serine	3	[EC:3.4.21.-];K01340|3|6e-28|124|ssc:397389|tryptase	[EC:3.4.21.59];K01362|5|8e-28|124|dpo:Dpse_GA15953|	[EC:3.4.21.-]	-	GO:0004175//endopeptidase activity	GO:0019538//protein metabolic process
39403	1981.49	36.31	38.3	0.0769774620121121	Up	0.228587075575027	CG4300	CG4300, isoform D	K00802|1|0.0|738|dse:Dsec_GM24668|spermine	synthase	[EC:2.5.1.22]	-	GO:0016765//transferase activity, transferring alkyl or aryl (other than methyl) groups;GO:0016765//transferase activity, transferring alkyl or aryl (other than methyl) groups	GO:0006596//polyamine biosynthetic process;GO:0006596//polyamine biosynthetic process
41913	5411.14	34.85	34.79	-0.00248597713589532	Down	0.0701350857977364	alpha-Man-IIb	alpha-Man-IIb, isoform C	K01191|1|0.0|2382|dme:Dmel_CG4606|alpha-mannosidase	[EC:3.2.1.24]	-	-	-
246531	965.00	0.14	0.01	-3.8073549220576	Down	0.208871851040526	CG30288	CG30288	K01362|1|3e-26|118|dme:Dmel_CG4920|	[EC:3.4.21.-];K01316|3|1e-24|113|tgu:100220466|protease,	serine,	7	(enterokinase)	[EC:3.4.21.9];K01312|4|4e-23|108|dpo:Dpse_GA15903|trypsin	[EC:3.4.21.4];K01324|5|2e-22|106|rno:25048|plasma	kallikrein	[EC:3.4.21.34]	-	GO:0004175//endopeptidase activity	GO:0019538//protein metabolic process
33953	2112.54	286.225	336.03	0.231440351170855	Up	0.498941219423147	nrv2	nervana 2, isoform G	K01540|1|1e-175|616|dme:Dmel_CG9261|sodium/potassium-transporting	ATPase	subunit	beta	GO:0043296//apical junction complex;GO:0005887//integral to plasma membrane;GO:0043296//apical junction complex;GO:0005887//integral to plasma membrane;GO:0043296//apical junction complex;GO:0005887//integral to plasma membrane;GO:0043296//apical junction complex;GO:0005887//integral to plasma membrane;GO:0043296//apical junction complex;GO:0005887//integral to plasma membrane	GO:0008556//potassium-transporting ATPase activity;GO:0008556//potassium-transporting ATPase activity;GO:0008556//potassium-transporting ATPase activity;GO:0008556//potassium-transporting ATPase activity;GO:0008556//potassium-transporting ATPase activity	GO:0007043//cell-cell junction assembly;GO:0035151//regulation of tube size, open tracheal system;GO:0009206;GO:0021782//glial cell development;GO:0030001//metal ion transport;GO:0007043//cell-cell junction assembly;GO:0035151//regulation of tube size, open tracheal system;GO:0009206;GO:0021782//glial cell development;GO:0030001//metal ion transport;GO:0007043//cell-cell junction assembly;GO:0035151//regulation of tube size, open tracheal system;GO:0009206;GO:0021782//glial cell development;GO:0030001//metal ion transport;GO:0007043//cell-cell junction assembly;GO:0035151//regulation of tube size, open tracheal system;GO:0009206;GO:0021782//glial cell development;GO:0030001//metal ion transport;GO:0007043//cell-cell junction assembly;GO:0035151//regulation of tube size, open tracheal system;GO:0009206;GO:0021782//glial cell development;GO:0030001//metal ion transport
31350	8979.74	22.575	21.5	-0.0703893278913979	Down	0.192515516611902	lva	lava lamp, isoform D	K11498|1|4e-09|65.9|mcc:711186|centromeric	protein	E;K04648|2|5e-09|65.5|bfo:BRAFLDRAFT_126882|dynactin	1;K06102|3|5e-09|65.5|ssc:100157963|cingulin;K12478|5|5e-09|65.5|bta:516259|early	endosome	antigen	1	GO:0043231//intracellular membrane-bounded organelle;GO:0015630//microtubule cytoskeleton;GO:0044444//cytoplasmic part	GO:0008092//cytoskeletal protein binding	GO:0031345//negative regulation of cell projection organization;GO:0007275//multicellular organismal development;GO:0051649//establishment of localization in cell
31380	3496.07	42.575	51.715	0.280576266823891	Up	0.51500547645126	CG3556	CG3556, isoform B	-	GO:0043231//intracellular membrane-bounded organelle	GO:0019842//vitamin binding;GO:0003676//nucleic acid binding;GO:0001071//nucleic acid binding transcription factor activity;GO:0008168//methyltransferase activity	GO:0006544//glycine metabolic process;GO:0010468//regulation of gene expression;GO:0006351//transcription, DNA-dependent;GO:0051180//vitamin transport
42526	1052.18	20.11	25.245	0.328084595745753	Up	0.509784592917123	CG5919	CG5919, isoform B	K01823|1|2e-149|528|dme:Dmel_CG5919|isopentenyl-diphosphate	delta-isomerase	[EC:5.3.3.2]	-	GO:0016863//intramolecular oxidoreductase activity, transposing C=C bonds;GO:0016863//intramolecular oxidoreductase activity, transposing C=C bonds	GO:0006720//isoprenoid metabolic process;GO:0006720//isoprenoid metabolic process
42832	2160.34	394.585	472.345	0.259504873055529	Up	0.53461117196057	Gdh	glutamate dehydrogenase, isoform F	K00261|1|0.0|1101|dme:Dmel_CG5320|glutamate	dehydrogenase	(NAD(P)+)	[EC:1.4.1.3]	GO:0031980;GO:0031980;GO:0031980	GO:0005515//protein binding;GO:0016639//oxidoreductase activity, acting on the CH-NH2 group of donors, NAD or NADP as acceptor;GO:0005515//protein binding;GO:0016639//oxidoreductase activity, acting on the CH-NH2 group of donors, NAD or NADP as acceptor;GO:0005515//protein binding;GO:0016639//oxidoreductase activity, acting on the CH-NH2 group of donors, NAD or NADP as acceptor	GO:0046692//sperm competition;GO:0006103//2-oxoglutarate metabolic process;GO:0006734//NADH metabolic process;GO:0045333//cellular respiration;GO:0006519;GO:0046692//sperm competition;GO:0006103//2-oxoglutarate metabolic process;GO:0006734//NADH metabolic process;GO:0045333//cellular respiration;GO:0006519;GO:0046692//sperm competition;GO:0006103//2-oxoglutarate metabolic process;GO:0006734//NADH metabolic process;GO:0045333//cellular respiration;GO:0006519
39139	1073.00	2.07	4.02	0.957564733679603	Up	0.487550200803213	CG14174	CG14174	-	-	-	-
33161	3925.34	13.98	14.26	0.0286096210684517	Up	0.109821102592187	dbr	debra, isoform F	-	GO:0043231//intracellular membrane-bounded organelle	GO:0046914//transition metal ion binding	-
37832	1701.00	86.825	96.245	0.148601087943909	Up	0.377400511135451	CG3907	CG3907, isoform B	K10352|1|7e-07|55.8|tgu:100230210|myosin	heavy	chain;K09291|3|4e-06|53.1|gga:424457|nucleoprotein	TPR	-	-	-
326178	1362.00	0.035	0.01	-1.8073549220576	Down	0.0893026652062797	CG31948	CG31948, isoform B	-	-	-	-
39472	1017.00	0.24	0.17	-0.497499659470817	Down	0.112157721796276	CG11263	CG11263, isoform B	-	GO:0044464//cell part;GO:0044464//cell part	GO:0004527//exonuclease activity;GO:0005488//binding;GO:0004527//exonuclease activity;GO:0005488//binding	GO:0034641//cellular nitrogen compound metabolic process;GO:0034641//cellular nitrogen compound metabolic process
19836250	2501.00	0.88	1.115	0.341468281283008	Up	0.162979189485214	-	Cyp6a16, isoform C	-	-	-	-
39454	3960.70	46.035	45.53	-0.0159136871684418	Down	0.109602044541804	Atg1	Autophagy-specific gene 1, isoform B	K08269|1|0.0|1394|dme:Dmel_CG10967|unc51-like	kinase	[EC:2.7.11.1]	-	GO:0008092//cytoskeletal protein binding;GO:0004672//protein kinase activity;GO:0032559;GO:0008092//cytoskeletal protein binding;GO:0004672//protein kinase activity;GO:0032559	GO:0044248//cellular catabolic process;GO:0009968//negative regulation of signal transduction;GO:0016049//cell growth;GO:0007416//synapse assembly;GO:0007552//metamorphosis;GO:0051969;GO:0010970//microtubule-based transport;GO:0006464//cellular protein modification process;GO:0044248//cellular catabolic process;GO:0009968//negative regulation of signal transduction;GO:0016049//cell growth;GO:0007416//synapse assembly;GO:0007552//metamorphosis;GO:0051969;GO:0010970//microtubule-based transport;GO:0006464//cellular protein modification process
2768877	2472.25	19.78	15.62	-0.340647972617132	Down	0.495363271266886	CG5541	CG5541, isoform B	-	-	-	-
36031	2258.79	61.595	41.915	-0.555346614860574	Down	0.677948156261409	Etf-QO	electron transfer flavoprotein-ubiquinone oxidoreductase, isoform B	K00311|1|0.0|1254|dme:Dmel_CG12140|electron-transferring-flavoprotein	dehydrogenase	[EC:1.5.5.1]	GO:0015630//microtubule cytoskeleton;GO:0031304//intrinsic to mitochondrial inner membrane	GO:0048038//quinone binding;GO:0043169//cation binding;GO:0051536//iron-sulfur cluster binding;GO:0016649//oxidoreductase activity, acting on the CH-NH group of donors, quinone or similar compound as acceptor	GO:0006091//generation of precursor metabolites and energy;GO:0006635//fatty acid beta-oxidation;GO:0051234//establishment of localization;GO:0006950//response to stress
38921	559.00	0.305	0.085	-1.84327449631255	Down	0.195509309967141	CG13674	CG13674, isoform B	-	-	-	-
38681	1078.00	0.04	0.045	0.169925001442312	Up	0.0634173055859803	CG6462	CG6462	K01310|1|2e-36|152|dpo:Dpse_GA19618|chymotrypsin	[EC:3.4.21.1];K01362|4|1e-32|140|dme:Dmel_CG31039|	[EC:3.4.21.-]	-	GO:0004175//endopeptidase activity	GO:0019538//protein metabolic process
3354922	1277.29	109.195	80.665	-0.436892058558173	Down	0.641584519897773	CG40198	CG40198, isoform C	-	-	-	-
38655	1165.62	31.295	33.73	0.108100142074247	Up	0.277729098211026	CG5537	CG5537, isoform C	K00761|1|4e-118|424|dme:Dmel_CG5537|uracil	phosphoribosyltransferase	[EC:2.4.2.9]	GO:0043231//intracellular membrane-bounded organelle	GO:0016740//transferase activity	GO:0055086//nucleobase-containing small molecule metabolic process
36286	4704.99	12.47	12.78	0.0354263711173244	Up	0.118912011683096	pds5	pds5, isoform B	K11267|1|0.0|2302|dme:Dmel_CG17509|sister	chromatid	cohesion	protein	PDS5	GO:0043234//protein complex;GO:0043231//intracellular membrane-bounded organelle;GO:0005694//chromosome	-	GO:0007059//chromosome segregation;GO:0051276//chromosome organization
45830	3099.51	33.565	33.345	-0.00948719332758867	Down	0.088864549105513	bur	burgundy, isoform C	K01951|1|0.0|1353|dme:Dmel_CG9242|GMP	synthase	(glutamine-hydrolysing)	[EC:6.3.5.2]	-	GO:0016884//carbon-nitrogen ligase activity, with glutamine as amido-N-donor;GO:0032559	GO:0006935//chemotaxis;GO:0009064//glutamine family amino acid metabolic process;GO:0009168//purine ribonucleoside monophosphate biosynthetic process;GO:0016570//histone modification
31250	946.00	0.385	1.03	1.41971398648832	Up	0.317196056955093	CG2652	CG2652	K11341|1|3e-07|55.8|smm:Smp_070760|YEATS	domain-containing	protein	4	-	-	-
41192	1410.00	56.575	50.135	-0.174346557171433	Down	0.393720335889011	CG8417	CG8417	K01809|1|0.0|794|dme:Dmel_CG8417|mannose-6-phosphate	isomerase	[EC:5.3.1.8]	-	GO:0016861//intramolecular oxidoreductase activity, interconverting aldoses and ketoses;GO:0046914//transition metal ion binding	GO:0044238//primary metabolic process
37342	3660.00	5.05	6.47	0.35748232435335	Up	0.365461847389558	Lrt	Leucine-rich tendon-specific protein, isoform C	K13023|1|5e-23|110|mcc:707574|carboxypeptidase	N	regulatory	subunit;K06838|5|1e-22|108|cfa:486818|slit	1	-	-	-
34094	1454.00	0.75	0.115	-2.70525673443887	Down	0.350200803212851	CG7367	CG7367, isoform D	K01046|1|3e-36|152|oaa:100079831|triacylglycerol	lipase	[EC:3.1.1.3];K01059|2|1e-35|151|dpo:Dpse_GA19044|lipoprotein	lipase	[EC:3.1.1.34]	-	GO:0003824//catalytic activity;GO:0003824//catalytic activity	GO:0044238//primary metabolic process;GO:0006909//phagocytosis;GO:0044238//primary metabolic process;GO:0006909//phagocytosis
41037	1612.00	0.72	0.67	-0.10383581098454	Down	0.0851770719240599	CG8136	CG8136, isoform D	-	-	-	-
37068	2783.27	20.84	22.84	0.132207373084335	Up	0.293209200438116	Hsf	heat shock factor, isoform D	K09418|1|0.0|1203|dme:Dmel_CG5748|heat	shock	transcription	factor,	invertebrate	-	-	-
41209	5091.79	13.9	13.975	0.00776340011968262	Up	0.0795180722891566	FBX011	FBX011 ortholog, isoform B	K10297|1|0.0|1771|dme:Dmel_CG9461|F-box	protein	11	-	GO:0019787//small conjugating protein ligase activity;GO:0046914//transition metal ion binding	-
37998	1726.00	71.215	33.6	-1.08371991473812	Down	0.791420226359985	CG2736	CG2736	K12384|1|4e-25|116|dre:192340|lysosome	membrane	protein	2;K13885|2|5e-24|112|gga:416814|scavenger	receptor	class	B,	member	1	GO:0016021//integral to membrane;GO:0044444//cytoplasmic part	-	GO:0006950//response to stress;GO:0009987//cellular process
318825	511.00	38.89	56.605	0.541530259214485	Up	0.667214311792625	mRpL27	mitochondrial ribosomal protein L27, isoform C	-	GO:0000315//organellar large ribosomal subunit	GO:0005198//structural molecule activity	GO:0010467//gene expression
14462450	1239.00	9.865	7.48	-0.399280780835922	Down	0.448411829134721
42585	1316.00	0.885	0.16	-2.467605550083	Down	0.364476086162833	CG6332	CG6332	-	-	-	-
33575	2275.00	0.01	0.025	1.32192809488736	Up	0.0859802847754655	CG8851	CG8851, isoform C	K10352|1|7e-13|76.3|cin:100176948|myosin	heavy	chain;K10381|3|2e-11|71.6|dre:324023|desmoplakin	-	-	-
32818	2257.00	5.91	5.375	-0.13689337570071	Down	0.196677619569186	por	porcupine, isoform C	K00181|1|0.0|833|dme:Dmel_CG6205|porcupine	GO:0016020//membrane	GO:0016747//transferase activity, transferring acyl groups other than amino-acyl groups	GO:0006464//cellular protein modification process;GO:0035466
42185	1335.00	492.815	569.53	0.208725669348761	Up	0.479445052939029	Mdh2	malate dehydrogenase 2	K00026|1|0.0|654|dse:Dsec_GM15290|malate	dehydrogenase	[EC:1.1.1.37]	-	-	-
40996	2439.40	39.53	42.47	0.103496153527788	Up	0.269477911646586	DppIII	dipeptidyl aminopeptidase III, isoform C	K01277|1|0.0|1476|dme:Dmel_CG7415|dipeptidyl-peptidase	III	[EC:3.4.14.4]	GO:0044444//cytoplasmic part;GO:0044444//cytoplasmic part	GO:0008238//exopeptidase activity;GO:0008238//exopeptidase activity	GO:0019538//protein metabolic process;GO:0019538//protein metabolic process
46059	2045.00	28.95	22.225	-0.381379929159467	Down	0.55122307411464	Sply	Sphingosine-1-phosphate lyase, isoform B	K01634|1|0.0|1112|dme:Dmel_CG8946|sphinganine-1-phosphate	aldolase	[EC:4.1.2.27]	GO:0031227//intrinsic to endoplasmic reticulum membrane;GO:0031227//intrinsic to endoplasmic reticulum membrane	GO:0048037//cofactor binding;GO:0016832//aldehyde-lyase activity;GO:0048037//cofactor binding;GO:0016832//aldehyde-lyase activity	GO:0043436;GO:0006665//sphingolipid metabolic process;GO:0043436;GO:0006665//sphingolipid metabolic process
42135	2313.00	2.885	2.22	-0.378011642295376	Down	0.263563344286236	TyrRII	tyramine receptor II, isoform D	K04135|1|3e-44|180|api:100163236|adrenergic	receptor	alpha-1A;K04155|3|6e-23|109|gga:769107|5-hydroxytryptamine	(serotonin)	receptor	1D	-	-	-
37159	1073.00	0.045	0.045	0	-	0.0634173055859803	CG17821	CG17821	K00680|1|1e-54|213|dme:Dmel_CG8534|	[EC:2.3.1.-];K10249|5|5e-42|171|dre:393769|elongation	of	very	long	chain	fatty	acids	protein	4	-	-	-
34329	782.32	681.1	791.535	0.216786512513103	Up	0.491894852135816	RpL13	ribosomal protein L13, isoform C	K02873|1|2e-109|395|dme:Dmel_CG4651|large	subunit	ribosomal	protein	L13e	GO:0015934//large ribosomal subunit;GO:0015934//large ribosomal subunit	GO:0005198//structural molecule activity;GO:0005198//structural molecule activity	GO:0007052//mitotic spindle organization;GO:0010467//gene expression;GO:0007052//mitotic spindle organization;GO:0010467//gene expression
50305	626.63	80.715	30.46	-1.40592086568864	Down	0.818838992332968	CG8012	CG8012, isoform B	-	-	-	-
36429	1796.00	0.14	0.57	2.02553509210714	Up	0.275903614457831	CG3884	CG44251, isoform B	-	-	-	-
19835997	267.00	0.57	0.19	-1.58496250072116	Down	0.253267615918218
41922	1773.00	0.445	0.385	-0.208946890271496	Down	0.100365096750639	CG4546	CG4546	K00934|1|0.0|894|dme:Dmel_CG4546|arginine	kinase	[EC:2.7.3.3];K00933|2|8e-85|314|ame:550932|creatine	kinase	[EC:2.7.3.2]	-	-	-
32203	818.00	61.06	52.85	-0.208324117936735	Down	0.447207009857612	Cpr11B	cuticular protein 11B, isoform B	-	-	GO:0042302//structural constituent of cuticle	-
39284	5845.00	64.825	83.05	0.357429867109082	Up	0.588572471705002	chrb	charybde, isoform E	K08270|1|3e-09|65.1|dre:378866|DNA-damage-inducible	transcript	4	GO:0044424//intracellular part	-	GO:0001700//embryonic development via the syncytial blastoderm;GO:0006950//response to stress;GO:0009966//regulation of signal transduction;GO:0012501//programmed cell death;GO:0040008//regulation of growth
44227	2425.03	142.59	157.085	0.139672617214086	Up	0.368309602044542	Fatp	fatty acid (long chain) transport protein, isoform E	K08745|1|0.0|1352|dme:Dmel_CG7400|solute	carrier	family	27	(fatty	acid	transporter),	member	1/4	[EC:6.2.1.-]	GO:0016020//membrane;GO:0016020//membrane;GO:0016020//membrane	GO:0015245//fatty acid transporter activity;GO:0015245//fatty acid transporter activity;GO:0015245//fatty acid transporter activity	GO:0015908//fatty acid transport;GO:0015908//fatty acid transport;GO:0015908//fatty acid transport
43317	5457.67	13.245	14.505	0.131102451828375	Up	0.259802847754655	Tusp	tusp, isoform G	K09448|1|4e-15|85.1|cfa:481758|TEA	domain	family	member	1/3/4	-	-	-
45848	503.00	13.53	10.115	-0.419665519418254	Down	0.499926980649872	e(y)2	enhancer of yellow 2	K11368|1|7e-42|169|dme:Dmel_CG15191|enhancer	of	yellow	2	transcription	factor	GO:0044427//chromosomal part;GO:0070461//SAGA-type complex;GO:0005635//nuclear envelope	GO:0003712//transcription cofactor activity;GO:0019904//protein domain specific binding;GO:0031490//chromatin DNA binding	GO:0006406//mRNA export from nucleus;GO:0006357//regulation of transcription from RNA polymerase II promoter;GO:0010557//positive regulation of macromolecule biosynthetic process;GO:0006342//chromatin silencing;GO:0006325//chromatin organization
37982	1165.00	0.885	0.4	-1.14567745519564	Down	0.275465498357065	CG9083	CG9083	-	-	-	-
40282	950.00	24.625	24.275	-0.0206524289245465	Down	0.105038335158817	CG4858	CG4858	K03593|1|2e-36|152|hmg:100198387|ATP-binding	protein	involved	in	chromosome	partitioning	-	GO:0051536//iron-sulfur cluster binding;GO:0016462//pyrophosphatase activity;GO:0043169//cation binding;GO:0032559	-
33174	1460.97	25	27.205	0.121943733510401	Up	0.286016794450529	CG31974	CG31974, isoform D	-	-	-	-
38447	1479.00	333.71	302.26	-0.142804848636401	Down	0.37364001460387	Scsalpha	succinyl coenzyme A synthetase alpha subunit, isoform B	K01899|1|5e-164|577|dya:Dyak_GE21380|succinyl-CoA	synthetase	alpha	subunit	[EC:6.2.1.4	6.2.1.5]	GO:0030062//mitochondrial tricarboxylic acid cycle enzyme complex;GO:0030062//mitochondrial tricarboxylic acid cycle enzyme complex	GO:0004774//succinate-CoA ligase activity;GO:0046912//transferase activity, transferring acyl groups, acyl groups converted into alkyl on transfer;GO:0004774//succinate-CoA ligase activity;GO:0046912//transferase activity, transferring acyl groups, acyl groups converted into alkyl on transfer	GO:0009060//aerobic respiration;GO:0009060//aerobic respiration
33207	1972.00	33.76	25.685	-0.394388830360226	Down	0.569404892296459	Ent1	equilibrative nucleoside transporter 1, isoform C	K03323|1|0.0|892|dme:Dmel_CG11907|equilibrative	nucleoside	transporter,	ENT	family	GO:0044464//cell part;GO:0044464//cell part	GO:0015932//nucleobase-containing compound transmembrane transporter activity;GO:0015932//nucleobase-containing compound transmembrane transporter activity	GO:0051234//establishment of localization;GO:0051234//establishment of localization
36327	1521.00	1.405	2.18	0.633758004556001	Up	0.309309967141292	CG13168	CG13168, isoform D	-	-	-	-
33178	1699.00	1.96	2.97	0.599609276685557	Up	0.347572106608251	CG3709	CG3709	-	-	GO:0003676//nucleic acid binding;GO:0016866//intramolecular transferase activity	GO:0009451//RNA modification
43315	5722.40	17.595	16.375	-0.10367060743749	Down	0.230120481927711	dsd	distracted, isoform C	K05637|1|2e-13|79.3|ecb:100059860|laminin,	alpha	1	GO:0031224//intrinsic to membrane	GO:0005488//binding	-
47894	1798.00	4.595	5.785	0.332252097818455	Up	0.33442862358525	hbn	homeobrain	K09452|1|2e-26|120|dre:30657|homeobox	protein	aristaless-related	-	GO:0005488//binding	GO:0006350
34410	1649.00	0.585	0.45	-0.37851162325373	Down	0.134684191310697	CG5096	CG5096	K06260|1|5e-20|99.4|xla:446839|platelet	glycoprotein	V	-	GO:0005488//binding	-
33446	587.00	13.115	17.03	0.376860627413558	Up	0.502957283680175	CG15394	CG15394, isoform D	-	-	-	-
36068	3329.00	4.075	4.01	-0.0231978226635195	Down	0.0792625045637094	CG18011	CG18011	K09228|1|2e-39|165|ecb:100060075|KRAB	domain-containing	zinc	finger	protein	GO:0044464//cell part	GO:0046914//transition metal ion binding;GO:0051540	-
43512	1154.00	0.78	0.81	0.0544477840223762	Up	0.0751369112814896	sro	shroud	K00019|1|0.0|637|dme:Dmel_CG12068|3-hydroxybutyrate	dehydrogenase	[EC:1.1.1.30]	-	GO:0003824//catalytic activity	GO:0008152//metabolic process
41587	1957.00	31.45	24.53	-0.35851278320905	Down	0.544979919678715	grsm	granny smith, isoform F	K09611|1|0.0|1116|dya:Dyak_GE24479|probable	aminopeptidase	NPEPL1	[EC:3.4.11.-]	-	-	-
31577	2134.00	20.57	24.355	0.243676189315514	Up	0.431507849580139	CG3847	CG3847	K09228|1|4e-22|106|bfo:BRAFLDRAFT_71028|KRAB	domain-containing	zinc	finger	protein	-	-	-
36722	1548.00	14.085	15.77	0.16302309641558	Up	0.307046367287331	eIF2B-gamma	eIF2B-gamma	K03241|1|0.0|911|dme:Dmel_CG8190|translation	initiation	factor	eIF-2B	gamma	subunit	GO:0043234//protein complex;GO:0044444//cytoplasmic part	GO:0008135//translation factor activity, nucleic acid binding;GO:0030695//GTPase regulator activity;GO:0016772//transferase activity, transferring phosphorus-containing groups	GO:0006412//translation
36936	453.00	74.95	68.86	-0.122262297265306	Down	0.319277108433735	Gbp	Growth-blocking peptide	-	-	-	-
33334	616.00	0.07	0.01	-2.8073549220576	Down	0.141328952172326	halo	halo	-	-	-	GO:0050789//regulation of biological process;GO:0016310//phosphorylation;GO:0010970//microtubule-based transport
40239	1853.00	5.885	6.585	0.16214102521807	Up	0.226871120847024	Rbbp5	Rbbp5	K12857|1|3e-12|73.6|tad:TRIADDRAFT_37206|Prp8	binding	protein;K04508|4|8e-12|72.4|mdo:100031835|transducin	(beta)-like	1	-	-	-
38022	1117.00	13.915	16.155	0.215339841933756	Up	0.374078130704637	CG7049	CG7049	K13444|1|0.0|698|dme:Dmel_CG7049|sulfatase	modifying	factor	1	-	-	-
34777	1368.00	0.035	0.01	-1.8073549220576	Down	0.0893026652062797	CG9014	CG9014, isoform B	K11981|1|0.0|635|dme:Dmel_CG9014|E3	ubiquitin-protein	ligase	NRDP1	[EC:6.3.2.19]	GO:0043234//protein complex	GO:0046914//transition metal ion binding;GO:0019787//small conjugating protein ligase activity	GO:0032446//protein modification by small protein conjugation
35792	1626.00	0.03	0.03	0	-	0.0634173055859803	CG8708	CG8708, isoform D	K00731|1|1e-171|602|dvi:Dvir_GJ14139|glycoprotein-N-acetylgalactosamine	3-beta-galactosyltransferase	[EC:2.4.1.122]	GO:0044464//cell part	GO:0008378//galactosyltransferase activity	GO:0006464//cellular protein modification process
33121	392.00	0.115	4.9	5.41307598294556	Up	0.785323110624315	CG1678	CG1678, isoform B	-	-	-	-
42574	463.00	0.49	0.195	-1.32930762525296	Down	0.21810879883169	Cby	chibby, isoform D	-	-	-	GO:0007365//periodic partitioning;GO:0016055//Wnt receptor signaling pathway
41708	626.00	26.08	23.075	-0.176613221697941	Down	0.365680905439942	CG9922	CG9922, isoform B	-	-	-	-
38841	1573.00	16.55	11.545	-0.519563043920465	Down	0.572617743702081	Cyp4d8	cytochrome P450-4d8	K00517|1|0.0|929|dme:Dmel_CG4321|	[EC:1.14.-.-]	GO:0044464//cell part	GO:0016491//oxidoreductase activity;GO:0005506//iron ion binding	GO:0008152//metabolic process
37427	2226.00	14.465	14.195	-0.0271834742052079	Down	0.109054399415845	MFS16	major facilitator superfamily transporter 16, isoform D	K13783|1|0.0|1020|dse:Dsec_GM15825|MFS	transporter,	OPA	family,	solute	carrier	family	37	(glycerol-3-phosphate	transporter),	member	1/2	-	-	-
36953	2120.77	16.02	14.58	-0.135883428081773	Down	0.27842278203724	l(2)k01209	lethal (2) k01209, isoform D	K00876|1|0.0|1049|dsi:Dsim_GD11264|uridine	kinase	[EC:2.7.1.48]	-	-	-
36814	456.00	17.39	15.985	-0.121539188526067	Down	0.258488499452355	CG15704	CG15704	-	-	GO:0003824//catalytic activity;GO:0046914//transition metal ion binding	GO:0008152//metabolic process
35440	2914.88	8.625	10.23	0.246209783192435	Up	0.351113545089449	CG3651	CG3651, isoform D	-	-	-	-
14462377	428.00	0.995	1.335	0.424071311143905	Up	0.1960569550931
43309	1239.00	0.065	0.07	0.106915203916512	Up	0.0691858342460752	Gr98d	gustatory receptor 98d	K08471|1|0.0|790|dme:Dmel_CG31061|gustatory	receptor	GO:0031224//intrinsic to membrane	GO:0004930//G-protein coupled receptor activity	GO:0007166//cell surface receptor signaling pathway;GO:0007606//sensory perception of chemical stimulus;GO:0023060
33034	1282.00	20.77	18.645	-0.155712419071007	Down	0.325921869295363	Syx16	syntaxin 16	K08489|1|0.0|661|dme:Dmel_CG1467|syntaxin	16	GO:0031224//intrinsic to membrane;GO:0000323//lytic vacuole;GO:0012505//endomembrane system	GO:0005515//protein binding	GO:0001505//regulation of neurotransmitter levels;GO:0046907//intracellular transport;GO:0006904//vesicle docking involved in exocytosis;GO:0015031//protein transport
5740176	2612.00	6.25	8.15	0.382943869568991	Up	0.412632347572107	CG34340	CG34340, isoform F	K09330|1|3e-25|117|xtr:100124329|paired	mesoderm	homeobox	protein	2	-	-	GO:0048812//neuron projection morphogenesis;GO:0048513//organ development
42845	3092.77	24.945	24.565	-0.0221464302574071	Down	0.105987586710478	Miro	mitochondrial Rho, isoform F	K07870|1|0.0|655|spu:586242|Ras	homolog	gene	family,	member	T1	GO:0031306//intrinsic to mitochondrial outer membrane;GO:0031306//intrinsic to mitochondrial outer membrane;GO:0031306//intrinsic to mitochondrial outer membrane	GO:0046872//metal ion binding;GO:0032561//guanyl ribonucleotide binding;GO:0003824//catalytic activity;GO:0046872//metal ion binding;GO:0032561//guanyl ribonucleotide binding;GO:0003824//catalytic activity;GO:0046872//metal ion binding;GO:0032561//guanyl ribonucleotide binding;GO:0003824//catalytic activity	GO:0016192//vesicle-mediated transport;GO:0012501//programmed cell death;GO:0035556//intracellular signal transduction;GO:0051640//organelle localization;GO:0007267//cell-cell signaling;GO:0000226//microtubule cytoskeleton organization;GO:0010970//microtubule-based transport;GO:0016192//vesicle-mediated transport;GO:0012501//programmed cell death;GO:0035556//intracellular signal transduction;GO:0051640//organelle localization;GO:0007267//cell-cell signaling;GO:0000226//microtubule cytoskeleton organization;GO:0010970//microtubule-based transport;GO:0016192//vesicle-mediated transport;GO:0012501//programmed cell death;GO:0035556//intracellular signal transduction;GO:0051640//organelle localization;GO:0007267//cell-cell signaling;GO:0000226//microtubule cytoskeleton organization;GO:0010970//microtubule-based transport
40661	2286.34	40.105	33.945	-0.240583027302462	Down	0.461920408908361	CG31550	CG31550, isoform D	K13096|1|0.0|1136|dsi:Dsim_GD19790|splicing	factor	4	GO:0044464//cell part;GO:0044464//cell part;GO:0044464//cell part	GO:0005488//binding	-
37610	3761.00	0.015	0.01	-0.584962500721156	Down	0.0634173055859803	CG30268	CG30268	-	-	-	-
45682	1189.12	95.445	102.195	0.0985830851763328	Up	0.287732749178532	eIF-3p40	eukaryotic initiation factor 3 p40 subunit, isoform B	K03247|1|0.0|651|dme:Dmel_CG9124|translation	initiation	factor	eIF-3	subunit	3	GO:0044444//cytoplasmic part;GO:0044444//cytoplasmic part	GO:0008135//translation factor activity, nucleic acid binding;GO:0008135//translation factor activity, nucleic acid binding	GO:0006412//translation;GO:0006412//translation
38282	5265.00	0.94	0.38	-1.30666133823405	Down	0.296787148594377	osm-1	outer segment 2	-	GO:0044464//cell part	GO:0005488//binding	GO:0048646//anatomical structure formation involved in morphogenesis;GO:0007389//pattern specification process
43088	842.00	0.04	0.055	0.459431618637297	Up	0.083096020445418	ymp	yellow-emperor, isoform D	K14015|1|2e-65|248|dse:Dsec_GM10234|nuclear	protein	localization	protein	4	homolog	GO:0005681//spliceosomal complex;GO:0005681//spliceosomal complex	-	GO:0000377;GO:0000377
14462346	2488.00	0.18	0.265	0.557995453120887	Up	0.116940489229646
34701	8347.35	45.935	47.65	0.052882385451197	Up	0.175721066082512	CG9932	CG9932, isoform E	K09222|1|5e-13|78.6|dre:564772|RE1-silencing	transcription	factor;K09228|4|1e-12|77.4|bfo:BRAFLDRAFT_66688|KRAB	domain-containing	zinc	finger	protein	GO:0044464//cell part	GO:0046914//transition metal ion binding	-
38246	2118.70	85.945	104.455	0.281395936305081	Up	0.536473165388828	CG12025	CG12025, isoform C	-	-	-	-
43437	1359.79	271.69	274.9	0.0169454410918965	Up	0.119678714859438	CG11876	CG11876, isoform D	K00162|1|7e-119|426|dan:Dana_GF23287|pyruvate	dehydrogenase	E1	component	subunit	beta	[EC:1.2.4.1]	GO:0043234//protein complex;GO:0044444//cytoplasmic part;GO:0015630//microtubule cytoskeleton;GO:0043234//protein complex;GO:0044444//cytoplasmic part;GO:0015630//microtubule cytoskeleton;GO:0043234//protein complex;GO:0044444//cytoplasmic part;GO:0015630//microtubule cytoskeleton;GO:0043234//protein complex;GO:0044444//cytoplasmic part;GO:0015630//microtubule cytoskeleton	GO:0004738//pyruvate dehydrogenase activity;GO:0004738//pyruvate dehydrogenase activity	GO:0032787//monocarboxylic acid metabolic process;GO:0000226//microtubule cytoskeleton organization;GO:0032787//monocarboxylic acid metabolic process;GO:0000226//microtubule cytoskeleton organization;GO:0032787//monocarboxylic acid metabolic process;GO:0000226//microtubule cytoskeleton organization;GO:0032787//monocarboxylic acid metabolic process;GO:0000226//microtubule cytoskeleton organization
39678	1034.00	0.2	0.085	-1.23446525363702	Down	0.146403797006207	yellow-k	yellow-k	-	-	-	-
39971	5104.00	0.015	0.015	0	-	0.0634173055859803	CG6052	CG6052	K05643|1|0.0|892|hmg:100197302|ATP-binding	cassette,	subfamily	A	(ABC1),	member	3	-	GO:0017111//nucleoside-triphosphatase activity;GO:0032559	-
33841	1662.00	0.895	0.895	0	-	0.0634173055859803	H2.0	homeodomain protein 2.0	K09339|1|9e-158|556|dme:Dmel_CG11607|homeobox	protein	HLX1	GO:0043231//intracellular membrane-bounded organelle	GO:0003702//RNA polymerase II transcription factor activity;GO:0003677//DNA binding	GO:0045622//regulation of T-helper cell differentiation;GO:0006350;GO:0048522//positive regulation of cellular process
41144	3035.08	32.59	23.65	-0.462589168511807	Down	0.604089083607156	by	blistery, isoform D	K00665|1|1e-84|315|dpe:Dper_GL12292|fatty	acid	synthase,	animal	type	[EC:2.3.1.85];K08890|2|8e-06|53.1|tgu:100223292|B	lymphoid	tyrosine	kinase	[EC:2.7.10.2]	GO:0005924//cell-substrate adherens junction;GO:0005924//cell-substrate adherens junction;GO:0005924//cell-substrate adherens junction	GO:0008092//cytoskeletal protein binding;GO:0008092//cytoskeletal protein binding;GO:0008092//cytoskeletal protein binding	GO:0007472//wing disc morphogenesis;GO:0007010//cytoskeleton organization;GO:0007472//wing disc morphogenesis;GO:0007010//cytoskeleton organization;GO:0007472//wing disc morphogenesis;GO:0007010//cytoskeleton organization
117353	2504.52	55.755	44.815	-0.315119492272262	Down	0.549872216137276	Cct1	CTP:phosphocholine cytidylyltransferase 1, isoform F	K00968|1|0.0|851|dme:Dmel_CG1049|choline-phosphate	cytidylyltransferase	[EC:2.7.7.15]	GO:0043231//intracellular membrane-bounded organelle;GO:0043231//intracellular membrane-bounded organelle;GO:0043231//intracellular membrane-bounded organelle;GO:0043231//intracellular membrane-bounded organelle	GO:0070567;GO:0070567;GO:0070567;GO:0070567	GO:0016192//vesicle-mediated transport;GO:0007472//wing disc morphogenesis;GO:0007423//sensory organ development;GO:0046470//phosphatidylcholine metabolic process;GO:0010259//multicellular organismal aging;GO:0007292//female gamete generation;GO:0001736//establishment of planar polarity;GO:0016192//vesicle-mediated transport;GO:0007472//wing disc morphogenesis;GO:0007423//sensory organ development;GO:0046470//phosphatidylcholine metabolic process;GO:0010259//multicellular organismal aging;GO:0007292//female gamete generation;GO:0001736//establishment of planar polarity;GO:0016192//vesicle-mediated transport;GO:0007472//wing disc morphogenesis;GO:0007423//sensory organ development;GO:0046470//phosphatidylcholine metabolic process;GO:0010259//multicellular organismal aging;GO:0007292//female gamete generation;GO:0001736//establishment of planar polarity;GO:0016192//vesicle-mediated transport;GO:0007472//wing disc morphogenesis;GO:0007423//sensory organ development;GO:0046470//phosphatidylcholine metabolic process;GO:0010259//multicellular organismal aging;GO:0007292//female gamete generation;GO:0001736//establishment of planar polarity
19835383	1783.59	4.995	4.82	-0.0514515315624567	Down	0.104965315808689	-	phosphatidylinositol glycan anchor biosynthesis, class V ortholog, isoform C	-	-	-	-
43421	625.00	3.98	0.76	-2.38869710710006	Down	0.633625410733844	CG14518	CG14518	K12602|1|2e-33|142|dpo:Dpse_GA17766|WD	repeat-containing	protein	61;K09255|2|2e-11|68.6|dpe:Dper_GL18753|Rel/ankyrin	family,	other	-	GO:0019842//vitamin binding;GO:0016491//oxidoreductase activity;GO:0046914//transition metal ion binding	GO:0008152//metabolic process
42984	2853.00	21.69	19.27	-0.170673481376553	Down	0.344833880978459	CG11771	CG11771	K01414|1|0.0|1431|dme:Dmel_CG11771|oligopeptidase	A	[EC:3.4.24.70]	-	GO:0004175//endopeptidase activity	GO:0019538//protein metabolic process
38165	2273.00	0.05	0.01	-2.32192809488736	Down	0.115553121577218	CG9173	CG9173	-	-	-	-
32490	2159.00	4.765	4.405	-0.113334194989529	Down	0.154289886820007	CG9213	CG9213, isoform B	-	-	-	-
31613	855.67	535.18	667.65	0.319067798910057	Up	0.588170865279299	RpL17	ribosomal protein L17, isoform E	K02880|1|6e-95|347|dse:Dsec_GM12554|large	subunit	ribosomal	protein	L17e	-	-	-
33410	764.00	0.06	0.01	-2.58496250072116	Down	0.128550565899963	CG4271	CG4271	K01362|1|9e-25|113|dme:Dmel_CG2071|	[EC:3.4.21.-];K01312|2|7e-24|110|dpo:Dpse_GA15051|trypsin	[EC:3.4.21.4]	-	GO:0004175//endopeptidase activity	GO:0019538//protein metabolic process
19835753	764.00	0.06	0.01	-2.58496250072116	Down	0.128550565899963
19836100	583.00	0.37	0.85	1.19993757050875	Up	0.274187659729828
41608	1337.00	0.01	0.065	2.70043971814109	Up	0.135049288061336	CG11670	CG11670	K01312|1|1e-33|144|dpo:Dpse_GA19543|trypsin	[EC:3.4.21.4];K08664|2|4e-25|115|hsa:5652|protease,	serine,	8	(prostasin)	[EC:3.4.21.-];K01324|3|5e-25|115|ssc:397144|plasma	kallikrein	[EC:3.4.21.34]	-	-	-
14462651	812.00	0.06	0.01	-2.58496250072116	Down	0.128550565899963
42093	4244.13	27.045	27.66	0.0324392589969963	Up	0.126761591821833	Sur-8	Sur-8, isoform F	K01768|1|9e-47|189|dpo:Dpse_GA10197|adenylate	cyclase	[EC:4.6.1.1]	-	-	-
37710	920.00	7.17	8.015	0.160729401452643	Up	0.24399415845199	CG9815	CG9815, isoform D	-	-	-	-
40812	1409.00	3.755	1.535	-1.29057425214409	Down	0.53048557867835	CG1315	CG1315, isoform B	K01940|1|0.0|845|dme:Dmel_CG1315|argininosuccinate	synthase	[EC:6.3.4.5]	GO:0044424//intracellular part	GO:0016879//ligase activity, forming carbon-nitrogen bonds;GO:0032559	GO:0006525//arginine metabolic process;GO:0019627//urea metabolic process
37450	2753.00	5.56	4.93	-0.173497236345596	Down	0.220847024461482	CG10496	TATA box-binding protein-associated factor RNA polymerase I subunit C-like	-	-	-	-
46068	3442.67	158.265	175.43	0.148553240302798	Up	0.386710478276743	Acsl	Acyl-CoA synthetase long-chain, isoform J	K01897|1|0.0|1383|dme:Dmel_CG8732|long-chain	acyl-CoA	synthetase	[EC:6.2.1.3]	-	GO:0015078//hydrogen ion transmembrane transporter activity;GO:0003824//catalytic activity;GO:0015078//hydrogen ion transmembrane transporter activity;GO:0003824//catalytic activity;GO:0015078//hydrogen ion transmembrane transporter activity;GO:0003824//catalytic activity;GO:0015078//hydrogen ion transmembrane transporter activity;GO:0003824//catalytic activity;GO:0015078//hydrogen ion transmembrane transporter activity;GO:0003824//catalytic activity;GO:0015078//hydrogen ion transmembrane transporter activity;GO:0003824//catalytic activity;GO:0015078//hydrogen ion transmembrane transporter activity;GO:0003824//catalytic activity;GO:0015078//hydrogen ion transmembrane transporter activity;GO:0003824//catalytic activity;GO:0015078//hydrogen ion transmembrane transporter activity;GO:0003824//catalytic activity	GO:0022904//respiratory electron transport chain;GO:0022904//respiratory electron transport chain;GO:0022904//respiratory electron transport chain;GO:0022904//respiratory electron transport chain;GO:0022904//respiratory electron transport chain;GO:0022904//respiratory electron transport chain;GO:0022904//respiratory electron transport chain;GO:0022904//respiratory electron transport chain;GO:0022904//respiratory electron transport chain
42852	2231.00	83.905	152.395	0.860986879265898	Up	0.773384446878423	Hsp68	heat shock protein 68	K03283|1|0.0|1162|dme:Dmel_CG5436|heat	shock	70kDa	protein	1/8	GO:0043231//intracellular membrane-bounded organelle;GO:0044444//cytoplasmic part;GO:0015630//microtubule cytoskeleton	GO:0005515//protein binding;GO:0032559	GO:0010259//multicellular organismal aging;GO:0006950//response to stress;GO:0044267//cellular protein metabolic process
39263	668.00	68.92	58.57	-0.234760807115431	Down	0.474443227455276	CG7607	CG7607	-	-	-	-
40430	1049.00	33.17	46.1	0.474887738528678	Up	0.628842643300475	CG7407	CG7407	-	-	-	-
31176	923.00	10.845	10.335	-0.0694916642468262	Down	0.157721796276013	CG4045	CG4045	K03439|1|4e-150|530|dme:Dmel_CG4045|tRNA	(guanine-N7-)-methyltransferase	[EC:2.1.1.33]	-	-	-
42037	3935.00	0.01	0.09	3.16992500144231	Up	0.162796641109894	abd-A	abdominal A, isoform D	K09311|1|2e-117|424|dme:Dmel_CG10325|Antp	family,	other;K09307|3|5e-24|114|xla:373643|homeobox	protein	HoxA/B7	-	GO:0030528//transcription regulator activity;GO:0000981//sequence-specific DNA binding RNA polymerase II transcription factor activity;GO:0003677//DNA binding	GO:0035054//embryonic heart tube anterior/posterior pattern specification;GO:0035051//cardiocyte differentiation;GO:0007448//anterior/posterior pattern specification, imaginal disc;GO:0008354//germ cell migration;GO:0012501//programmed cell death;GO:0001742//oenocyte differentiation;GO:0014706//striated muscle tissue development;GO:0045137//development of primary sexual characteristics;GO:0001708//cell fate specification;GO:0014016//neuroblast differentiation;GO:0010551;GO:0001709//cell fate determination;GO:0048565//digestive tract development;GO:0007445;GO:0048634
19836118	249.00	0.395	0.605	0.615082489097492	Up	0.166812705366922
35821	1698.00	0.145	0.055	-1.39854937649027	Down	0.131872946330778	Cyp4ad1	Cyp4ad1, isoform B	K00517|1|0.0|1006|dme:Dmel_CG2110|	[EC:1.14.-.-]	GO:0044464//cell part	GO:0016491//oxidoreductase activity;GO:0005506//iron ion binding	GO:0008152//metabolic process
35398	3955.99	13.945	12.655	-0.140040426917628	Down	0.269587440671778	Hr39	hormone receptor-like in 39, isoform D	K08705|1|0.0|1424|dme:Dmel_CG8676|nuclear	receptor	subfamily	5	group	A	member	3	GO:0043231//intracellular membrane-bounded organelle;GO:0043231//intracellular membrane-bounded organelle;GO:0043231//intracellular membrane-bounded organelle;GO:0043231//intracellular membrane-bounded organelle	GO:0046914//transition metal ion binding;GO:0001071//nucleic acid binding transcription factor activity;GO:0003677//DNA binding;GO:0004879//ligand-activated sequence-specific DNA binding RNA polymerase II transcription factor activity;GO:0008134//transcription factor binding;GO:0046914//transition metal ion binding;GO:0001071//nucleic acid binding transcription factor activity;GO:0003677//DNA binding;GO:0004879//ligand-activated sequence-specific DNA binding RNA polymerase II transcription factor activity;GO:0008134//transcription factor binding;GO:0046914//transition metal ion binding;GO:0001071//nucleic acid binding transcription factor activity;GO:0003677//DNA binding;GO:0004879//ligand-activated sequence-specific DNA binding RNA polymerase II transcription factor activity;GO:0008134//transcription factor binding;GO:0046914//transition metal ion binding;GO:0001071//nucleic acid binding transcription factor activity;GO:0003677//DNA binding;GO:0004879//ligand-activated sequence-specific DNA binding RNA polymerase II transcription factor activity;GO:0008134//transcription factor binding	GO:0035071//salivary gland cell autophagic cell death;GO:0010468//regulation of gene expression;GO:0009887//organ morphogenesis;GO:0007143//female meiosis;GO:0006351//transcription, DNA-dependent;GO:0043280//positive regulation of cysteine-type endopeptidase activity involved in apoptotic process;GO:0035071//salivary gland cell autophagic cell death;GO:0010468//regulation of gene expression;GO:0009887//organ morphogenesis;GO:0007143//female meiosis;GO:0006351//transcription, DNA-dependent;GO:0043280//positive regulation of cysteine-type endopeptidase activity involved in apoptotic process;GO:0035071//salivary gland cell autophagic cell death;GO:0010468//regulation of gene expression;GO:0009887//organ morphogenesis;GO:0007143//female meiosis;GO:0006351//transcription, DNA-dependent;GO:0043280//positive regulation of cysteine-type endopeptidase activity involved in apoptotic process;GO:0035071//salivary gland cell autophagic cell death;GO:0010468//regulation of gene expression;GO:0009887//organ morphogenesis;GO:0007143//female meiosis;GO:0006351//transcription, DNA-dependent;GO:0043280//positive regulation of cysteine-type endopeptidase activity involved in apoptotic process
39322	1618.00	14.5	11.94	-0.280250063637492	Down	0.419751734209566	Bmcp	bmcp, isoform B	K03454|1|5e-158|557|dpo:Dpse_GA20254|mitochondrial	carrier	protein,	MC	family	GO:0019866//organelle inner membrane;GO:0031224//intrinsic to membrane;GO:0019866//organelle inner membrane;GO:0031224//intrinsic to membrane	-	GO:0006810//transport;GO:0008152//metabolic process;GO:0006810//transport;GO:0008152//metabolic process
40620	7539.41	27.74	29.75	0.100921880759065	Up	0.25666301569916	cno	canoe, isoform I	K05702|1|0.0|2742|dan:Dana_GF16070|afadin	GO:0005913//cell-cell adherens junction;GO:0005924//cell-substrate adherens junction;GO:0044444//cytoplasmic part;GO:0005913//cell-cell adherens junction;GO:0005924//cell-substrate adherens junction;GO:0044444//cytoplasmic part;GO:0005913//cell-cell adherens junction;GO:0005924//cell-substrate adherens junction;GO:0044444//cytoplasmic part	GO:0005488//binding;GO:0005488//binding;GO:0005488//binding	GO:0001654//eye development;GO:0007264//small GTPase mediated signal transduction;GO:0007392;GO:0043408//regulation of MAPK cascade;GO:0007166//cell surface receptor signaling pathway;GO:0007389//pattern specification process;GO:0001654//eye development;GO:0007264//small GTPase mediated signal transduction;GO:0007392;GO:0043408//regulation of MAPK cascade;GO:0007166//cell surface receptor signaling pathway;GO:0007389//pattern specification process;GO:0001654//eye development;GO:0007264//small GTPase mediated signal transduction;GO:0007392;GO:0043408//regulation of MAPK cascade;GO:0007166//cell surface receptor signaling pathway;GO:0007389//pattern specification process
36473	1017.36	107.09	50.39	-1.08761440695939	Down	0.801022270901789	CG42319	CG42319, isoform F	K05631|1|7e-06|53.1|dre:474349|atrophin-1	interacting	protein	3	(BAI1-associated	protein	1)	-	GO:0005488//binding;GO:0005488//binding;GO:0005488//binding;GO:0005488//binding;GO:0005488//binding;GO:0005488//binding	-
43935	1876.00	20.61	12.295	-0.745272769943174	Down	0.667834976268711	NtR	NtR, isoform B	K05312|1|2e-09|64.7|cin:100183680|nicotinic	acetylcholine	receptor,	invertebrate;K04808|3|3e-07|57.4|rno:81721|nicotinic	acetylcholine	receptor	alpha-6	GO:0031224//intrinsic to membrane	GO:0015276//ligand-gated ion channel activity	GO:0006810//transport
43326	976.00	5.735	5.74	0.00125725065986287	Up	0.0653158086893027	CG12883	CG12883	-	-	-	-
37319	659.76	62.495	94.595	0.598023159614293	Up	0.704198612632348	Cpr57A	cuticular protein 57A, isoform B	-	-	-	-
31987	5117.95	25.34	24.605	-0.0424650080106701	Down	0.143592552026287	spri	sprint, isoform R	-	-	GO:0005488//binding;GO:0005488//binding;GO:0005488//binding;GO:0005488//binding	GO:0007297//ovarian follicle cell migration;GO:0016192//vesicle-mediated transport;GO:0023060;GO:0007297//ovarian follicle cell migration;GO:0016192//vesicle-mediated transport;GO:0023060;GO:0007297//ovarian follicle cell migration;GO:0016192//vesicle-mediated transport;GO:0023060;GO:0007297//ovarian follicle cell migration;GO:0016192//vesicle-mediated transport;GO:0023060
33222	6867.65	5.64	5.655	0.00383186159102685	Up	0.0653158086893027	CG4297	CG4297, isoform D	-	-	-	-
44010	1843.00	195.48	197.54	0.0151238054081944	Up	0.11894852135816	Pgm	phosphoglucose mutase	K01835|1|0.0|1122|dme:Dmel_CG5165|phosphoglucomutase	[EC:5.4.2.2]	-	GO:0046872//metal ion binding;GO:0016868//intramolecular transferase activity, phosphotransferases	GO:0040011//locomotion;GO:0005977//glycogen metabolic process
38381	1407.83	6.14	7.2	0.229758250959495	Up	0.292953632712669	CG14962	ASCIZ homolog, isoform B	K09228|1|4e-07|57.0|mmu:24132|KRAB	domain-containing	zinc	finger	protein;K00383|4|7e-06|52.8|spu:589396|glutathione	reductase	(NADPH)	[EC:1.8.1.7]	GO:0044464//cell part	GO:0046914//transition metal ion binding	-
39630	3893.85	13.135	15.34	0.223882282369301	Up	0.37214311792625	Sytbeta	synaptotagmin beta, isoform D	K01104|1|1e-45|185|mcc:699032|protein-tyrosine	phosphatase	[EC:3.1.3.48];K00253|2|2e-20|102|bfo:BRAFLDRAFT_84110|isovaleryl-CoA	dehydrogenase	[EC:1.3.99.10];K02677|3|7e-11|70.5|nve:NEMVE_v1g93932|classical	protein	kinase	C	[EC:2.7.11.13]	GO:0030136//clathrin-coated vesicle;GO:0030136//clathrin-coated vesicle	-	GO:0001505//regulation of neurotransmitter levels;GO:0006887//exocytosis;GO:0001505//regulation of neurotransmitter levels;GO:0006887//exocytosis
19835096	534.00	0.165	0.01	-4.04439411935845	Down	0.228550565899964
40456	4866.00	24.86	23.525	-0.0796315734365859	Down	0.213289521723257	Rich	RIC1 homolog	-	GO:0044464//cell part	GO:0008047//enzyme activator activity	GO:0009966//regulation of signal transduction
39964	991.87	73.665	63.285	-0.219115734975959	Down	0.465425337714494	CG6259	CG6259, isoform B	K12198|1|3e-105|381|dme:Dmel_CG6259|charged	multivesicular	body	protein	5	-	-	GO:0006810//transport
42593	2012.00	7.04	8.96	0.347923303420307	Up	0.407776560788609	CG6015	CG6015	K12816|1|0.0|1167|dme:Dmel_CG6015|pre-mRNA-processing	factor	17	GO:0005681//spliceosomal complex	GO:0004468//lysine N-acetyltransferase activity	GO:0000377
38413	875.36	220.175	189.52	-0.216300562197883	Down	0.485031033223804	PHGPx	PHGPx, isoform D	K00432|1|4e-96|350|dme:Dmel_CG12013|glutathione	peroxidase	[EC:1.11.1.9]	GO:0043231//intracellular membrane-bounded organelle;GO:0043231//intracellular membrane-bounded organelle;GO:0043231//intracellular membrane-bounded organelle	GO:0004601//peroxidase activity;GO:0004601//peroxidase activity;GO:0004601//peroxidase activity	GO:0033194//response to hydroperoxide;GO:0008152//metabolic process;GO:0033194//response to hydroperoxide;GO:0008152//metabolic process;GO:0033194//response to hydroperoxide;GO:0008152//metabolic process
8674114	3113.00	220.805	187.665	-0.23461323251036	Down	0.495655348667397	inaF-B	inaF-B	-	GO:0031253//cell projection membrane	GO:0005488//binding;GO:0016247//channel regulator activity	GO:0009314//response to radiation;GO:0016057//regulation of membrane potential in photoreceptor cell
39612	2644.00	12.79	13.085	0.0328976601663981	Up	0.111792625045637	CG13472	tudor domain containing 3 ortholog	K10990|1|8e-10|66.2|oaa:100073619|protein	RMI1	homolog	GO:0044424//intracellular part	-	-
33350	2166.40	43.47	39.38	-0.142556984376532	Down	0.339503468419131	CG18317	Rim2 ortholog, isoform D	K13354|1|3e-33|143|nvi:100116581|solute	carrier	family	25	member	17;K03454|2|8e-24|112|xla:100137670|mitochondrial	carrier	protein,	MC	family	GO:0031224//intrinsic to membrane;GO:0043231//intracellular membrane-bounded organelle	GO:0005215//transporter activity	GO:0046907//intracellular transport
34630	1217.00	71.25	83.205	0.223780212019679	Up	0.46951442132165	Pex19	peroxin 19, isoform C	K13337|1|1e-132|473|dme:Dmel_CG5325|peroxin-19	GO:0042579//microbody;GO:0042579//microbody	-	GO:0048731;GO:0048731
35002	2265.00	0.51	0.025	-4.35049724708413	Down	0.360058415480102	ChLD3	ChLD3	K04550|1|2e-07|57.8|spu:582052|low	density	lipoprotein-related	protein	1	(alpha-2-macroglobulin	receptor);K06233|2|9e-07|55.8|dre:568184|low	density	lipoprotein-related	protein	2;K12473|3|2e-06|55.1|ecb:100057389|low-density	lipoprotein	receptor	-	GO:0030247//polysaccharide binding;GO:0016787//hydrolase activity	GO:0006022
33593	571.00	6.405	6.15	-0.0586121601150442	Down	0.12110259218693	CG3604	CG3604, isoform B	K03909|1|6e-12|70.5|mdo:100028266|tissue	factor	pathway	inhibitor	-	GO:0004866//endopeptidase inhibitor activity	-
38031	1337.00	7.415	6.78	-0.129161419318287	Down	0.205366922234392	CG13876	CG13876	-	-	GO:0003676//nucleic acid binding;GO:0048037//cofactor binding;GO:0016641//oxidoreductase activity, acting on the CH-NH2 group of donors, oxygen as acceptor;GO:0034061	GO:0006260//DNA replication
36345	852.00	2.5	2.745	0.134878054343112	Up	0.140598758671048	Cpr49Ab	cuticular protein 49Ab	-	-	GO:0005198//structural molecule activity	-
37572	1955.00	1.575	1.895	0.266846019783813	Up	0.178678349762687	CG6018	CG6018	K01044|1|0.0|742|dme:Dmel_CG1031|carboxylesterase	[EC:3.1.1.1];K03927|2|0.0|734|dse:Dsec_GM10467|carboxylesterase	type	B	[EC:3.1.1.1]	-	GO:0004091//carboxylesterase activity	-
36981	2565.00	85.04	76.005	-0.162047267287407	Down	0.390397955458196	eIF3-S9	eIF3-S9, isoform B	K03253|1|0.0|1332|dme:Dmel_CG4878|translation	initiation	factor	eIF-3	subunit	9	-	-	-
36772	4060.01	29.695	32.725	0.140173159544054	Up	0.325666301569916	CG8405	CG8405, isoform B	-	-	-	-
38773	540.00	0.01	0.085	3.08746284125034	Up	0.158123402701716	Cpr65Ea	cuticular protein 65Ea	-	-	GO:0005198//structural molecule activity	-
12798056	639.66	0.695	0.34	-1.03147823147317	Down	0.229353778751369	CG43060	CG43060, isoform B	-	-	-	-
43592	1158.00	0.04	0.365	3.18982455888002	Up	0.270609711573567	CG15531	CG15531	K00507|1|3e-176|617|dse:Dsec_GM12171|stearoyl-CoA	desaturase	(delta-9	desaturase)	[EC:1.14.19.1]	GO:0031224//intrinsic to membrane	GO:0016705//oxidoreductase activity, acting on paired donors, with incorporation or reduction of molecular oxygen	GO:0006631//fatty acid metabolic process
19834953	1188.00	0.14	0.295	1.07528812730424	Up	0.157685286600949
34564	1191.00	43.615	38.925	-0.164127350374876	Down	0.370755750273823	Ppt2	Palmitoyl-protein thioesterase 2	K01074|1|7e-167|586|dme:Dmel_CG4851|palmitoyl-protein	thioesterase	[EC:3.1.2.22]	-	GO:0016790//thiolester hydrolase activity	GO:0043412//macromolecule modification
38201	1534.00	6.31	6.635	0.0724564603876442	Up	0.134793720335889	CG17249	CG17249	K13105|1|0.0|672|dme:Dmel_CG17249|proline-rich	protein	PRCC	-	-	-
37742	1206.00	40.34	37.495	-0.105512860506237	Down	0.28302300109529	St1	sulfotransferase 1	K01018|1|5e-50|198|dme:Dmel_CG5431|tyrosine-ester	sulfotransferase	[EC:2.8.2.9];K01025|2|6e-38|158|tgu:100190592|	[EC:2.8.2.-];K01014|4|9e-37|154|dme:Dmel_CG16733|aryl	sulfotransferase	[EC:2.8.2.1];K01016|5|4e-36|152|dpo:Dpse_GA14114|estrone	sulfotransferase	[EC:2.8.2.4]	-	GO:0016782//transferase activity, transferring sulfur-containing groups	-
42326	1188.00	0.14	0.04	-1.8073549220576	Down	0.141255932822198	CG6255	CG6255	K01899|1|4e-166|583|dme:Dmel_CG6255|succinyl-CoA	synthetase	alpha	subunit	[EC:6.2.1.4	6.2.1.5]	GO:0030062//mitochondrial tricarboxylic acid cycle enzyme complex	GO:0004774//succinate-CoA ligase activity;GO:0046912//transferase activity, transferring acyl groups, acyl groups converted into alkyl on transfer	GO:0009060//aerobic respiration
41525	1194.00	26.825	36.055	0.426621171008841	Up	0.594961664841183	Scgbeta	sarcoglycan beta	K12566|1|0.0|657|dme:Dmel_CG5657|beta-sarcoglycan	-	-	-
38193	2461.78	28.26	32.46	0.199901534214032	Up	0.407228915662651	ABCB7	ABCB7, isoform B	K05663|1|0.0|1126|dme:Dmel_CG7955|mitochondrial	ABC	transporter	ATM;K05662|2|0.0|689|oaa:100075231|ATP-binding	cassette,	subfamily	B	(MDR/TAP),	member	7	GO:0031224//intrinsic to membrane;GO:0043234//protein complex;GO:0019866//organelle inner membrane;GO:0031224//intrinsic to membrane;GO:0043234//protein complex;GO:0019866//organelle inner membrane	GO:0017111//nucleoside-triphosphatase activity;GO:0015405;GO:0051184;GO:0032559;GO:0017111//nucleoside-triphosphatase activity;GO:0015405;GO:0051184;GO:0032559	GO:0051181//cofactor transport;GO:0031163;GO:0051181//cofactor transport;GO:0031163
31265	2002.00	7.92	7.355	-0.106775088824779	Down	0.184665936473165	dwg	deformed wings	K09228|1|2e-62|240|mmu:212281|KRAB	domain-containing	zinc	finger	protein	-	-	-
36764	1882.00	9.94	9.725	-0.0315476016887319	Down	0.103139832055495	CG8389	CG8389, isoform B	K11810|1|2e-19|97.4|bfo:BRAFLDRAFT_210112|MFS	transporter,	MCP	family,	solute	carrier	family	16	(monocarboxylic	acid	transporters),	member	12;K08190|2|5e-13|76.3|mdo:100014050|MFS	transporter,	MCP	family,	solute	carrier	family	16	(monocarboxylic	acid	transporters),	member	14;K08184|3|7e-13|75.9|mcc:716540|MFS	transporter,	MCP	family,	solute	carrier	family	16	(monocarboxylic	acid	transporters),	member	7;K08183|4|9e-13|75.5|cfa:490900|MFS	transporter,	MCP	family,	solute	carrier	family	16	(monocarboxylic	acid	transporters),	member	6	-	-	GO:0006810//transport;GO:0006810//transport
14462815	393.00	0.115	0.01	-3.52356195605701	Down	0.182767433369843
36637	788.00	39.475	26.42	-0.579308799500772	Down	0.665352318364367	AttB	Attacin-B, isoform B	-	GO:0044421//extracellular region part;GO:0044421//extracellular region part	-	GO:0042742//defense response to bacterium;GO:0042742//defense response to bacterium
37086	568.00	0.085	0.01	-3.08746284125034	Down	0.158123402701716	CG14499	CG14499	-	-	-	-
38016	785.00	0.055	0.01	-2.4594316186373	Down	0.115553121577218	CG13405	CG13405, isoform B	-	-	-	-
10178795	593.00	0.145	0.01	-3.85798099512757	Down	0.213435560423512	CG42762	CG42762	-	-	-	-
37109	839.00	2.225	0.92	-1.27409956979675	Down	0.432055494706097	GstE4	glutathione S transferase E4	K00799|1|2e-125|447|dme:Dmel_CG17525|glutathione	S-transferase	[EC:2.5.1.18]	-	-	-
33705	1263.51	15.075	12.615	-0.257017795811147	Down	0.406024096385542	jet	jetlag, isoform B	K10281|1|8e-176|616|dsi:Dsim_GD22679|F-box	and	leucine-rich	repeat	protein	15	-	-	GO:0009648//photoperiodism;GO:0007622//rhythmic behavior;GO:0009648//photoperiodism;GO:0007622//rhythmic behavior
41671	3871.38	17.73	21.66	0.288840706709639	Up	0.466484118291347	Task6	TWIK-related acid-sensitive K[+] channel 6, isoform F	K05323|1|0.0|809|dme:Dmel_CG9637|potassium	channel	subfamily	K,	invertebrate	-	-	-
33976	1973.00	2.035	1.375	-0.565597175854225	Down	0.282475355969332	CG3430	CG3430	-	-	-	-
7354436	851.00	0.45	0.51	0.180572245641821	Up	0.0990142387732749	CG42395	CG42395	-	-	-	-
39377	2215.54	59.485	73.765	0.310410531089845	Up	0.552391383716685	yps	ypsilon schachtel, isoform B	K09276|1|5e-30|132|spu:580680|Y-box-binding	protein	1;K06099|2|3e-29|130|rno:83807|cold	shock	domain	protein	A	GO:0005681//spliceosomal complex	GO:0003676//nucleic acid binding	GO:0006351//transcription, DNA-dependent
12797885	2763.00	0.02	0.01	-1	Down	0.0770719240598759
36682	1780.00	12.48	10.395	-0.263728176003878	Down	0.388207374954363	CG8090	golgi pH regulator	-	-	-	-
33822	719.00	1.65	1.32	-0.321928094887362	Down	0.186199342825849	CG9016	CG9016, isoform B	-	-	-	-
43545	907.00	0.01	0.525	5.71424551766612	Up	0.399123767798467	Jon99Ci	jonah 99Ci	K01362|1|2e-162|571|dme:Dmel_CG31039|	[EC:3.4.21.-];K01310|2|2e-78|291|dpo:Dpse_GA21380|chymotrypsin	[EC:3.4.21.1]	-	GO:0004175//endopeptidase activity	GO:0032501//multicellular organismal process;GO:0019538//protein metabolic process
19835147	413.00	0.11	0.01	-3.4594316186373	Down	0.182767433369843
12798347	553.00	0.08	0.01	-3	Down	0.152208835341365	CG43111	CG43111	-	-	-	-
48805	1698.00	20.635	20.81	0.0121835267283003	Up	0.0874771814530851	Catsup	catecholamines up	-	GO:0016020//membrane	-	GO:0006584//catecholamine metabolic process
41571	6420.00	0.93	1.61	0.791758067006586	Up	0.301277838627236	mus308	mutagen-sensitive 308	K02349|1|0.0|3920|dme:Dmel_CG6019|DNA	polymerase	theta	subunit	[EC:2.7.7.7]	-	-	-
33989	2481.94	62.79	58.245	-0.108400604347231	Down	0.297991967871486	CG11266	CG11266, isoform L	K13091|1|0.0|673|dme:Dmel_CG11266|RNA-binding	protein	39	GO:0005681//spliceosomal complex;GO:0005681//spliceosomal complex	GO:0003723//RNA binding;GO:0003723//RNA binding	GO:0000380//alternative mRNA splicing, via spliceosome;GO:0000380//alternative mRNA splicing, via spliceosome
39993	698.00	0.365	0.01	-5.18982455888002	Down	0.339759036144578	CG16775	CG16775	-	-	-	-
37161	5593.49	30.3	27.165	-0.157568746688989	Down	0.349799196787149	Hs3st-A	heparan sulfate 3-O sulfotransferase-A, isoform B	K08104|1|0.0|845|dme:Dmel_CG33147|[heparan	sulfate]-glucosamine	3-sulfotransferase	5	[EC:2.8.2.23]	-	-	-
35346	659.00	2.98	1.955	-0.608143723154809	Down	0.35140562248996	CheB38c	chemosensory protein B 38c	-	GO:0044421//extracellular region part	-	GO:0009593//detection of chemical stimulus
43912	2555.09	31.29	27.895	-0.165695107192846	Down	0.365717415115005	SF1	splicing factor 1, isoform C	K13095|1|0.0|965|dme:Dmel_CG5836|splicing	factor	1	GO:0005681//spliceosomal complex	GO:0046914//transition metal ion binding;GO:0003676//nucleic acid binding	GO:0000377;GO:0002118//aggressive behavior
318875	695.00	0.49	0.01	-5.61470984411521	Down	0.386929536327127	CG31659	CG31659, isoform B	K05128|1|1e-05|50.1|ame:410190|RYK	receptor-like	tyrosine	kinase	[EC:2.7.10.1]	-	GO:0005488//binding;GO:0005488//binding	-
41370	7465.00	7.365	7.22	-0.0286866881486782	Down	0.094596568090544	CG5270	CG5270	-	-	GO:0046914//transition metal ion binding	-
19835159	425.00	0.435	1.885	2.11547721741994	Up	0.479372033588901
36548	1081.00	0.115	0.01	-3.52356195605701	Down	0.187951807228916	St4	sulfotransferase 4, isoform B	K01025|1|2e-38|159|bta:783020|	[EC:2.8.2.-]	-	GO:0016782//transferase activity, transferring sulfur-containing groups	-
32344	715.00	0.06	0.01	-2.58496250072116	Down	0.128550565899963	CG10993	CG10993	-	-	GO:0005488//binding	-
42755	1959.00	0.04	0.025	-0.678071905112638	Down	0.0835706462212486	CG17083	CG17083	K12478|1|2e-07|58.2|cin:751565|early	endosome	antigen	1;K11498|2|1e-06|55.5|dse:Dsec_GM18973|centromeric	protein	E;K10421|3|1e-06|55.1|oaa:100075022|CAP-Gly	domain-containing	linker	protein	1;K11499|4|7e-06|52.8|spu:592172|centromere	protein	F	-	-	-
14462809	381.00	0.51	0.245	-1.05771549785629	Down	0.199014238773275
14462516	555.66	1.615	1.4	-0.206107337748959	Down	0.145856151880248
35414	2679.00	1.005	1.19	0.243766072129015	Up	0.141036874771815	nompB	no mechanoreceptor potential B, isoform D	-	-	-	-
5740528	4440.44	16.285	24.005	0.559791216262691	Up	0.623767798466594	CG34354	CG34354, isoform F	K13201|1|2e-62|241|dre:394107|nucleolysin	TIAR	-	GO:0005488//binding;GO:0005488//binding;GO:0005488//binding	GO:0000380//alternative mRNA splicing, via spliceosome;GO:0000380//alternative mRNA splicing, via spliceosome;GO:0000380//alternative mRNA splicing, via spliceosome
32622	4402.45	2.545	2.905	0.190872507328834	Up	0.176305220883534	CG9902	CG9902, isoform B	-	-	-	-
31967	1668.00	37.805	32.49	-0.218581310836222	Down	0.438335158817087	Psf3	Psf3, isoform C	K10734|1|2e-121|435|dme:Dmel_CG2222|GINS	complex	subunit	3	GO:0043231//intracellular membrane-bounded organelle	GO:0003678//DNA helicase activity	GO:0006259//DNA metabolic process
32073	3165.61	16.99	20.295	0.256438487513473	Up	0.433552391383717	CG1597	CG1597, isoform C	K01228|1|0.0|1635|dme:Dmel_CG1597|mannosyl-oligosaccharide	glucosidase	[EC:3.2.1.106]	-	GO:0015926//glucosidase activity	GO:0005975//carbohydrate metabolic process
39829	1771.00	45.66	39.105	-0.223577775967989	Down	0.447645125958379	Aats-tyr	Tyrosyl-tRNA synthetase	K01866|1|0.0|954|dme:Dmel_CG4561|tyrosyl-tRNA	synthetase	[EC:6.1.1.1]	GO:0044424//intracellular part	GO:0003723//RNA binding;GO:0004812//aminoacyl-tRNA ligase activity;GO:0032559	GO:0007033//vacuole organization;GO:0006418//tRNA aminoacylation for protein translation
41201	1695.00	10.79	13.35	0.3071448770869	Up	0.432018985031033	CG12947	CG12947	-	GO:0030529//ribonucleoprotein complex	GO:0005198//structural molecule activity	GO:0010467//gene expression
39982	1982.00	1.185	0.475	-1.31888764056731	Down	0.331909456005842	Ir75a	ionotropic receptor 75a	-	GO:0031224//intrinsic to membrane	GO:0008066//glutamate receptor activity;GO:0005231//excitatory extracellular ligand-gated ion channel activity	GO:0006810//transport
318744	1736.00	0.235	0.36	0.615336149764675	Up	0.134647681635633	CG31454	CG31454	K02354|1|6e-16|85.5|spu:583340|frizzled	4	-	-	-
44005	707.28	15.74	16.965	0.10812588920349	Up	0.239393939393939	NHP2	NHP2, isoform B	K11129|1|1e-75|282|dse:Dsec_GM24527|H/ACA	ribonucleoprotein	complex	subunit	2	GO:0030529//ribonucleoprotein complex;GO:0031981//nuclear lumen	GO:0030556//rRNA modification guide activity	GO:0000154//rRNA modification
50274	358.00	0.01	0.135	3.75488750216347	Up	0.199926980649872	CG13053	CG13053, isoform B	-	-	-	-
34773	1684.00	0.05	0.03	-0.736965594166206	Down	0.0836071558963125	CG9254	CG9254	K08193|1|0.0|980|dme:Dmel_CG9254|MFS	transporter,	ACS	family,	solute	carrier	family	17	(sodium-dependent	inorganic	phosphate	cotransporter),	other	GO:0031224//intrinsic to membrane	GO:0004888//transmembrane signaling receptor activity	GO:0007166//cell surface receptor signaling pathway;GO:0006810//transport;GO:0023060
326222	1448.00	0.34	0.63	0.889817082249577	Up	0.203249361080686	CG32564	CG32564	-	-	-	-
38645	1700.82	59.74	62.685	0.069423021732775	Up	0.221540708287696	CG10576	CG10576, isoform D	K05084|1|1e-104|380|mcc:711407|receptor	tyrosine-protein	kinase	erbB-3	[EC:2.7.10.1];K01265|2|7e-24|112|xla:443662|methionyl	aminopeptidase	[EC:3.4.11.18]	-	GO:0003824//catalytic activity;GO:0003824//catalytic activity	-
41701	1402.00	229.195	258.895	0.175791531609207	Up	0.435012778386272	Ipp	inositol polyphosphate 1-phosphatase	K01107|1|0.0|739|dme:Dmel_CG3028|inositol	polyphosphate	1-phosphatase	[EC:3.1.3.57]	-	-	-
246514	2877.00	5.815	2.065	-1.49363741005377	Down	0.627053669222344	CG30203	CG30203	K04598|1|1e-07|59.3|mdo:100015832|brain-specific	angiogenesis	inhibitor	3	-	GO:0004866//endopeptidase inhibitor activity	-
7354402	1725.00	0.075	0.01	-2.90689059560852	Down	0.147389558232932	Ir60d	ionotropic receptor 60d	-	-	-	-
33409	4331.83	27.515	25.92	-0.0861526104447361	Down	0.233661920408908	gho	Sec24CD ortholog, isoform C	K14007|1|0.0|1561|dme:Dmel_CG10882|protein	transport	protein	SEC24	GO:0012507//ER to Golgi transport vesicle membrane	GO:0046914//transition metal ion binding	GO:0048193//Golgi vesicle transport;GO:0015031//protein transport
317866	1785.00	0.045	0.01	-2.16992500144231	Down	0.102263599853961	CG32119	CG32119	-	-	-	-
41307	1369.00	14.965	12.77	-0.228833753795377	Down	0.377473530485579	CG14694	CG14694	-	GO:0044464//cell part	GO:0015291//secondary active transmembrane transporter activity;GO:0016597//amino acid binding	GO:0051234//establishment of localization
37336	631.00	106.76	102.425	-0.059803317774303	Down	0.208287696239503	maf-S	maf-S, isoform B	K09037|1|6e-70|263|dan:Dana_GF12187|transcription	factor	MAFF/G/K	-	-	-
3885656	581.00	1.25	0.85	-0.556393348524385	Down	0.221175611537057	CG34045	CG34045	-	-	-	-
43642	2038.00	0.28	0.045	-2.63742992061529	Down	0.222015334063527	Spn100A	serpin 100A	K13963|1|1e-25|118|bfo:BRAFLDRAFT_66649|serpin	B	-	GO:0004866//endopeptidase inhibitor activity	-
36594	1328.00	12.425	17.34	0.480858046772186	Up	0.560679079956188	CG8617	CG8617	-	-	-	-
3772091	238.00	0.01	0.215	4.4262647547021	Up	0.258342460752099
36447	1083.67	42.43	27.175	-0.642804643376065	Down	0.688134355604235	GLaz	glial lazarillo, isoform F	K05128|1|1e-14|80.5|ame:410190|RYK	receptor-like	tyrosine	kinase	[EC:2.7.10.1]	GO:0044421//extracellular region part	-	GO:0006950//response to stress;GO:0010259//multicellular organismal aging;GO:0051234//establishment of localization
19836163	1547.00	163.69	94.31	-0.795483530864314	Down	0.763891931361811
38068	1097.00	13.935	15.65	0.167449654716172	Up	0.316429353778751	CG17180	CG17180, isoform B	-	-	-	-
260693	1164.00	0.04	0.18	2.16992500144231	Up	0.167177802117561	Or19b	odorant receptor 19b	K08471|1|0.0|707|dme:Dmel_CG32825|gustatory	receptor	GO:0031224//intrinsic to membrane	GO:0004930//G-protein coupled receptor activity;GO:0005488//binding	GO:0007166//cell surface receptor signaling pathway;GO:0007606//sensory perception of chemical stimulus;GO:0023060
32418	3099.00	1.16	1.075	-0.109788145538112	Down	0.0955823293172691	CG9514	CG9514	K00108|1|0.0|1393|dme:Dmel_CG9514|choline	dehydrogenase	[EC:1.1.99.1]	-	GO:0030554//adenyl nucleotide binding;GO:0016491//oxidoreductase activity	GO:0044281//small molecule metabolic process
4379864	2859.00	0.1	0.06	-0.736965594166207	Down	0.0968601679445053	lobo	lost boys	-	-	-	-
38516	5331.97	17.23	16.445	-0.0672736933895459	Down	0.179956188389923	ago	archipelago, isoform C	K10260|1|0.0|2150|dme:Dmel_CG15010|F-box	and	WD-40	domain	protein	7	GO:0031461//cullin-RING ubiquitin ligase complex;GO:0031461//cullin-RING ubiquitin ligase complex;GO:0031461//cullin-RING ubiquitin ligase complex	GO:0005515//protein binding;GO:0005515//protein binding;GO:0005515//protein binding	GO:0040008//regulation of growth;GO:0043161//proteasomal ubiquitin-dependent protein catabolic process;GO:0006935//chemotaxis;GO:0006261//DNA-dependent DNA replication;GO:0007067//mitosis;GO:0007346//regulation of mitotic cell cycle;GO:0040008//regulation of growth;GO:0043161//proteasomal ubiquitin-dependent protein catabolic process;GO:0006935//chemotaxis;GO:0006261//DNA-dependent DNA replication;GO:0007067//mitosis;GO:0007346//regulation of mitotic cell cycle;GO:0040008//regulation of growth;GO:0043161//proteasomal ubiquitin-dependent protein catabolic process;GO:0006935//chemotaxis;GO:0006261//DNA-dependent DNA replication;GO:0007067//mitosis;GO:0007346//regulation of mitotic cell cycle
38984	1567.00	20.145	21.345	0.0834763570990401	Up	0.208360715589631	CG5989	CG5989, isoform C	-	-	-	-
36868	1541.00	168.535	130.04	-0.374092768740645	Down	0.60938298649142	CG5210	CG5210, isoform B	K01183|1|5e-46|185|dpe:Dper_GL10147|chitinase	[EC:3.2.1.14]	-	-	-
36358	1269.00	7.855	5.915	-0.409233106954408	Down	0.421540708287696	CG8525	CG8525, isoform D	K01619|1|0.0|640|dme:Dmel_CG8525|deoxyribose-phosphate	aldolase	[EC:4.1.2.4]	GO:0044424//intracellular part	GO:0016832//aldehyde-lyase activity	GO:0009166//nucleotide catabolic process
38675	1509.00	0.01	0.03	1.58496250072116	Up	0.0893026652062797	alphaKap4	alpha Karyopherin-4	-	-	GO:0008565//protein transporter activity;GO:0005488//binding	GO:0042993//positive regulation of transcription factor import into nucleus;GO:0009416//response to light stimulus
41377	2901.14	22.205	17.14	-0.373517461854613	Down	0.524023366192041	sals	sarcomere length short, isoform H	-	-	-	-
34577	2391.86	125.32	141.57	0.175898902486945	Up	0.428550565899963	CG31705	CG31705, isoform E	K05741|1|7e-10|66.6|gga:374040|diaphanous	2;K05740|2|5e-07|57.0|ecb:100072186|diaphanous	1;K10385|3|3e-06|54.7|bta:505154|loricrin	-	-	-
36143	973.00	25.865	28.985	0.164305294070757	Up	0.349580138736765	CG12343	CG12343	K12868|1|1e-115|416|dsi:Dsim_GD25952|pre-mRNA-splicing	factor	SYF2	GO:0005684//U2-type spliceosomal complex	-	GO:0000377
31486	1146.00	0.235	0.48	1.03037364904352	Up	0.191383716684922	CG42449	CG42449, isoform B	-	-	-	-
42797	1000.00	0.045	0.17	1.91753783980803	Up	0.151734209565535	CG10301	CG10301	K10693|1|5e-06|51.6|dpe:Dper_GL26848|E3	ubiquitin-protein	ligase	MYCBP2	[EC:6.3.2.19]	GO:0044464//cell part	-	GO:0051234//establishment of localization
14462476	752.00	0.06	0.01	-2.58496250072116	Down	0.128550565899963	CG44013	CG44013, isoform C	-	-	-	-
5740368	1155.00	0.04	0.01	-2	Down	0.102263599853961	CG34201	CG34201	-	-	-	-
36838	822.00	6.08	12.745	1.06778814457862	Up	0.681599123767799	CG4398	CG4398	-	-	-	-
5740442	5284.25	9.005	11.42	0.342764469456567	Up	0.435633442862358	CG34356	CG34356, isoform F	K08876|1|4e-30|134|phu:Phum_PHUM420270|SCY1-like	-	GO:0003676//nucleic acid binding;GO:0016301//kinase activity;GO:0032559	GO:0006464//cellular protein modification process;GO:0006305
19835517	1105.00	0.04	0.04	0	-	0.0634173055859803
19835428	543.00	3.37	0.73	-2.20678022230184	Down	0.592771084337349
38296	2592.00	2.91	2.43	-0.260062839302503	Down	0.213545089448704	DmsR-2	myosuppressin receptor 2, isoform C	K04233|1|3e-10|67.8|cel:ZK455.3|galanin	receptor,	invertebrate;K08428|2|5e-10|67.0|cfa:489988|G	protein-coupled	receptor	139	GO:0031224//intrinsic to membrane;GO:0031224//intrinsic to membrane	GO:0008528//G-protein coupled peptide receptor activity;GO:0008528//G-protein coupled peptide receptor activity	GO:0006937//regulation of muscle contraction;GO:0007166//cell surface receptor signaling pathway;GO:0006937//regulation of muscle contraction;GO:0007166//cell surface receptor signaling pathway
34423	1134.00	3.715	2.315	-0.68235001727836	Down	0.406060606060606	RfC3	replication factor C subunit 3	K10756|1|0.0|647|dsi:Dsim_GD23698|replication	factor	C	subunit	3/5	GO:0015630//microtubule cytoskeleton;GO:0005657//replication fork	GO:0003677//DNA binding;GO:0016462//pyrophosphatase activity;GO:0032559	GO:0006259//DNA metabolic process
32279	1602.52	8.06	8.055	-0.000895249821398791	Down	0.0653158086893027	CG15743	CG15743, isoform C	K12850|1|2e-94|346|dsi:Dsim_GD17111|pre-mRNA-splicing	factor	38B;K01092|2|5e-57|222|dre:641570|myo-inositol-1(or	4)-monophosphatase	[EC:3.1.3.25];K01082|3|2e-35|150|tca:663948|3'(2'),	5'-bisphosphate	nucleotidase	[EC:3.1.3.7]	GO:0031224//intrinsic to membrane;GO:0044424//intracellular part	GO:0004437//inositol or phosphatidylinositol phosphatase activity;GO:0043169//cation binding	GO:0046488//phosphatidylinositol metabolic process;GO:0006793//phosphorus metabolic process;GO:0023060
36058	948.00	21.155	19.52	-0.116045632793464	Down	0.269076305220884	RpLP0-like	ribosomal protein LP0-like	K02941|1|1e-09|63.9|cin:100180640|large	subunit	ribosomal	protein	LP0	GO:0030529//ribonucleoprotein complex	-	GO:0022613//ribonucleoprotein complex biogenesis
38326	5126.00	26.41	28.215	0.0953780480772584	Up	0.251332603139832	Pxn	peroxidasin, isoform E	K00431|1|4e-162|573|bfo:BRAFLDRAFT_67515|thyroid	peroxidase	[EC:1.11.1.8]	-	GO:0005506//iron ion binding;GO:0016209//antioxidant activity;GO:0005506//iron ion binding;GO:0016209//antioxidant activity;GO:0005506//iron ion binding;GO:0016209//antioxidant activity;GO:0005506//iron ion binding;GO:0016209//antioxidant activity;GO:0005506//iron ion binding;GO:0016209//antioxidant activity	GO:0008152//metabolic process;GO:0006950//response to stress;GO:0008152//metabolic process;GO:0006950//response to stress;GO:0008152//metabolic process;GO:0006950//response to stress;GO:0008152//metabolic process;GO:0006950//response to stress;GO:0008152//metabolic process;GO:0006950//response to stress
326230	871.00	0.03	0.01	-1.58496250072116	Down	0.0893026652062797	Rab9Fa	Rab at 9Fa	K07976|1|3e-113|407|dme:Dmel_CG32671|Rab	family,	other	-	GO:0032561//guanyl ribonucleotide binding	GO:0006810//transport;GO:0035556//intracellular signal transduction
41939	1647.55	34.89	32.725	-0.0924204053617714	Down	0.246221248630887	CG4287	CG4287, isoform B	-	-	-	-
41943	6336.63	21.175	22.095	0.0613579615374443	Up	0.176232201533406	Hel89B	helicase 89B, isoform C	K10841|1|9e-72|273|spu:575402|DNA	excision	repair	protein	ERCC-6	-	-	-
19835915	526.00	11.86	8.55	-0.472107684772743	Down	0.508981380065717
40448	3335.83	17.025	16.415	-0.0526400483264528	Down	0.149689667761957	CG7139	CG7139, isoform B	K01567|1|9e-18|92.8|ptr:471175|	[EC:3.-.-.-]	-	GO:0032559;GO:0032559	-
5740449	152.00	0.385	0.01	-5.2667865406949	Down	0.348411829134721
43756	2158.00	25.19	27.195	0.110490303731073	Up	0.269003285870756	CG11576	CG11576	-	-	-	-
37022	1905.00	0.165	0.18	0.125530882083859	Up	0.0698064987221614	Ir54a	ionotropic receptor 54a	-	-	-	-
34341	7279.52	5.815	6.14	0.0784594638969614	Up	0.139539978094195	CG44153	CG44153, isoform B	-	GO:0044464//cell part	GO:0004888//transmembrane signaling receptor activity	-
33331	1454.00	0.085	0.01	-3.08746284125034	Down	0.158123402701716	CG18131	CG18131, isoform H	-	-	-	-
34927	4115.73	21.105	16.33	-0.370060038395994	Down	0.519532676159182	Gli	gliotactin, isoform F	K07378|1|8e-76|286|dre:100002407|neuroligin	GO:0043296//apical junction complex;GO:0043296//apical junction complex;GO:0043296//apical junction complex;GO:0043296//apical junction complex;GO:0043296//apical junction complex	-	GO:0009954//proximal/distal pattern formation;GO:0007043//cell-cell junction assembly;GO:0001885//endothelial cell development;GO:0007143//female meiosis;GO:0035150//regulation of tube size;GO:0009954//proximal/distal pattern formation;GO:0007043//cell-cell junction assembly;GO:0001885//endothelial cell development;GO:0007143//female meiosis;GO:0035150//regulation of tube size;GO:0009954//proximal/distal pattern formation;GO:0007043//cell-cell junction assembly;GO:0001885//endothelial cell development;GO:0007143//female meiosis;GO:0035150//regulation of tube size;GO:0009954//proximal/distal pattern formation;GO:0007043//cell-cell junction assembly;GO:0001885//endothelial cell development;GO:0007143//female meiosis;GO:0035150//regulation of tube size;GO:0009954//proximal/distal pattern formation;GO:0007043//cell-cell junction assembly;GO:0001885//endothelial cell development;GO:0007143//female meiosis;GO:0035150//regulation of tube size
19835373	394.00	0.25	0.235	-0.0892673380970871	Down	0.0685651697699891
33299	2032.71	120.73	153.66	0.347957445199959	Up	0.596093464768164	CG5080	CG5080, isoform C	K10352|1|1e-09|65.1|isc:IscW_ISCW001340|myosin	heavy	chain;K12478|2|4e-08|60.1|bta:516259|early	endosome	antigen	1;K11498|3|1e-07|58.9|aga:AgaP_AGAP006472|centromeric	protein	E	-	-	-
40343	627.00	18.88	20.805	0.140071523682918	Up	0.301715954728003	CG12975	CG12975	-	-	-	-
3772715	1023.00	0.01	0.01	0	-	0.0634173055859803	His1:CG33825	histone H1	K11275|1|3e-38|158|dsi:Dsim_GD14743|histone	H1/5	GO:0043229//intracellular organelle	-	GO:0006325//chromatin organization
42826	1091.00	17.655	16.85	-0.0673282296903795	Down	0.180686381891201	CG13601	CG13601, isoform B	-	-	-	-
42429	1840.04	35.82	31.255	-0.196678334807134	Down	0.412121212121212	att-ORFA	alternative testis transcripts open reading frame A, isoform F	K05863|1|4e-23|109|spu:575225|solute	carrier	family	25	(mitochondrial	carrier;	adenine	nucleotide	translocator)	GO:0019866//organelle inner membrane;GO:0031224//intrinsic to membrane;GO:0019866//organelle inner membrane;GO:0031224//intrinsic to membrane;GO:0019866//organelle inner membrane;GO:0031224//intrinsic to membrane	GO:0005215//transporter activity;GO:0005215//transporter activity;GO:0005215//transporter activity	GO:0006810//transport;GO:0006810//transport;GO:0006810//transport
38909	1812.00	12.025	10.76	-0.16035881610078	Down	0.281453085067543	Nmt	N-myristoyl transferase	K00671|1|0.0|958|dme:Dmel_CG7436|glycylpeptide	N-tetradecanoyltransferase	[EC:2.3.1.97]	-	GO:0016410//N-acyltransferase activity;GO:0016407//acetyltransferase activity	GO:0001700//embryonic development via the syncytial blastoderm;GO:0006498//N-terminal protein lipidation
40201	5795.00	13.525	11.9	-0.184667020518872	Down	0.317159547280029	gig	gigas, isoform B	K07207|1|0.0|3140|dme:Dmel_CG6975|tuberous	sclerosis	2	GO:0044424//intracellular part	GO:0008047//enzyme activator activity;GO:0019899//enzyme binding	GO:0043087//regulation of GTPase activity;GO:0006909//phagocytosis;GO:0045926//negative regulation of growth;GO:0008283//cell proliferation;GO:0010259//multicellular organismal aging;GO:0009966//regulation of signal transduction;GO:0033554//cellular response to stress;GO:0016049//cell growth;GO:0035467;GO:0007049//cell cycle;GO:0031667//response to nutrient levels
36481	1458.00	0.53	0.035	-3.9205655325056	Down	0.352135815991238	CG10814	CG10814	K00471|1|0.0|841|dme:Dmel_CG10814|gamma-butyrobetaine	dioxygenase	[EC:1.14.11.1]	-	GO:0003824//catalytic activity	GO:0008152//metabolic process
41891	6970.00	2.855	3.455	0.275194965025416	Up	0.24052573932092	CG5205	CG5205	K01529|1|0.0|4206|dme:Dmel_CG5205|	[EC:3.6.1.-]	-	-	-
43529	1738.64	8.485	9.98	0.234125155794597	Up	0.333661920408908	dgt1	dim gamma-tubulin 1, isoform C	K11668|1|1e-05|52.0|tad:TRIADDRAFT_60586|INO80	complex	subunit	D	GO:0044424//intracellular part	GO:0046872//metal ion binding;GO:0016462//pyrophosphatase activity	-
8674059	363.00	0.01	0.13	3.70043971814109	Up	0.199926980649872	Sfp24C1	seminal fluid protein 24C1	-	-	-	-
246509	1606.00	0.835	0.105	-2.99138686969529	Down	0.379773640014604	CG30187	CG30187, isoform D	K01321|1|8e-25|115|oaa:100082935|coagulation	factor	IX	(Christmas	factor)	[EC:3.4.21.22];K09632|3|2e-24|113|hsa:1506|chymotrypsin-like	protease	[EC:3.4.21.-]	-	GO:0070011//peptidase activity, acting on L-amino acid peptides	-
31834	1145.53	15.315	15.99	0.0622245718813744	Up	0.16473165388828	HP1b	heterochromatin protein 1b, isoform C	K11585|1|9e-107|386|dsi:Dsim_GD16926|chromobox	protein	1	GO:0043231//intracellular membrane-bounded organelle;GO:0044427//chromosomal part;GO:0043231//intracellular membrane-bounded organelle;GO:0044427//chromosomal part	GO:0005488//binding;GO:0005488//binding	GO:0006325//chromatin organization;GO:0006325//chromatin organization
12798049	488.00	0.18	0.01	-4.16992500144231	Down	0.238663745892662
34640	944.00	1.42	3.18	1.16313583577967	Up	0.482110259218693	rho-6	rhomboid-6, isoform C	K02857|1|2e-27|122|dan:Dana_GF24766|rhomboid-related	protein	1/2/3	[EC:3.4.21.105]	GO:0031224//intrinsic to membrane	GO:0004175//endopeptidase activity	-
38488	3404.58	39.855	36.085	-0.14336147378595	Down	0.335962029937934	Fit1	fermitin 1, isoform B	K06271|1|5e-10|67.4|ecb:100055501|talin	-	-	-
317838	1722.00	0.17	0.05	-1.76553474636298	Down	0.151551661190215	Ir67c	ionotropic receptor 67c	-	-	-	-
40754	3214.00	3.04	4.755	0.645374017416978	Up	0.436874771814531	NPFR1	neuropeptide F receptor, isoform D	K04209|1|0.0|879|dme:Dmel_CG1147|neuropeptide	Y	receptor,	invertebrate	GO:0031224//intrinsic to membrane	GO:0008188//neuropeptide receptor activity	GO:0030537//larval behavior;GO:0007186//G-protein coupled receptor signaling pathway;GO:0023060
31618	5944.93	15.64	18.25	0.22265595134739	Up	0.387513691128149	C3G	C3G ortholog, isoform L	K06277|1|0.0|2027|der:Dere_GG17655|Rap	guanine	nucleotide	exchange	factor	(GEF)	1	-	-	-
36301	1573.00	3.125	1.87	-0.740817919661813	Down	0.391821832785688	Hen1	Hen1	-	-	-	-
35587	1674.00	13.125	14.69	0.162516973115433	Up	0.300693683826214	Cyp6a2	cytochrome P450-6a2	K00517|1|0.0|992|dme:Dmel_CG9438|	[EC:1.14.-.-]	GO:0042598	GO:0016491//oxidoreductase activity;GO:0005506//iron ion binding	GO:0008152//metabolic process;GO:0014074//response to purine-containing compound
48373	820.00	9.015	11.025	0.290379259012541	Up	0.395655348667397	l(2)k10201	lethal (2) k10201	-	GO:0044464//cell part	GO:0046914//transition metal ion binding	-
36087	1031.00	2.66	5.39	1.01885902725132	Up	0.551989777290982	CG12909	CG12909	-	-	-	-
35602	1311.00	0.38	0.79	1.05585323473352	Up	0.248521358159912	Spn42De	serpin 42De, isoform B	K13963|1|2e-67|256|dgr:Dgri_GH19862|serpin	B	-	GO:0004866//endopeptidase inhibitor activity	-
35744	2022.00	4.57	5.095	0.156887981107744	Up	0.201606425702811	Kdm4A	histone demethylase 4A, isoform B	K06709|1|5e-161|568|cqu:CpipJ_CPIJ011492|jumonji	domain-containing	protein	2	[EC:1.14.11.-]	GO:0043231//intracellular membrane-bounded organelle	GO:0003676//nucleic acid binding;GO:0016706//oxidoreductase activity, acting on paired donors, with incorporation or reduction of molecular oxygen, 2-oxoglutarate as one donor, and incorporation of one atom each of oxygen into both donors;GO:0032452//histone demethylase activity	GO:0070076//histone lysine demethylation
12798208	722.00	0.12	0.01	-3.58496250072116	Down	0.190872581234027
39535	3002.00	4.335	3.575	-0.278088751556083	Down	0.26688572471705	CG8833	CG8833	K13123|1|0.0|1462|dme:Dmel_CG8833|G	patch	domain-containing	protein	1	GO:0005681//spliceosomal complex	GO:0005488//binding	GO:0000377
40099	2948.00	0.135	0.01	-3.75488750216347	Down	0.199926980649872	CG14085	CG14085	-	-	-	-
36849	3040.00	11.21	12.155	0.116763615223302	Up	0.230631617378605	DAT	dopamine transporter, isoform B	K05336|1|0.0|1266|dme:Dmel_CG8380|solute	carrier	family	6	(neurotransmitter	transporter),	invertebrate	-	-	-
36495	1015.00	0.09	0.085	-0.082462160191973	Down	0.0681635633442862	cid	centromere identifier	K11253|1|4e-16|85.5|aag:AaeL_AAEL009296|histone	H3;K11495|2|4e-12|72.4|mdo:100030899|histone	H3-like	centromeric	protein	A	GO:0000786//nucleosome;GO:0000778//condensed nuclear chromosome kinetochore	GO:0003676//nucleic acid binding;GO:0003774//motor activity	GO:0000070//mitotic sister chromatid segregation;GO:0007052//mitotic spindle organization;GO:0043623//cellular protein complex assembly;GO:0034728//nucleosome organization
38382	845.00	93.93	131.035	0.480294298843242	Up	0.66557137641475	CG32278	CG32278	-	-	-	-
46008	2836.00	172.31	95.84	-0.846306617469011	Down	0.772690763052209	Gel	gelsolin, isoform L	K05768|1|0.0|1528|dme:Dmel_CG1106|gelsolin	GO:0044444//cytoplasmic part;GO:0044444//cytoplasmic part;GO:0044444//cytoplasmic part;GO:0044444//cytoplasmic part;GO:0044444//cytoplasmic part	GO:0008092//cytoskeletal protein binding;GO:0008092//cytoskeletal protein binding;GO:0008092//cytoskeletal protein binding;GO:0008092//cytoskeletal protein binding;GO:0008092//cytoskeletal protein binding	GO:0006909//phagocytosis;GO:0006909//phagocytosis;GO:0006909//phagocytosis;GO:0006909//phagocytosis;GO:0006909//phagocytosis
246616	406.00	2.165	5.1	1.23613022213213	Up	0.575428988682001	CG30441	CG30441	-	-	-	-
38177	1880.12	100.01	93.275	-0.100581902136401	Down	0.287586710478277	CG12091	CG12091, isoform B	-	-	GO:0016791//phosphatase activity	-
43121	378.00	0.12	0.01	-3.58496250072116	Down	0.190872581234027	Mst57Dc	Male-specific transcript 57Dc	-	-	-	GO:0019098//reproductive behavior
31154	3597.15	12.91	12.185	-0.0833827495838499	Down	0.183899233296824	Edem1	Edem1, isoform E	K10085|1|0.0|1812|dme:Dmel_CG3810|ER	degradation	enhancer,	mannosidase	alpha-like	2	-	-	-
42082	2442.00	17.75	18.09	0.0273733833418341	Up	0.114603870025557	beat-IIb	beat-IIb, isoform C	-	-	-	-
14462405	544.00	0.08	0.01	-3	Down	0.152208835341365	CG43997	CG43997	-	-	-	-
32316	2200.00	0.91	0.39	-1.22239242133645	Down	0.284848484848485	Ndc80	Ndc80	K11547|1|2e-25|117|aag:AaeL_AAEL011220|kinetochore	protein	NDC80;K10388|4|2e-14|81.3|mdo:100014955|plectin	GO:0000775//chromosome, centromeric region	-	GO:0000070//mitotic sister chromatid segregation
43689	2932.00	9.84	6.115	-0.686305816811853	Down	0.563891931361811	CG1544	CG1544	K08471|1|0.0|1664|dpo:Dpse_GA13730|gustatory	receptor;K10956|3|0.0|700|mcc:696445|protein	transport	protein	SEC61	subunit	alpha;K00164|4|1e-164|580|cel:T22B11.5|2-oxoglutarate	dehydrogenase	E1	component	[EC:1.2.4.2]	-	GO:0016624//oxidoreductase activity, acting on the aldehyde or oxo group of donors, disulfide as acceptor;GO:0019842//vitamin binding	GO:0006007//glucose catabolic process
2768665	1323.00	0.155	0.29	0.903784684740697	Up	0.148630887185104	CG17207	CG17207	-	-	-	-
40199	438.00	0.195	0.01	-4.28540221886225	Down	0.245600584154801	CG14187	CG14187, isoform B	-	-	GO:0016787//hydrolase activity	GO:0044238//primary metabolic process
34970	1063.00	12.115	7.96	-0.605954068907698	Down	0.567506389193136	CG4278	CG4278	-	-	-	-
42028	1811.00	4.23	4.975	0.234038862311061	Up	0.251916757940854	CG10324	CG10324	K13101|1|0.0|706|dme:Dmel_CG10324|G	patch	domain	and	KOW	motifs-containing	protein	-	-	-
32666	2682.17	15.565	14.935	-0.0596083391583892	Down	0.161044176706827	CG4768	CG4768, isoform B	-	-	-	-
43011	1088.00	0.94	0.77	-0.287802310982736	Down	0.140416210295728	fd96Cb	forkhead domain 96Cb	K09411|1|3e-161|566|dme:Dmel_CG11922|forkhead	box	protein,	other	GO:0043231//intracellular membrane-bounded organelle;GO:0043234//protein complex	GO:0000981//sequence-specific DNA binding RNA polymerase II transcription factor activity;GO:0016564//transcription repressor activity;GO:0043565//sequence-specific DNA binding;GO:0005515//protein binding;GO:0003702//RNA polymerase II transcription factor activity;GO:0043566//structure-specific DNA binding	GO:0006357//regulation of transcription from RNA polymerase II promoter;GO:0048812//neuron projection morphogenesis;GO:0003006//developmental process involved in reproduction
19834785	1449.00	0.01	0.24	4.58496250072116	Up	0.275648046732384
40940	4396.57	10.655	8.71	-0.290785969183839	Down	0.392077400511135	dsx	doublesex, isoform F	-	GO:0043231//intracellular membrane-bounded organelle;GO:0043231//intracellular membrane-bounded organelle;GO:0043231//intracellular membrane-bounded organelle	GO:0046914//transition metal ion binding;GO:0001071//nucleic acid binding transcription factor activity;GO:0003702//RNA polymerase II transcription factor activity;GO:0042802//identical protein binding;GO:0003723//RNA binding;GO:0046914//transition metal ion binding;GO:0001071//nucleic acid binding transcription factor activity;GO:0003702//RNA polymerase II transcription factor activity;GO:0042802//identical protein binding;GO:0003723//RNA binding;GO:0046914//transition metal ion binding;GO:0001071//nucleic acid binding transcription factor activity;GO:0003702//RNA polymerase II transcription factor activity;GO:0042802//identical protein binding;GO:0003723//RNA binding	GO:0007423//sensory organ development;GO:0006357//regulation of transcription from RNA polymerase II promoter;GO:0016198//axon choice point recognition;GO:0008049//male courtship behavior;GO:0000377;GO:0048232//male gamete generation;GO:0018993//somatic sex determination;GO:0007560//imaginal disc morphogenesis;GO:0007484//imaginal disc-derived genitalia development;GO:0007487//analia development;GO:0048070//regulation of developmental pigmentation;GO:0046620//regulation of organ growth;GO:0007423//sensory organ development;GO:0006357//regulation of transcription from RNA polymerase II promoter;GO:0016198//axon choice point recognition;GO:0008049//male courtship behavior;GO:0000377;GO:0048232//male gamete generation;GO:0018993//somatic sex determination;GO:0007560//imaginal disc morphogenesis;GO:0007484//imaginal disc-derived genitalia development;GO:0007487//analia development;GO:0048070//regulation of developmental pigmentation;GO:0046620//regulation of organ growth;GO:0007423//sensory organ development;GO:0006357//regulation of transcription from RNA polymerase II promoter;GO:0016198//axon choice point recognition;GO:0008049//male courtship behavior;GO:0000377;GO:0048232//male gamete generation;GO:0018993//somatic sex determination;GO:0007560//imaginal disc morphogenesis;GO:0007484//imaginal disc-derived genitalia development;GO:0007487//analia development;GO:0048070//regulation of developmental pigmentation;GO:0046620//regulation of organ growth
33514	2403.00	18.255	17.39	-0.0700337361282976	Down	0.184154801022271	CG3605	CG3605, isoform B	K12829|1|0.0|1167|dme:Dmel_CG3605|splicing	factor	3B	subunit	2	GO:0005681//spliceosomal complex;GO:0030532//small nuclear ribonucleoprotein complex	-	GO:0000377
43614	1466.00	44.67	40.21	-0.151751918502896	Down	0.356626506024096	CG15537	CG15537, isoform C	-	-	-	-
32478	3484.00	3.325	2.855	-0.219863595025709	Down	0.204198612632348	Grip128	Grip128	-	GO:0000931//gamma-tubulin large complex	GO:0015631//tubulin binding	GO:0048610//cellular process involved in reproduction;GO:0007056//spindle assembly involved in female meiosis;GO:0000087//M phase of mitotic cell cycle;GO:0033206//cytokinesis after meiosis
19834777	633.00	5.015	3.63	-0.46628015261643	Down	0.381087988316904
39651	2083.62	189.405	166.805	-0.183311881845281	Down	0.432384081781672	Pdi	protein disulfide isomerase, isoform E	K09580|1|0.0|880|dme:Dmel_CG6988|protein	disulfide-isomerase	A1	[EC:5.3.4.1]	GO:0031967;GO:0012505//endomembrane system;GO:0044432//endoplasmic reticulum part;GO:0044297//cell body	GO:0016862//intramolecular oxidoreductase activity, interconverting keto- and enol-groups	GO:0044267//cellular protein metabolic process;GO:0019725//cellular homeostasis
32334	901.00	18.5	18.03	-0.0371258739713328	Down	0.131544359255203	CG11134	CG11134, isoform B	K08964|1|2e-133|474|dsi:Dsim_GD17142|methylthioribulose-1-phosphate	dehydratase	[EC:4.2.1.109]	GO:0044424//intracellular part	GO:0043169//cation binding;GO:0005515//protein binding;GO:0016836//hydro-lyase activity	GO:0071265;GO:0012501//programmed cell death
42377	2062.00	0.315	0.3	-0.0703893278913977	Down	0.0678714859437751	CG4459	CG4459	K08202|1|5e-21|102|ame:412399|MFS	transporter,	OCT	family,	solute	carrier	family	22	(organic	cation	transporter),	member	5;K08209|2|1e-20|101|gga:420423|MFS	transporter,	OCT	family,	solute	carrier	family	22	(organic	cation	transporter),	member	13;K08210|3|3e-20|100|cfa:485588|MFS	transporter,	OCT	family,	solute	carrier	family	22	(organic	cation	transporter),	member	14;K08204|4|3e-20|100|rno:89776|MFS	transporter,	OCT	family,	solute	carrier	family	22	(organic	anion	transporter),	member	7;K08200|5|8e-20|99.0|cfa:476261|MFS	transporter,	OCT	family,	solute	carrier	family	22	(organic	cation	transporter),	member	3	-	-	GO:0006810//transport
14462409	308.00	0.305	0.315	0.0465425859370302	Up	0.0674698795180723
38251	1413.00	3.595	4.915	0.451199645901283	Up	0.367907995618839	Tmhs	tetraspan membrane protein in hair cell stereocilia ortholog, isoform B	-	-	-	-
37045	600.00	0.01	0.075	2.90689059560852	Up	0.147389558232932	CG14492	CG14492	-	-	-	-
42895	978.00	0.125	0.045	-1.47393118833241	Down	0.126433004746258	CG5715	CG5715	K08076|1|6e-41|169|cel:C05D11.6|astacin	[EC:3.4.24.21];K08606|5|3e-36|153|cfa:490497|meprin	A,	beta	[EC:3.4.24.18]	-	GO:0046914//transition metal ion binding;GO:0004175//endopeptidase activity	GO:0019538//protein metabolic process;GO:0006909//phagocytosis
43557	1852.10	10.295	12.51	0.281137959533566	Up	0.403504928806134	CG11504	CG11504, isoform C	K00738|1|6e-09|62.8|tca:654917|alpha-1,3-mannosylglycoprotein	beta-1,4-N-acetylglucosaminyltransferase	A/B	[EC:2.4.1.145]	-	-	-
34143	1834.00	190.73	273.04	0.517580535955292	Up	0.692113910186199	CG7781	CG7781, isoform B	-	-	-	-
41491	3841.86	12.015	10.54	-0.188961781492652	Down	0.313399050748448	svp	seven up, isoform E	K14032|1|0.0|638|dya:Dyak_GE26169|nuclear	receptor	subfamily	2	group	F	member	3	-	-	-
19835614	446.00	0.01	0.105	3.39231742277876	Up	0.178057685286601
19835521	752.00	7.985	9.25	0.212160957992442	Up	0.306389193136181
35080	1317.00	0.065	0.01	-2.70043971814109	Down	0.135049288061336	CG15153	CG15153	-	-	-	-
31024	2840.00	5.785	5.82	0.00870219380079389	Up	0.0736765242789339	tw	protein O-mannosyltransferase 2, isoform B	K00728|1|0.0|1507|dme:Dmel_CG12311|dolichyl-phosphate-mannose-protein	mannosyltransferase	[EC:2.4.1.109]	-	-	-
33214	604.71	773.32	1038.43	0.42526653780947	Up	0.65750273822563	RpLP1	ribosomal protein LP1, isoform B	K02942|1|1e-35|149|dya:Dyak_GE16802|large	subunit	ribosomal	protein	LP1	GO:0015934//large ribosomal subunit	GO:0005198//structural molecule activity	GO:0006412//translation
32640	7057.00	3.67	4.375	0.253502953876478	Up	0.250529390288426	r	rudimentary, isoform D	K11540|1|0.0|4360|dme:Dmel_CG18572|carbamoyl-phosphate	synthase	/	aspartate	carbamoyltransferase	/	dihydroorotase	[EC:6.3.5.5	2.1.3.2	3.5.2.3]	GO:0044444//cytoplasmic part	GO:0032561//guanyl ribonucleotide binding;GO:0016597//amino acid binding;GO:0004086;GO:0032559;GO:0016812//hydrolase activity, acting on carbon-nitrogen (but not peptide) bonds, in cyclic amides;GO:0016743//carboxyl- or carbamoyltransferase activity	GO:0001751//compound eye photoreceptor cell differentiation;GO:0019856//pyrimidine nucleobase biosynthetic process;GO:0008360//regulation of cell shape;GO:0006220//pyrimidine nucleotide metabolic process;GO:0043408//regulation of MAPK cascade;GO:0006929//substrate-dependent cell migration;GO:0009064//glutamine family amino acid metabolic process;GO:0019827//stem cell maintenance;GO:0001700//embryonic development via the syncytial blastoderm;GO:0000904//cell morphogenesis involved in differentiation
38527	1049.00	24.4	22.325	-0.128220972441663	Down	0.295363271266886	TfIIEbeta	transcription factor IIEbeta, isoform B	K03137|1|7e-124|443|dsi:Dsim_GD13833|transcription	initiation	factor	TFIIE	beta	subunit	GO:0005667//transcription factor complex;GO:0005667//transcription factor complex	GO:0030528//transcription regulator activity	GO:0006352//DNA-dependent transcription, initiation;GO:0006352//DNA-dependent transcription, initiation
34781	1179.00	15.815	15.97	0.0140707568938389	Up	0.0856516976998905	CG16890	CG16890, isoform D	K13121|1|4e-89|326|dme:Dmel_CG16890|protein	FRA10AC1	-	-	-
3885607	2501.22	12.09	14.9	0.3014980861004	Up	0.438189120116831	CG33995	CG33995, isoform C	K10380|1|2e-13|78.6|dya:Dyak_GE14529|ankyrin	-	-	-
19836084	3758.00	0.88	1.405	0.674994701583629	Up	0.260533041255933
49580	3610.00	56.155	48.3	-0.217391295791963	Down	0.455494706097116	Invadolysin	invadolysin	K13539|1|0.0|1417|dme:Dmel_CG3953|leishmanolysin-like	peptidase	[EC:3.4.24.-]	GO:0044424//intracellular part	GO:0004175//endopeptidase activity;GO:0046914//transition metal ion binding	GO:0016568//chromatin modification;GO:0007276//gamete generation;GO:0007417//central nervous system development;GO:0000070//mitotic sister chromatid segregation;GO:0051297//centrosome organization;GO:0019538//protein metabolic process;GO:0007051//spindle organization;GO:0048513//organ development;GO:0045137//development of primary sexual characteristics;GO:0030071//regulation of mitotic metaphase/anaphase transition
3772236	553.00	31.76	44.935	0.500628689640023	Up	0.642606790799562
38311	1817.00	25.6	15.37	-0.736026645196591	Down	0.683497626871121	Cyp4d20	Cyp4d20	K00517|1|0.0|652|dme:Dmel_CG6730|	[EC:1.14.-.-]	GO:0044424//intracellular part	GO:0016491//oxidoreductase activity;GO:0005506//iron ion binding	GO:0008152//metabolic process;GO:0022414//reproductive process
44131	2884.00	27.42	28.115	0.036111475761578	Up	0.14249726177437	Mkrn1	makorin 1, isoform C	-	-	GO:0046914//transition metal ion binding;GO:0046914//transition metal ion binding	-
40901	2017.00	146.715	102.835	-0.512685007420888	Down	0.681197517342096	alpha-Est7	alpha-Esterase-7	K01044|1|0.0|1181|dme:Dmel_CG1112|carboxylesterase	[EC:3.1.1.1];K03927|2|0.0|1008|dmo:Dmoj_GI23478|carboxylesterase	type	B	[EC:3.1.1.1];K01066|5|3e-153|542|dpo:Dpse_GA10843|esterase	/	lipase	[EC:3.1.1.-]	GO:0044444//cytoplasmic part	GO:0016788//hydrolase activity, acting on ester bonds	-
10178824	397.00	0.125	0.01	-3.64385618977472	Down	0.196166484118291	CG42688	CG42688, isoform B	-	-	-	-
34322	2382.00	50.54	47.535	-0.0884355038413853	Down	0.255056589996349	CG5853	CG5853, isoform C	K05680|1|4e-139|495|mdo:100031232|ATP-binding	cassette,	subfamily	G	(WHITE),	member	4	GO:0043234//protein complex;GO:0031224//intrinsic to membrane	GO:0015405;GO:0017111//nucleoside-triphosphatase activity;GO:0032559	GO:0006909//phagocytosis
43852	4506.46	7.67	9.59	0.322304237515197	Up	0.399744432274553	a	arc, isoform D	K06095|1|4e-16|88.2|tgu:100230229|multiple	PDZ	domain	protein	GO:0044459//plasma membrane part;GO:0044459//plasma membrane part;GO:0044459//plasma membrane part	GO:0005488//binding;GO:0005488//binding;GO:0005488//binding	GO:0001654//eye development;GO:0001654//eye development;GO:0001654//eye development
42835	1124.12	75.64	58.7	-0.365788859952347	Down	0.59174881343556	AP-1sigma	adaptor protein complex 1, sigma subunit, isoform D	K12394|1|6e-87|320|dpe:Dper_GL23383|AP-1	complex	subunit	sigma	1/2	GO:0012510//trans-Golgi network transport vesicle membrane;GO:0030119//AP-type membrane coat adaptor complex	GO:0005488//binding;GO:0022892	GO:0006900//membrane budding;GO:0001505//regulation of neurotransmitter levels;GO:0015031//protein transport
40959	2375.00	14.765	14.91	0.014098901149488	Up	0.0849215041986126	CG7878	CG7878	K12823|1|1e-137|490|ssc:100155174|ATP-dependent	RNA	helicase	DDX5/DBP2	[EC:3.6.4.13];K13178|2|2e-96|353|xtr:549535|ATP-dependent	RNA	helicase	DDX17	[EC:3.6.1.-]	-	GO:0003676//nucleic acid binding;GO:0032559;GO:0042623//ATPase activity, coupled	-
317829	2382.00	0.055	0.04	-0.459431618637297	Down	0.083096020445418	CG32026	CG32026	K00030|1|0.0|667|dme:Dmel_CG32026|isocitrate	dehydrogenase	(NAD+)	[EC:1.1.1.41]	GO:0043231//intracellular membrane-bounded organelle;GO:0044444//cytoplasmic part;GO:0015630//microtubule cytoskeleton	GO:0046872//metal ion binding;GO:0004448//isocitrate dehydrogenase activity;GO:0000166//nucleotide binding	GO:0009060//aerobic respiration
38900	1734.00	1.14	1.575	0.466318004222537	Up	0.226213946695874	ldbr	lariat debranching enzyme	-	GO:0043231//intracellular membrane-bounded organelle	GO:0016891//endoribonuclease activity, producing 5'-phosphomonoesters	GO:0008380//RNA splicing
42000	1193.97	22.2	20.95	-0.0836094326507543	Down	0.210186199342826	CSN5	COP9 complex homolog subunit 5, isoform B	K09613|1|1e-180|632|dse:Dsec_GM15160|COP9	signalosome	complex	subunit	5	[EC:3.4.-.-]	-	-	-
38887	643.00	18.1	21.66	0.259043545637759	Up	0.440233661920409	HP4	heterochromatin protein 4, isoform B	-	GO:0005700//polytene chromosome;GO:0000781//chromosome, telomeric region;GO:0031981//nuclear lumen;GO:0005700//polytene chromosome;GO:0000781//chromosome, telomeric region;GO:0031981//nuclear lumen	-	GO:0051276//chromosome organization;GO:0051276//chromosome organization
39353	1514.00	0.19	0.385	1.01885902725132	Up	0.177327491785323	CG7252	CG7252	K01873|1|1e-16|87.8|tca:662504|valyl-tRNA	synthetase	[EC:6.1.1.9];K01183|3|2e-07|57.4|dme:Dmel_CG18140|chitinase	[EC:3.2.1.14];K05030|5|1e-06|55.1|cin:100175971|calcium-activated	chloride	channel	family	member	4	-	GO:0030247//polysaccharide binding	GO:0006022
32051	522.00	9.58	9.83	0.0371657606044004	Up	0.112486308871851	CG15199	CG15199, isoform B	-	-	-	-
35695	1757.00	1.81	1.38	-0.391321430305036	Down	0.215407082876962	CG1360	CG1360	-	-	-	-
40643	1260.00	10.565	11.89	0.170455947810715	Up	0.292369477911647	CG14667	CG14667	K09228|1|1e-21|104|bta:515089|KRAB	domain-containing	zinc	finger	protein	GO:0043231//intracellular membrane-bounded organelle	GO:0016810//hydrolase activity, acting on carbon-nitrogen (but not peptide) bonds;GO:0046914//transition metal ion binding;GO:0051287//NAD binding	GO:0016458//gene silencing;GO:0006464//cellular protein modification process
14462683	733.00	0.11	0.49	2.15527822547791	Up	0.262541073384447
41452	1131.00	20.055	19.52	-0.0390089132516227	Down	0.13526834611172	CG18547	CG18547	K04884|1|2e-11|70.1|xtr:779823|potassium	voltage-gated	channel	Shaker-related	subfamily	A,	beta	member	3;K04883|2|3e-10|66.2|bfo:BRAFLDRAFT_67317|potassium	voltage-gated	channel	Shaker-related	subfamily	A,	beta	member	2	-	GO:0003824//catalytic activity	GO:0030001//metal ion transport;GO:0008152//metabolic process
41214	900.00	0.01	0.82	6.35755200461808	Up	0.478276743336984	CG9458	CG9458	K00680|1|2e-91|335|dme:Dmel_CG9459|	[EC:2.3.1.-];K10250|4|1e-34|146|dre:327274|elongation	of	very	long	chain	fatty	acids	protein	7	GO:0031224//intrinsic to membrane	-	-
40513	1947.16	7.29	6.745	-0.11210037137867	Down	0.183351588170865	CG12768	CG12768, isoform D	-	-	-	-
36875	723.00	2.46	3.535	0.523051899470159	Up	0.349397590361446	CG5267	CG5267	-	-	-	-
43015	3398.06	10.895	6.3	-0.790242462728628	Down	0.606389193136181	CG31108	CG31108, isoform B	K05755|1|6e-21|103|ecb:100058358|actin	related	protein	2/3	complex,	subunit	4;K06047|2|4e-16|87.8|cfa:483065|tubulin---tyrosine	ligase	[EC:6.3.2.25]	-	GO:0016881//acid-amino acid ligase activity;GO:0032559	GO:0043412//macromolecule modification
37703	1751.00	16.055	20.31	0.339167574570383	Up	0.497772909821103	yellow-d	yellow-d	-	-	-	-
41443	2880.78	50.96	48.95	-0.0580564177652429	Down	0.197590361445783	CG31211	CG31211, isoform C	K13170|1|4e-151|291|dme:Dmel_CG31211|splicing	factor,	arginine/serine-rich	18	-	-	-
32990	1801.00	44.655	38.59	-0.210594678417938	Down	0.434793720335889	parvin	parvin, isoform B	K06275|1|0.0|689|dme:Dmel_CG32528|parvin	-	-	-
32378	2894.00	76.21	73.2	-0.0581366668449937	Down	0.2039430449069	Fbxl4	F box and leucine-rich-repeat gene 4	K10270|1|0.0|1283|dme:Dmel_CG1839|F-box	and	leucine-rich	repeat	protein	4	-	-	-
49803	1297.00	6.905	8.365	0.276724125780302	Up	0.349361080686382	Spn55B	serpin 55B	K13963|1|0.0|641|dse:Dsec_GM21844|serpin	B	-	GO:0004866//endopeptidase inhibitor activity	-
32108	2160.00	415.735	472.025	0.183199060457085	Up	0.438590726542534	CG1561	CG1561	-	-	-	-
326257	858.19	9.2	7.97	-0.207054136953903	Down	0.302847754654984	CG33108	CG33108, isoform B	K12622|1|4e-44|177|dwi:Dwil_GK14178|U6	snRNA-associated	Sm-like	protein	LSm3	-	-	-
34221	1538.16	12.425	9.145	-0.442190776700932	Down	0.499233296823658	CG13101	CG13101, isoform B	-	-	-	-
40691	999.00	0.245	0.675	1.46210575293562	Up	0.261810879883169	CG31546	CG31546	K11147|1|2e-24|112|aag:AaeL_AAEL006224|dehydrogenase/reductase	SDR	family	member	4	[EC:1.1.-.-]	-	GO:0003824//catalytic activity	GO:0008152//metabolic process
40602	2966.51	11.725	13.935	0.24912507970107	Up	0.388901058780577	CG14657	CG14657, isoform D	K12811|1|9e-06|52.8|hmg:100202415|ATP-dependent	RNA	helicase	DDX46/PRP5	[EC:3.6.4.13]	-	-	-
40952	1124.00	8.945	9.485	0.0845662913595675	Up	0.166593647316539	CG10903	CG10903, isoform B	K00599|1|5e-89|327|mdo:100018676|	[EC:2.1.1.-]	-	GO:0016741	-
34956	4303.06	22.095	19.975	-0.145524427941666	Down	0.317415115005476	crp	cropped, isoform B	K09108|1|2e-23|112|dre:100318080|transcription	factor	AP-4	-	GO:0030528//transcription regulator activity;GO:0005488//binding	-
19835300	3167.00	1.6	1.555	-0.0411573247567599	Down	0.0798831690397955
42359	991.00	12.285	12.485	0.0232979635660475	Up	0.0964220518437386	CG11447	CG11447	K02427|1|2e-142|505|dme:Dmel_CG11447|ribosomal	RNA	large	subunit	methyltransferase	E	[EC:2.1.1.-]	GO:0044424//intracellular part	GO:0005488//binding;GO:0008171//O-methyltransferase activity	GO:0006730//one-carbon metabolic process;GO:0000154//rRNA modification
33889	2309.00	2.815	3.76	0.417597739597408	Up	0.315297553851771	CG9505	CG9505	K01389|1|3e-27|124|dme:Dmel_CG3775|neprilysin	[EC:3.4.24.11];K08635|2|1e-19|98.6|cqu:CpipJ_CPIJ002051|membrane	metallo-endopeptidase-like	1	-	GO:0004175//endopeptidase activity	GO:0019538//protein metabolic process
3354988	1574.19	13.015	15.99	0.29699462707622	Up	0.443373493975904	CG17163	CG17163, isoform B	-	-	-	-
44095	4069.40	27.38	22.395	-0.289945780402202	Down	0.486783497626871	fus	fusilli, isoform H	K12898|1|4e-31|137|tad:TRIADDRAFT_29141|heterogeneous	nuclear	ribonucleoprotein	F/H	-	GO:0003723//RNA binding;GO:0003723//RNA binding;GO:0003723//RNA binding;GO:0003723//RNA binding;GO:0003723//RNA binding;GO:0003723//RNA binding;GO:0003723//RNA binding	GO:0007169//transmembrane receptor protein tyrosine kinase signaling pathway;GO:0007169//transmembrane receptor protein tyrosine kinase signaling pathway;GO:0007169//transmembrane receptor protein tyrosine kinase signaling pathway;GO:0007169//transmembrane receptor protein tyrosine kinase signaling pathway;GO:0007169//transmembrane receptor protein tyrosine kinase signaling pathway;GO:0007169//transmembrane receptor protein tyrosine kinase signaling pathway;GO:0007169//transmembrane receptor protein tyrosine kinase signaling pathway
34270	711.00	0.65	0.68	0.0650950282218847	Up	0.076341730558598	Cpr30B	cuticular protein 30B	-	-	GO:0042302//structural constituent of cuticle	-
38929	1633.00	0.095	0.23	1.27563444261343	Up	0.151843738590727	CG7201	CG7201, isoform B	-	-	-	-
42467	2149.21	106.42	120.96	0.184760736038115	Up	0.426798101496897	Synd	syndapin, isoform D	K10408|1|4e-120|432|tca:664324|dynein	heavy	chain,	axonemal;K12804|3|3e-13|77.4|dre:571331|proline-serine-threonine	phosphatase	interacting	protein	1	-	-	GO:0006897//endocytosis
40805	1398.00	0.035	0.01	-1.8073549220576	Down	0.0893026652062797	CG1138	CG1138	-	-	-	-
34503	1949.00	23.805	26.37	0.147632942308222	Up	0.330193501277839	Dnz1	DNZDHHC/NEW1 zinc finger protein 11	-	-	GO:0046914//transition metal ion binding	-
41557	1774.00	5.235	7.835	0.581743737541772	Up	0.497006206644761	CG6753	CG6753	K01046|1|0.0|814|dme:Dmel_CG6753|triacylglycerol	lipase	[EC:3.1.1.3]	-	-	-
32146	1519.85	40.98	18.685	-1.1330394206305	Down	0.778276743336984	CG15739	CG15739, isoform B	K01101|1|3e-163|575|dme:Dmel_CG15739|4-nitrophenyl	phosphatase	[EC:3.1.3.41]	-	GO:0016791//phosphatase activity	-
32642	960.60	15.16	11.475	-0.401775599869922	Down	0.502555677254472	CG13012	CG13012, isoform E	-	-	-	-
43165	1202.00	145.805	172.635	0.243684792041936	Up	0.503870025556773	Dak1	Dak1	K13800|1|2e-131|468|dme:Dmel_CG6092|UMP-CMP	kinase	[EC:2.7.4.-	2.7.4.14]	GO:0044424//intracellular part	GO:0016776//phosphotransferase activity, phosphate group as acceptor;GO:0019201//nucleotide kinase activity;GO:0032559	GO:0009117//nucleotide metabolic process
14462866	840.00	0.7	2.34	1.74108170263844	Up	0.491018619934283
38451	2039.00	2.085	2.5	0.261880711217424	Up	0.200219058050383	Awh	arrowhead, isoform D	K09375|1|4e-110|399|aga:AgaP_AGAP006540|LIM	homeobox	protein	6/8	GO:0043231//intracellular membrane-bounded organelle;GO:0043231//intracellular membrane-bounded organelle	GO:0046914//transition metal ion binding;GO:0003677//DNA binding;GO:0001071//nucleic acid binding transcription factor activity;GO:0046914//transition metal ion binding;GO:0003677//DNA binding;GO:0001071//nucleic acid binding transcription factor activity	GO:0010468//regulation of gene expression;GO:0006351//transcription, DNA-dependent;GO:0010468//regulation of gene expression;GO:0006351//transcription, DNA-dependent
39144	1834.00	2.665	2.21	-0.270089163367744	Down	0.210916392844104	CG6749	CG6749	K13023|1|1e-34|147|oaa:100081004|carboxypeptidase	N	regulatory	subunit	-	GO:0005488//binding	-
37756	1139.00	0.045	0.04	-0.169925001442312	Down	0.0634173055859803	CG18128	CG18128	K03783|1|0.0|632|dme:Dmel_CG18128|purine-nucleoside	phosphorylase	[EC:2.4.2.1]	-	GO:0016763//transferase activity, transferring pentosyl groups	GO:0055086//nucleobase-containing small molecule metabolic process
39362	4246.00	0.095	0.185	0.961525852185364	Up	0.126031398320555	CG6938	CG6938, isoform C	K13982|1|2e-26|121|dgr:Dgri_GH10918|probable	ATP-dependent	RNA	helicase	DDX4	[EC:3.6.4.13];K05169|2|3e-17|91.7|ptr:743996|single	Ig	IL-1R-related	molecule	-	-	-
14462353	1652.00	1.11	0.89	-0.318682435383708	Down	0.156224899598394
39696	1928.10	9.31	8.435	-0.142393099271228	Down	0.237495436290617	comm3	comm3, isoform E	-	-	-	GO:0012501//programmed cell death;GO:0012501//programmed cell death
41636	3181.16	25.77	24.9	-0.0495467949041764	Down	0.160861628331508	CG32473	CG32473, isoform C	K11141|1|0.0|1757|dme:Dmel_CG32473|glutamyl	aminopeptidase	[EC:3.4.11.7]	-	-	-
43692	1135.00	3.105	3.985	0.35998645576999	Up	0.297444322745528	CG15561	CG15561	K11135|1|3e-08|59.3|cqu:CpipJ_CPIJ017220|Pin2-interacting	protein	X1	GO:0044464//cell part	GO:0005488//binding	-
19834772	1620.00	0.05	0.08	0.678071905112637	Up	0.0903249361080686
40081	3754.72	21.455	23.05	0.103452849568315	Up	0.245345016429354	Mkp3	Mitogen-activated protein kinase phosphatase 3, isoform D	K04459|1|7e-141|501|dme:Dmel_CG14080|dual	specificity	phosphatase	[EC:3.1.3.16	3.1.3.48]	-	GO:0008138//protein tyrosine/serine/threonine phosphatase activity;GO:0008138//protein tyrosine/serine/threonine phosphatase activity	GO:0006796//phosphate-containing compound metabolic process;GO:0006464//cellular protein modification process;GO:0006796//phosphate-containing compound metabolic process;GO:0006464//cellular protein modification process
117331	619.58	11.53	16.845	0.546927915469985	Up	0.586235852500913	ventrally-expressed-protein-D	ventrally-expressed-protein-D, isoform C	-	-	-	-
39117	6226.00	0.57	0.495	-0.203533394085132	Down	0.106863818912012	CG3280	CG3280	-	-	-	-
46121	833.34	46.01	48.365	0.0720159424536763	Up	0.217926250456371	l(3)01239	lethal (3) 01239, isoform B	K09549|1|4e-75|281|dme:Dmel_CG6302|prefoldin	subunit	2	GO:0043234//protein complex	GO:0005515//protein binding	GO:0006457//protein folding;GO:0006909//phagocytosis
40548	2018.47	2.945	3.565	0.275634442613428	Up	0.243483023001095	Skp2	Skp2, isoform E	K03875|1|0.0|858|dsi:Dsim_GD19685|F-box	and	leucine-rich	repeat	protein	1	(S-phase	kinase-associated	protein	2)	-	-	GO:0019941//modification-dependent protein catabolic process;GO:0019941//modification-dependent protein catabolic process
41462	3446.00	0.01	0.01	0	-	0.0634173055859803	CG31358	CG31358, isoform B	K03364|1|2e-12|75.5|dpo:Dpse_GA14145|cell	division	cycle	20-like	protein	1,	cofactor	of	APC	complex	GO:0044464//cell part	-	-
42916	1139.00	0.04	0.01	-2	Down	0.102263599853961	CG13615	CG13615	-	-	-	-
49780	1327.00	0.035	0.01	-1.8073549220576	Down	0.0893026652062797	PpD6	protein phosphatase D6	K01090|1|0.0|688|dme:Dmel_CG8822|protein	phosphatase	[EC:3.1.3.16];K06269|2|2e-112|405|oaa:100074395|protein	phosphatase	1,	catalytic	subunit	[EC:3.1.3.16]	-	GO:0004721//phosphoprotein phosphatase activity	GO:0006464//cellular protein modification process
246383	1327.00	0.78	0.47	-0.730813367184611	Down	0.203066812705367	CG30001	CG30001	-	-	-	-
38556	765.00	2.22	1.865	-0.251384046094868	Down	0.182219788243885	CG13721	CG13721	-	-	-	-
39644	2457.00	16.525	15.455	-0.0965766175368306	Down	0.222197882438846	Aats-gly	Glycyl-tRNA synthetase, isoform C	K01880|1|0.0|1410|dya:Dyak_GE22046|glycyl-tRNA	synthetase	[EC:6.1.1.14]	GO:0044424//intracellular part;GO:0044424//intracellular part	GO:0004812//aminoacyl-tRNA ligase activity;GO:0032559;GO:0004812//aminoacyl-tRNA ligase activity;GO:0032559	GO:0006418//tRNA aminoacylation for protein translation;GO:0006418//tRNA aminoacylation for protein translation
31075	5306.89	26.97	28.16	0.0622918124016939	Up	0.183716684921504	DAAM	dishevelled associated activator of morphogenesis, isoform G	K04512|1|0.0|2281|der:Dere_GG12709|dishevelled	associated	activator	of	morphogenesis	GO:0008287//protein serine/threonine phosphatase complex;GO:0030426//growth cone	GO:0008092//cytoskeletal protein binding;GO:0017016//Ras GTPase binding;GO:0046872//metal ion binding;GO:0019888//protein phosphatase regulator activity;GO:0004722//protein serine/threonine phosphatase activity	GO:0003002//regionalization;GO:0007015//actin filament organization;GO:0010769//regulation of cell morphogenesis involved in differentiation;GO:0060491//regulation of cell projection assembly;GO:0007424//open tracheal system development;GO:0006464//cellular protein modification process
34524	2808.00	0.61	1	0.713118852211838	Up	0.22570281124498	aub	aubergine, isoform C	K02156|1|0.0|1603|dme:Dmel_CG6137|aubergine	GO:0015630//microtubule cytoskeleton;GO:0005681//spliceosomal complex;GO:0015630//microtubule cytoskeleton;GO:0005681//spliceosomal complex	GO:0003676//nucleic acid binding;GO:0003676//nucleic acid binding	GO:0006413//translational initiation;GO:0016246//RNA interference;GO:0007315//pole plasm assembly;GO:0010528;GO:0051276//chromosome organization;GO:0051301//cell division;GO:0045727//positive regulation of translation;GO:0044087;GO:0000377;GO:0051237//maintenance of RNA location;GO:0006413//translational initiation;GO:0016246//RNA interference;GO:0007315//pole plasm assembly;GO:0010528;GO:0051276//chromosome organization;GO:0051301//cell division;GO:0045727//positive regulation of translation;GO:0044087;GO:0000377;GO:0051237//maintenance of RNA location
40819	1097.00	13.315	29.165	1.13118564560315	Up	0.760715589631252	Ccp84Ag	Ccp84Ag	-	-	GO:0042302//structural constituent of cuticle	-
41547	1033.00	48.585	60.67	0.320472342516574	Up	0.553559693318729	hug	hugin	-	-	-	-
43385	2031.57	102	96.94	-0.0734051645798203	Down	0.229536327126689	Hrb98DE	heterogeneous nuclear ribonucleoprotein at 98DE, isoform F	K12741|1|4e-105|382|der:Dere_GG11603|heterogeneous	nuclear	ribonucleoprotein	A1/A3	GO:0005875//microtubule associated complex;GO:0005700//polytene chromosome;GO:0030529//ribonucleoprotein complex;GO:0005875//microtubule associated complex;GO:0005700//polytene chromosome;GO:0030529//ribonucleoprotein complex;GO:0005875//microtubule associated complex;GO:0005700//polytene chromosome;GO:0030529//ribonucleoprotein complex;GO:0005875//microtubule associated complex;GO:0005700//polytene chromosome;GO:0030529//ribonucleoprotein complex;GO:0005875//microtubule associated complex;GO:0005700//polytene chromosome;GO:0030529//ribonucleoprotein complex;GO:0005875//microtubule associated complex;GO:0005700//polytene chromosome;GO:0030529//ribonucleoprotein complex	GO:0003723//RNA binding;GO:0003677//DNA binding;GO:0003774//motor activity;GO:0003723//RNA binding;GO:0003677//DNA binding;GO:0003774//motor activity;GO:0003723//RNA binding;GO:0003677//DNA binding;GO:0003774//motor activity;GO:0003723//RNA binding;GO:0003677//DNA binding;GO:0003774//motor activity;GO:0003723//RNA binding;GO:0003677//DNA binding;GO:0003774//motor activity;GO:0003723//RNA binding;GO:0003677//DNA binding;GO:0003774//motor activity	GO:0000380//alternative mRNA splicing, via spliceosome;GO:0007017//microtubule-based process;GO:0000380//alternative mRNA splicing, via spliceosome;GO:0007017//microtubule-based process;GO:0000380//alternative mRNA splicing, via spliceosome;GO:0007017//microtubule-based process;GO:0000380//alternative mRNA splicing, via spliceosome;GO:0007017//microtubule-based process;GO:0000380//alternative mRNA splicing, via spliceosome;GO:0007017//microtubule-based process;GO:0000380//alternative mRNA splicing, via spliceosome;GO:0007017//microtubule-based process
5740676	1274.00	3.485	3.315	-0.0721497857558352	Down	0.11004016064257	inaF-A	inaF-A	-	GO:0044464//cell part	GO:0016247//channel regulator activity;GO:0005488//binding	GO:0016057//regulation of membrane potential in photoreceptor cell
19836048	249.00	13.98	13.655	-0.03393504661015	Down	0.113472070098576
12798042	836.00	0.01	0.105	3.39231742277876	Up	0.178057685286601
3772337	192.00	18.09	36.675	1.01960455793951	Up	0.759437751004016
40929	2448.09	5.58	6.055	0.117861837865141	Up	0.176487769258854	CG10092	CG10092, isoform B	K01887|1|0.0|1095|dme:Dmel_CG10092|arginyl-tRNA	synthetase	[EC:6.1.1.19]	GO:0043231//intracellular membrane-bounded organelle	GO:0004812//aminoacyl-tRNA ligase activity;GO:0032559	GO:0006418//tRNA aminoacylation for protein translation
36670	4200.36	5.87	9.21	0.649840652981283	Up	0.542971887550201	Lap1	Lap1, isoform B	K01768|1|0.0|1544|dme:Dmel_CG10255|adenylate	cyclase	[EC:4.6.1.1];K12796|3|8e-110|399|ame:410256|erbb2-interacting	protein	GO:0070161;GO:0070161	GO:0005488//binding;GO:0005488//binding	GO:0009987//cellular process;GO:0006810//transport;GO:0009987//cellular process;GO:0006810//transport
36524	2122.00	0.205	0.58	1.50042899050949	Up	0.248740416210296	S-Lap7	Sperm-Leucylaminopeptidase 7, isoform B	K01255|1|0.0|1017|dme:Dmel_CG13340|leucyl	aminopeptidase	[EC:3.4.11.1]	GO:0044424//intracellular part	GO:0046914//transition metal ion binding;GO:0008237//metallopeptidase activity;GO:0008238//exopeptidase activity	GO:0019538//protein metabolic process
34477	1184.00	16.29	17.21	0.0792604935146859	Up	0.196349032493611	CG6443	CG6443	-	-	-	-
40589	3089.32	118.365	131.145	0.147920259268787	Up	0.383424607520993	tacc	transforming acidic coiled-coil protein, isoform N	K12478|1|8e-06|52.4|mcc:710381|early	endosome	antigen	1	GO:0005818//aster;GO:0005813//centrosome;GO:0005818//aster;GO:0005813//centrosome;GO:0005818//aster;GO:0005813//centrosome;GO:0005818//aster;GO:0005813//centrosome;GO:0005818//aster;GO:0005813//centrosome;GO:0005818//aster;GO:0005813//centrosome;GO:0005818//aster;GO:0005813//centrosome;GO:0005818//aster;GO:0005813//centrosome;GO:0005818//aster;GO:0005813//centrosome;GO:0005818//aster;GO:0005813//centrosome	GO:0015631//tubulin binding;GO:0015631//tubulin binding;GO:0015631//tubulin binding;GO:0015631//tubulin binding;GO:0015631//tubulin binding;GO:0015631//tubulin binding;GO:0015631//tubulin binding;GO:0015631//tubulin binding;GO:0015631//tubulin binding;GO:0015631//tubulin binding	GO:0007019//microtubule depolymerization;GO:0007097//nuclear migration;GO:0007126//meiosis;GO:0000741//karyogamy;GO:0000087//M phase of mitotic cell cycle;GO:0033036;GO:0007019//microtubule depolymerization;GO:0007097//nuclear migration;GO:0007126//meiosis;GO:0000741//karyogamy;GO:0000087//M phase of mitotic cell cycle;GO:0033036;GO:0007019//microtubule depolymerization;GO:0007097//nuclear migration;GO:0007126//meiosis;GO:0000741//karyogamy;GO:0000087//M phase of mitotic cell cycle;GO:0033036;GO:0007019//microtubule depolymerization;GO:0007097//nuclear migration;GO:0007126//meiosis;GO:0000741//karyogamy;GO:0000087//M phase of mitotic cell cycle;GO:0033036;GO:0007019//microtubule depolymerization;GO:0007097//nuclear migration;GO:0007126//meiosis;GO:0000741//karyogamy;GO:0000087//M phase of mitotic cell cycle;GO:0033036;GO:0007019//microtubule depolymerization;GO:0007097//nuclear migration;GO:0007126//meiosis;GO:0000741//karyogamy;GO:0000087//M phase of mitotic cell cycle;GO:0033036;GO:0007019//microtubule depolymerization;GO:0007097//nuclear migration;GO:0007126//meiosis;GO:0000741//karyogamy;GO:0000087//M phase of mitotic cell cycle;GO:0033036;GO:0007019//microtubule depolymerization;GO:0007097//nuclear migration;GO:0007126//meiosis;GO:0000741//karyogamy;GO:0000087//M phase of mitotic cell cycle;GO:0033036;GO:0007019//microtubule depolymerization;GO:0007097//nuclear migration;GO:0007126//meiosis;GO:0000741//karyogamy;GO:0000087//M phase of mitotic cell cycle;GO:0033036;GO:0007019//microtubule depolymerization;GO:0007097//nuclear migration;GO:0007126//meiosis;GO:0000741//karyogamy;GO:0000087//M phase of mitotic cell cycle;GO:0033036
14462626	484.00	0.36	0.01	-5.16992500144231	Down	0.335962029937934
246389	873.00	16.055	18.995	0.242597046939253	Up	0.408981380065717	CG30010	CG30010, isoform B	-	-	-	-
44873	1490.00	0.275	0.225	-0.289506617194985	Down	0.098977729098211	Gr5a	gustatory receptor 5a	K08471|1|0.0|818|dme:Dmel_CG15779|gustatory	receptor	GO:0031224//intrinsic to membrane	GO:0004930//G-protein coupled receptor activity	GO:0050909//sensory perception of taste;GO:0034285
43195	1910.00	0.085	0.07	-0.280107919192735	Down	0.073311427528295	CG14238	CG14238	-	-	-	-
32353	11580.12	15.6	16.245	0.0584497145798728	Up	0.162212486308872	mamo	maternal gene required for meiosis, isoform I	K09237|1|2e-34|149|tca:659978|Cys2His2	zinc	finger	developmental/cell	cycle	regulator,	other	GO:0044464//cell part;GO:0044464//cell part;GO:0044464//cell part	GO:0046914//transition metal ion binding;GO:0046914//transition metal ion binding;GO:0005488//binding;GO:0046914//transition metal ion binding	-
40241	1940.75	119.05	102.27	-0.219184615296594	Down	0.47692588535962	CG5618	CG5618, isoform E	K01594|1|0.0|888|dpo:Dpse_GA19009|sulfinoalanine	decarboxylase	[EC:4.1.1.29]	GO:0044424//intracellular part	GO:0048037//cofactor binding;GO:0016830//carbon-carbon lyase activity;GO:0008238//exopeptidase activity	GO:0019538//protein metabolic process;GO:0043436
34406	1255.00	25.15	21.42	-0.231599919942633	Down	0.422672508214677	CG5056	CG5056	-	-	-	-
40677	831.00	5.275	6.21	0.235422174625934	Up	0.280357794815626	rev7	rev7	K13728|1|7e-100|363|dme:Dmel_CG2948|mitotic	spindle	assembly	checkpoint	protein	MAD2B	-	-	GO:0043085//positive regulation of catalytic activity;GO:0000087//M phase of mitotic cell cycle
36344	393.00	0.01	0.12	3.58496250072116	Up	0.190872581234027	CG13159	CG13159	-	-	-	-
32467	2476.00	15.32	14.995	-0.0309347750562168	Down	0.113472070098576	CG9164	CG9164, isoform D	-	GO:0031224//intrinsic to membrane;GO:0031224//intrinsic to membrane;GO:0031224//intrinsic to membrane	GO:0016782//transferase activity, transferring sulfur-containing groups;GO:0016782//transferase activity, transferring sulfur-containing groups;GO:0016782//transferase activity, transferring sulfur-containing groups	-
41348	910.00	1.075	1.215	0.176619654016321	Up	0.122855056589996	scpr-C	SCP-containing protein C, isoform B	K00747|1|2e-08|60.1|tca:656110|chondroitin	polymerizing	factor	[EC:2.4.1.175	2.4.1.226]	-	-	-
32920	4285.51	14.62	13.575	-0.106991113260714	Down	0.229499817451625	vav	Vav ortholog, isoform D	K05730|1|0.0|1540|dya:Dyak_GE15839|vav	oncogene	GO:0044464//cell part;GO:0044464//cell part;GO:0044464//cell part	GO:0005088//Ras guanyl-nucleotide exchange factor activity;GO:0043169//cation binding;GO:0008289//lipid binding;GO:0005099//Ras GTPase activator activity;GO:0005088//Ras guanyl-nucleotide exchange factor activity;GO:0043169//cation binding;GO:0008289//lipid binding;GO:0005099//Ras GTPase activator activity;GO:0005088//Ras guanyl-nucleotide exchange factor activity;GO:0043169//cation binding;GO:0008289//lipid binding;GO:0005099//Ras GTPase activator activity	GO:0065008;GO:0007266//Rho protein signal transduction;GO:0030036//actin cytoskeleton organization;GO:0065008;GO:0007266//Rho protein signal transduction;GO:0030036//actin cytoskeleton organization;GO:0065008;GO:0007266//Rho protein signal transduction;GO:0030036//actin cytoskeleton organization
39174	843.00	14.115	11.375	-0.311362583476272	Down	0.438882803943045	CG6674	CG6674, isoform B	-	-	-	-
12798344	740.00	0.065	0.06	-0.115477217419936	Down	0.0694779116465863
42922	2748.65	68.335	61.98	-0.140821936227612	Down	0.35253742241694	Pp1alpha-96A	protein phosphatase 1alpha at 96A, isoform B	K06269|1|0.0|644|dse:Dsec_GM26605|protein	phosphatase	1,	catalytic	subunit	[EC:3.1.3.16]	-	GO:0004721//phosphoprotein phosphatase activity	GO:0006464//cellular protein modification process
39959	1452.00	0.21	0.115	-0.868755466721748	Down	0.130120481927711	Jon74E	jonah 74E, isoform B	K01310|1|2e-133|474|dme:Dmel_CG6298|chymotrypsin	[EC:3.4.21.1];K01362|5|3e-35|148|dpo:Dpse_GA15953|	[EC:3.4.21.-]	-	GO:0004175//endopeptidase activity;GO:0004175//endopeptidase activity	GO:0019538//protein metabolic process;GO:0019538//protein metabolic process
41030	1254.00	10.135	9.545	-0.0865289860629612	Down	0.177473530485579	CG8043	CG8043	K06980|1|0.0|695|dme:Dmel_CG8043|	GO:0044424//intracellular part	GO:0008168//methyltransferase activity	GO:0006544//glycine metabolic process
31772	2521.00	17.84	17.45	-0.0318885788232902	Down	0.117342095655349	CG11190	CG11190	K05292|1|0.0|1207|dme:Dmel_CG11190|phosphatidylinositol	glycan,	class	T	GO:0030176//integral to endoplasmic reticulum membrane	-	-
41078	1179.00	26.985	27.065	0.00427070074200364	Up	0.0709017889740781	CG11980	CG11980, isoform C	-	-	-	-
43838	5747.56	18.38	22.64	0.300737191542848	Up	0.480065717415115	mGluRA	metabotropic glutamate receptor, isoform D	K04611|1|0.0|1912|dme:Dmel_CG11144|glutamate	receptor,	metabotropic,	invertebrate	-	-	-
35784	1907.00	6.95	9.35	0.42795338716413	Up	0.456516976998905	Nup50	nucleoporin 50kD	-	-	-	-
19835105	205.00	1.61	0.01	-7.33091687811462	Down	0.610989412194231
38587	1536.00	2.935	2.845	-0.0449318508034705	Down	0.0882803943044907	CG13705	CG13705	-	-	-	-
14462879	1204.00	1.365	2.415	0.823122237915921	Up	0.369331872946331	CG44004	CG44004, isoform C	-	-	-	-
19836072	601.00	0.215	0.885	2.0413407953809	Up	0.342460752099306
3346238	6079.00	34.11	30.54	-0.159494692816553	Down	0.357283680175246	form3	formin 3, isoform B	K04512|1|8e-41|170|mdo:100026517|dishevelled	associated	activator	of	morphogenesis	GO:0044423;GO:0044423	GO:0008092//cytoskeletal protein binding;GO:0005102//receptor binding;GO:0008092//cytoskeletal protein binding;GO:0005102//receptor binding	GO:0060541//respiratory system development;GO:0007010//cytoskeleton organization;GO:0019063;GO:0035146;GO:0060541//respiratory system development;GO:0007010//cytoskeleton organization;GO:0019063;GO:0035146
44274	4884.00	10.84	11.19	0.0458452796225225	Up	0.128368017524644	disp	dispatched	K06225|1|3e-06|55.5|cqu:CpipJ_CPIJ003243|patched	1	GO:0031224//intrinsic to membrane	GO:0004888//transmembrane signaling receptor activity	GO:0008354//germ cell migration;GO:0016192//vesicle-mediated transport
50402	1085.00	2.75	3.24	0.236562194472603	Up	0.210660825118656	CG15345	CG15345	-	-	-	-
33230	5308.00	9.77	7.55	-0.371881917755944	Down	0.43227455275648	rempA	reduced mechanoreceptor potential A, isoform C	K05770|1|3e-100|244|dsi:Dsim_GD23032|benzodiazapine	receptor	-	-	GO:0010970//microtubule-based transport;GO:0042384//cilium assembly;GO:0010970//microtubule-based transport;GO:0042384//cilium assembly
43466	2589.00	0.465	0.205	-1.18160680648995	Down	0.201935012778386	stg	string, isoform B	K01104|1|0.0|833|dme:Dmel_CG1395|protein-tyrosine	phosphatase	[EC:3.1.3.48]	GO:0043231//intracellular membrane-bounded organelle;GO:0043232	GO:0004725//protein tyrosine phosphatase activity	GO:0009888//tissue development;GO:0048598//embryonic morphogenesis;GO:0060541//respiratory system development;GO:0007399//nervous system development;GO:0007017//microtubule-based process;GO:0007067//mitosis;GO:0006464//cellular protein modification process
3772547	1566.73	193.625	241.445	0.318429348538406	Up	0.58123402701716
37894	1456.00	103.115	116.19	0.172231692325892	Up	0.412668857247171	Mov34	regulatory particle non-ATPase 8, isoform C	K03038|1|3e-159|561|dya:Dyak_GE14400|26S	proteasome	regulatory	subunit	N8	GO:0043005//neuron projection;GO:0005838//proteasome regulatory particle	GO:0070011//peptidase activity, acting on L-amino acid peptides	GO:0019941//modification-dependent protein catabolic process;GO:0007052//mitotic spindle organization
31682	2688.00	9.495	10.28	0.114600359044381	Up	0.209163928441037	CG12155	CG12155	-	-	-	-
31107	6518.83	12.57	13.215	0.072191775221062	Up	0.169404892296459	Nmdar2	NMDA receptor 2, isoform G	K05314|1|0.0|2052|dme:Dmel_CG33513|glutamate	receptor,	ionotropic,	N-methyl-D-aspartate	2,	invertebrate	GO:0044459//plasma membrane part;GO:0030313;GO:0031224//intrinsic to membrane;GO:0044459//plasma membrane part;GO:0030313;GO:0031224//intrinsic to membrane;GO:0044459//plasma membrane part;GO:0030313;GO:0031224//intrinsic to membrane	GO:0008066//glutamate receptor activity;GO:0005231//excitatory extracellular ligand-gated ion channel activity;GO:0008066//glutamate receptor activity;GO:0005231//excitatory extracellular ligand-gated ion channel activity;GO:0008066//glutamate receptor activity;GO:0005231//excitatory extracellular ligand-gated ion channel activity	GO:0006810//transport;GO:0006810//transport;GO:0006810//transport
37304	3548.08	29.095	44.425	0.610600530164717	Up	0.681416575392479	CG8920	CG8920, isoform F	-	GO:0043234//protein complex	GO:0016251//general RNA polymerase II transcription factor activity	GO:0006352//DNA-dependent transcription, initiation;GO:0006355//regulation of transcription, DNA-dependent
19835653	247.00	0.01	0.21	4.39231742277876	Up	0.258342460752099
326165	4801.16	44.895	51.705	0.203749019869169	Up	0.429974443227455	CG42784	CG42784, isoform I	-	-	-	-
19834945	574.00	0.01	0.08	3	Up	0.152208835341365
37252	1899.00	0.21	0.05	-2.0703893278914	Down	0.175867104782767	Ir56d	ionotropic receptor 56d	K05331|1|1e-08|61.6|tca:663613|chloride	channel,	invertebrate	-	-	-
42787	773.00	44.24	45.185	0.0304925371300877	Up	0.133150784958014	CG13822	CG13822	K08059|1|4e-10|65.1|bta:615930|interferon,	gamma-inducible	protein	30	-	-	-
31696	2581.00	0.53	0.21	-1.33560303178444	Down	0.225264695144213	Nek2	Nek2	K08857|1|0.0|1147|dme:Dmel_CG17256|NIMA	(never	in	mitosis	gene	a)-related	kinase	[EC:2.7.11.1]	-	-	-
32651	813.00	0.115	0.01	-3.52356195605701	Down	0.182767433369843	CG9672	CG9672	K01362|1|2e-31|135|dme:Dmel_CG2071|	[EC:3.4.21.-];K09636|2|4e-21|101|mdo:100032186|transmembrane	protease,	serine	5	(spinesin)	[EC:3.4.21.-];K08668|3|5e-21|101|bta:506380|kallikrein	7	(chymotryptic,	stratum	corneum)	[EC:3.4.21.117];K01312|4|6e-21|100|dpo:Dpse_GA11574|trypsin	[EC:3.4.21.4]	-	GO:0004175//endopeptidase activity	GO:0042742//defense response to bacterium;GO:0019538//protein metabolic process;GO:0008592//regulation of Toll signaling pathway
43845	1749.00	0.05	0.03	-0.736965594166206	Down	0.0836071558963125	CG11231	CG11231	-	-	-	-
35087	909.00	5.855	8.95	0.612218511650403	Up	0.525812340270172	CG15155	CG15155, isoform B	-	-	GO:0016407//acetyltransferase activity	-
19836068	347.00	0.135	1.4	3.3743955147815	Up	0.491347207009858
32366	589.00	0.655	0.37	-0.823969635908501	Down	0.198977729098211	CG13403	CG13403, isoform B	-	-	-	-
42632	3048.06	33.89	31.055	-0.126034069037288	Down	0.310587805768529	lqfR	liquid facets-Related, isoform D	K12471|1|3e-32|141|xtr:448199|epsin	GO:0043231//intracellular membrane-bounded organelle;GO:0043231//intracellular membrane-bounded organelle	-	GO:0001505//regulation of neurotransmitter levels;GO:0001505//regulation of neurotransmitter levels
4379852	611.00	0.08	0.215	1.4262647547021	Up	0.156809054399416	CG34107	CG34107	-	-	-	-
326126	1421.00	0.115	0.325	1.49880585697144	Up	0.186746987951807	CG31220	CG31220	K01362|1|7e-54|211|dme:Dmel_CG12133|	[EC:3.4.21.-];K01312|4|2e-46|186|dpo:Dpse_GA15903|trypsin	[EC:3.4.21.4]	-	GO:0004175//endopeptidase activity	GO:0019538//protein metabolic process
319012	1172.00	1.315	2.12	0.689001465270897	Up	0.318838992332968	CG31898	CG31898	-	-	-	-
34964	2262.00	0.84	0.835	-0.00861313030470819	Down	0.0663015699160277	c(2)M	crossover suppressor on 2 of manheim	-	GO:0000794//condensed nuclear chromosome	-	GO:0007131//reciprocal meiotic recombination
31678	6363.58	11.805	10.685	-0.143811133568832	Down	0.258342460752099	CHES-1-like	checkpoint suppressor homologue, isoform D	K09407|1|4e-49|198|tca:100141565|forkhead	box	protein	N	-	-	-
318139	2012.00	0.06	0.01	-2.58496250072116	Down	0.128550565899963	Mur11Da	mucin related 11Da	-	-	-	-
35239	4596.66	26.085	24.58	-0.0857355176550818	Down	0.230814165753925	CG10132	CG10132, isoform B	K07972|1|1e-07|59.7|ame:551950|guanine	nucleotide	binding	protein	(G	protein),	beta,	other;K01062|2|8e-06|53.9|bfo:BRAFLDRAFT_59218|1-alkyl-2-acetylglycerophosphocholine	esterase	[EC:3.1.1.47]	-	GO:0016462//pyrophosphatase activity;GO:0032559	GO:0030908//protein splicing
32565	954.02	209.075	251.38	0.265849309349049	Up	0.539832055494706	CG9172	CG9172, isoform C	K03940|1|4e-115|414|dme:Dmel_CG9172|NADH	dehydrogenase	(ubiquinone)	Fe-S	protein	7	[EC:1.6.5.3	1.6.99.3]	GO:0005746//mitochondrial respiratory chain;GO:0005746//mitochondrial respiratory chain	GO:0051536//iron-sulfur cluster binding;GO:0046914//transition metal ion binding;GO:0048037//cofactor binding;GO:0050136//NADH dehydrogenase (quinone) activity;GO:0051536//iron-sulfur cluster binding;GO:0046914//transition metal ion binding;GO:0048037//cofactor binding;GO:0050136//NADH dehydrogenase (quinone) activity	GO:0006979//response to oxidative stress;GO:0010257;GO:0010259//multicellular organismal aging;GO:0022904//respiratory electron transport chain;GO:0006979//response to oxidative stress;GO:0010257;GO:0010259//multicellular organismal aging;GO:0022904//respiratory electron transport chain
14462671	1219.00	0.035	0.01	-1.8073549220576	Down	0.0893026652062797
50428	427.00	178.87	197.38	0.142064373195832	Up	0.370281124497992	CG13779	Sem1 ortholog	-	-	-	-
41676	1204.00	5.945	5.09	-0.224011153669961	Down	0.265826944140197	CG14367	CG14367	-	-	-	-
33285	4489.00	6.91	6.825	-0.017856664581044	Down	0.084446878422782	mtRNApol	mitochondrial RNA polymerase, isoform B	K10908|1|0.0|2534|dme:Dmel_CG4644|DNA-directed	RNA	polymerase,	mitochondrial	[EC:2.7.7.6]	-	GO:0034062//RNA polymerase activity;GO:0003676//nucleic acid binding;GO:0004672//protein kinase activity;GO:0032559	GO:0006464//cellular protein modification process;GO:0010467//gene expression
41254	1114.00	3.795	3.62	-0.0681101883322609	Down	0.11004016064257	Sirt6	Sirt6	K11416|1|0.0|646|dme:Dmel_CG6284|mono-ADP-ribosyltransferase	sirtuin	6	[EC:2.4.2.31]	-	GO:0016810//hydrolase activity, acting on carbon-nitrogen (but not peptide) bonds;GO:0046914//transition metal ion binding;GO:0051287//NAD binding	GO:0016458//gene silencing;GO:0010259//multicellular organismal aging;GO:0006464//cellular protein modification process
36364	2213.00	0.79	1.28	0.696219251822897	Up	0.252391383716685	dgt5	dim gamma-tubulin 5, isoform B	-	GO:0015630//microtubule cytoskeleton	GO:0005488//binding	GO:0007067//mitosis;GO:0008152//metabolic process
37034	2314.00	4.175	4.325	0.0509239351626725	Up	0.101423877327492	aft	adrift	K02427|1|7e-10|66.2|tad:TRIADDRAFT_62287|ribosomal	RNA	large	subunit	methyltransferase	E	[EC:2.1.1.-]	-	-	-
43030	1621.00	57.205	58.77	0.0389386471280865	Up	0.15553121577218	CG31103	CG31103	K06258|1|8e-46|184|tca:662982|MFS	transporter,	VNT	family,	synaptic	vesicle	glycoprotein	2	GO:0044464//cell part	-	GO:0006810//transport
12798513	1097.00	3.35	3.105	-0.109567827124653	Down	0.132055494706097
33905	2019.00	79.77	72.995	-0.12804863203713	Down	0.338919313618109	Sec61alpha	Sec61 alpha subunit, isoform B	K10956|1|0.0|940|dya:Dyak_GE18437|protein	transport	protein	SEC61	subunit	alpha	GO:0031224//intrinsic to membrane;GO:0005783//endoplasmic reticulum	GO:0008320//protein transmembrane transporter activity	GO:0001700//embryonic development via the syncytial blastoderm;GO:0007033//vacuole organization;GO:0006614//SRP-dependent cotranslational protein targeting to membrane;GO:0006914//autophagy;GO:0006984//ER-nucleus signaling pathway
40976	681.00	0.37	0.32	-0.20945336562895	Down	0.0966411098941219	CG11671	CG11671	-	-	-	-
[truncated: 4,111,525 more chars]
