# Supplementary material for: The Esg Gene Is Involved in Nicotine Sensitivity in Drosophila melanogaster
Source: PLoS One. 2015 Jul 29;10(7):e0133956. doi: 10.1371/journal.pone.0133956 (PMC4519288; doi:10.1371/journal.pone.0133956)
Supplement: S7 Table — (XLS) [file pone.0133956.s012.xls]

GeneID	geneLength	Means-control2	Means-sample2	log2Ratio(sample2/control2)	Up-Down-Regulation(sample2/control2)	Probability	Symbol	Description	KEGG Orthology	GO Component	GO Function	GO Process
39205	334.00	42.085	0.565	-6.21891143958342	Down	0.924455091436669	CG18628	CG18628	-	-	-	-
39494	223.00	19.19	0.01	-10.9061389961954	Down	0.925129900803023	Acp70A	Sex peptide	-	-	GO:0005102//receptor binding	GO:0046662//regulation of oviposition;GO:0007292//female gamete generation;GO:0045297//post-mating behavior;GO:0006718//juvenile hormone biosynthetic process;GO:0007621//negative regulation of female receptivity;GO:0007631//feeding behavior
34036	1821.00	95.745	23.025	-2.05599599219824	Down	0.802989405492948	Cyp4d21	Cyp4d21	K00517|1|0.0|970|dme:Dmel_CG6730|	[EC:1.14.-.-]	GO:0044424//intracellular part	GO:0016491//oxidoreductase activity;GO:0005506//iron ion binding	GO:0008152//metabolic process;GO:0022414//reproductive process
3772154	340.00	10.805	0.14	-6.2701284348019	Down	0.843005600917741	CG6555	accessory gland-specific peptide 33A	-	-	-	-
318098	1428.00	0.175	165.36	9.88403965648048	Up	0.988022133747216	CG32581	CG32581, isoform B	K10666|1|7e-124|444|dme:Dmel_CG8974|E3	ubiquitin-protein	ligase	RNF5	[EC:6.3.2.19]	-	GO:0046914//transition metal ion binding;GO:0046914//transition metal ion binding	-
3885569	458.12	7.125	0.01	-9.47674620393947	Down	0.826607733315338	CG34026	CG34026, isoform B	-	-	-	-
2768720	1812.00	7.95	0.01	-9.63481105017172	Down	0.841655982185033	Cyp12d1-d	Cyp12d1-d	K00517|1|5e-124|444|dme:Dmel_CG6042|	[EC:1.14.-.-]	GO:0043231//intracellular membrane-bounded organelle	GO:0016491//oxidoreductase activity;GO:0005506//iron ion binding	GO:0008152//metabolic process
35587	1674.00	96.305	14.69	-2.71277630651457	Down	0.826337809568797	Cyp6a2	cytochrome P450-6a2	K00517|1|0.0|992|dme:Dmel_CG9438|	[EC:1.14.-.-]	GO:0042598	GO:0016491//oxidoreductase activity;GO:0005506//iron ion binding	GO:0008152//metabolic process;GO:0014074//response to purine-containing compound
43121	378.00	25.155	0.01	-11.2966294742855	Down	0.94146028746879	Mst57Dc	Male-specific transcript 57Dc	-	-	-	GO:0019098//reproductive behavior
10178824	401.16	8.915	0.01	-9.80009098762499	Down	0.856839192927998	CG42688	CG42688, isoform B	-	-	-	-
39959	1452.00	8.435	0.115	-6.19668230223055	Down	0.813718874417977	Jon74E	jonah 74E, isoform B	K01310|1|2e-133|474|dme:Dmel_CG6298|chymotrypsin	[EC:3.4.21.1];K01362|5|3e-35|148|dpo:Dpse_GA15953|	[EC:3.4.21.-]	-	GO:0004175//endopeptidase activity;GO:0004175//endopeptidase activity	GO:0019538//protein metabolic process;GO:0019538//protein metabolic process
8673980	321.00	91.87	0.3	-8.25848751773759	Down	0.971894189891356	Sfp60F	seminal fluid protein 60F, isoform B	-	-	-	-
36316	2061.00	576.71	28.1	-4.35920400300635	Down	0.908866995073892	Cyp6g1	Cyp6g1, isoform B	K00517|1|0.0|974|dme:Dmel_CG8453|	[EC:1.14.-.-]	GO:0044464//cell part	GO:0016491//oxidoreductase activity;GO:0005506//iron ion binding	GO:0008152//metabolic process;GO:0017085//response to insecticide
42450	1858.00	93.21	22.095	-2.07676481108599	Down	0.803866657669208	Cpr92F	cuticular protein 92F	-	-	-	-
40887	361.89	9.1	0.01	-9.82972273508606	Down	0.85930224711519	Mst84Dc	Male-specific RNA 84Dc, isoform B	-	-	-	-
47901	813.00	57.04	0.47	-6.92316941476625	Down	0.946217693501586	betaTry	betaTrypsin, isoform B	K01312|1|3e-92|337|dme:Dmel_CG18211|trypsin	[EC:3.4.21.4]	-	GO:0004175//endopeptidase activity	GO:0019538//protein metabolic process
38155	528.00	18.79	0.915	-4.36004951313601	Down	0.833524529320467	msd1	mitotic spindle density 1	-	GO:0015630//microtubule cytoskeleton	-	GO:0000226//microtubule cytoskeleton organization
4379888	1394.00	7.245	0.01	-9.50084187955693	Down	0.828834604224307	BG642163	BG642163, isoform B	-	-	-	-
33707	884.00	10.375	0.05	-7.69696752623429	Down	0.861934003643971	Jon25Bii	jonah 25Bii, isoform B	K01310|1|1e-125|448|dpo:Dpse_GA21380|chymotrypsin	[EC:3.4.21.1];K01362|3|4e-82|304|dme:Dmel_CG31034|	[EC:3.4.21.-]	-	GO:0004175//endopeptidase activity	GO:0019538//protein metabolic process
318141	888.00	6.26	0.01	-9.29001884693262	Down	0.809062689790134	CG32652	CG32652	-	-	-	-
37112	765.00	33.125	3.04	-3.4457772257817	Down	0.827619947364869	GstE7	glutathione S transferase E7	K00799|1|4e-125|446|dme:Dmel_CG17531|glutathione	S-transferase	[EC:2.5.1.18]	-	-	-
49806	1192.00	13.395	0.01	-10.3874788658424	Down	0.89729401444092	Spn38F	serpin 38F, isoform B	K13963|1|0.0|728|dme:Dmel_CG9334|serpin	B	-	GO:0004866//endopeptidase inhibitor activity	-
41178	2784.00	20.295	0.18	-6.81698362325538	Down	0.903839665294554	Unc-115b	Unc-115b, isoform E	K07520|1|0.0|1450|dme:Dmel_CG31352|actin-binding	LIM	protein	GO:0031224//intrinsic to membrane;GO:0031224//intrinsic to membrane;GO:0031224//intrinsic to membrane;GO:0031224//intrinsic to membrane;GO:0031224//intrinsic to membrane	GO:0046914//transition metal ion binding;GO:0008092//cytoskeletal protein binding;GO:0046914//transition metal ion binding;GO:0008092//cytoskeletal protein binding;GO:0046914//transition metal ion binding;GO:0008092//cytoskeletal protein binding;GO:0046914//transition metal ion binding;GO:0008092//cytoskeletal protein binding;GO:0046914//transition metal ion binding;GO:0008092//cytoskeletal protein binding	GO:0051234//establishment of localization;GO:0006996//organelle organization;GO:0051234//establishment of localization;GO:0006996//organelle organization;GO:0051234//establishment of localization;GO:0006996//organelle organization;GO:0051234//establishment of localization;GO:0006996//organelle organization;GO:0051234//establishment of localization;GO:0006996//organelle organization
39391	1540.00	460.325	107.285	-2.10120441618139	Down	0.823975976786558	CG6910	CG6910, isoform C	K00469|1|2e-169|595|dme:Dmel_CG6910|inositol	oxygenase	[EC:1.13.99.1]	GO:0044424//intracellular part	GO:0046914//transition metal ion binding;GO:0016701//oxidoreductase activity, acting on single donors with incorporation of molecular oxygen	GO:0006020//inositol metabolic process
38986	2121.00	18.43	0.445	-5.37210692466432	Down	0.86399217221135	S-Lap1	Sperm-Leucylaminopeptidase 1	K01255|1|0.0|1083|dme:Dmel_CG6372|leucyl	aminopeptidase	[EC:3.4.11.1];K11142|2|0.0|1002|dpo:Dpse_GA19547|cytosol	aminopeptidase	[EC:3.4.11.1	3.4.11.5]	GO:0044424//intracellular part	GO:0046914//transition metal ion binding;GO:0008238//exopeptidase activity;GO:0008237//metallopeptidase activity	GO:0019538//protein metabolic process;GO:0007420//brain development
35812	1070.00	12.065	0.12	-6.65164969949459	Down	0.860044537418179	CG8701	CG8701	-	-	-	-
318961	440.00	10.12	0.105	-6.59067615191555	Down	0.842836898576152	CG31820	CG31820, isoform B	-	-	-	-
318942	349.00	5.92	0.01	-9.20945336562895	Down	0.800931236925569	CG31788	CG31788, isoform B	-	-	-	-
318633	384.00	21.015	0.245	-6.42249389703677	Down	0.897867602402321	CG31226	CG31226, isoform B	-	-	-	-
43543	1227.49	9.005	0.105	-6.42226504312752	Down	0.825730481139078	Jon99Ciii	jonah 99Ciii, isoform B	K01310|1|3e-129|461|dme:Dmel_CG31362|chymotrypsin	[EC:3.4.21.1];K01362|2|3e-129|461|dme:Dmel_CG31034|	[EC:3.4.21.-]	-	GO:0004175//endopeptidase activity	GO:0032501//multicellular organismal process;GO:0019538//protein metabolic process
36847	2022.00	12.435	0.065	-7.57975107407581	Down	0.877454619070113	loopin-1	loopin-1, isoform C	K01255|1|0.0|1009|dme:Dmel_CG4750|leucyl	aminopeptidase	[EC:3.4.11.1]	-	-	-
326187	2146.00	6.32	0.025	-7.98185265328974	Down	0.80325932923949	S-Lap3	Sperm-Leucylaminopeptidase 3, isoform D	K01255|1|0.0|1001|dme:Dmel_CG32063|leucyl	aminopeptidase	[EC:3.4.11.1]	GO:0044424//intracellular part	GO:0046914//transition metal ion binding;GO:0008237//metallopeptidase activity;GO:0008238//exopeptidase activity	GO:0019538//protein metabolic process
40078	1200.94	8.845	0.01	-9.78871833269046	Down	0.855961940751738	Acp76A	accessory gland protein 76A, isoform B	K13963|1|3e-12|72.8|dan:Dana_GF13146|serpin	B	-	GO:0005488//binding;GO:0004866//endopeptidase inhibitor activity	GO:0030162//regulation of proteolysis
38009	1529.00	79.115	0.11	-9.49030391791627	Down	0.974559686888454	Peb	protein ejaculatory bulb, isoform B	-	GO:0043231//intracellular membrane-bounded organelle	GO:0001071//nucleic acid binding transcription factor activity	GO:0042461//photoreceptor cell development;GO:0007450//dorsal/ventral pattern formation, imaginal disc;GO:0009880//embryonic pattern specification;GO:0043409//negative regulation of MAPK cascade;GO:0007424//open tracheal system development;GO:0007320//insemination;GO:0010468//regulation of gene expression;GO:0001736//establishment of planar polarity;GO:0007169//transmembrane receptor protein tyrosine kinase signaling pathway;GO:0010669//epithelial structure maintenance;GO:0001700//embryonic development via the syncytial blastoderm;GO:0001654//eye development;GO:0035028
318842	690.00	15.53	0.64	-4.6008421143873	Down	0.8286321614144	CG31606	CG31606	-	-	-	-
42794	833.00	16.49	0.01	-10.6873756834375	Down	0.914366691409677	CG10252	CG10252	-	-	-	-
318936	653.00	14.94	0.01	-10.5449644327892	Down	0.906437681355017	Acp24A4	accessory gland protein 24A4, isoform C	K03909|1|2e-09|60.1|cfa:403921|tissue	factor	pathway	inhibitor;K06238|2|3e-09|59.7|cfa:403582|collagen,	type	VI,	alpha;K04520|3|4e-09|59.3|dre:58083|amyloid	beta	(A4)	protein;K08117|5|4e-09|59.3|tgu:100222411|amyloid	beta	(A4)	precursor-like	protein	2	-	GO:0004866//endopeptidase inhibitor activity	-
38126	487.00	18.335	0.01	-10.8403845507117	Down	0.921823334907888	LysC	lysozyme C	K01185|1|7e-42|169|dme:Dmel_CG9111|lysozyme	[EC:3.2.1.17];K01183|3|1e-40|164|dme:Dmel_CG9118|chitinase	[EC:3.2.1.14]	-	GO:0004553//hydrolase activity, hydrolyzing O-glycosyl compounds	GO:0006959//humoral immune response;GO:0009056//catabolic process
8674058	227.00	43.975	0.01	-12.1024678623593	Down	0.964808691544639	CG42481	CG42481, isoform B	-	-	-	-
2768883	2308.38	10.4	0.01	-10.0223678130285	Down	0.874215534111613	Sdic2	Sperm-specific dynein intermediate chain 2, isoform C	K10415|1|0.0|1039|dme:Dmel_CG33497|dynein	intermediate	chain,	cytosolic	GO:0015630//microtubule cytoskeleton	GO:0003774//motor activity;GO:0045502//dynein binding	GO:0051640//organelle localization;GO:0046530//photoreceptor cell differentiation;GO:0000226//microtubule cytoskeleton organization;GO:0003006//developmental process involved in reproduction;GO:0010970//microtubule-based transport
19835957	266.00	15.34	0.56	-4.77572784544533	Down	0.834165598218503	-	CG43920, isoform C	-	-	-	-
318866	487.00	7.65	0.095	-6.33138842413643	Down	0.802989405492948	CG31639	CG31639, isoform B	-	-	-	-
12798102	249.00	271.165	1281.62	2.24072568359895	Up	0.830015520615426
50079	365.88	926.825	278.335	-1.73547462397512	Down	0.808961468385181	CG6503	CG6503, isoform C	-	-	-	-
30986	2279.00	78.805	1.245	-5.98406952093505	Down	0.933969903502261	Cyp4g1	cytochrome P450-4g1	K00517|1|0.0|1065|dme:Dmel_CG3972|	[EC:1.14.-.-];K07427|3|2e-81|303|xtr:780124|cytochrome	P450,	family	4,	subfamily	V	-	-	-
44482	242.00	40.145	0.01	-11.9710045980734	Down	0.961502125649504	Met75Ca	Met75Ca	-	-	-	-
42387	3918.01	12	0.055	-7.76938707185858	Down	0.876543626425535	CG4836	CG4836, isoform E	K00008|1|1e-44|182|aag:AaeL_AAEL011112|L-iditol	2-dehydrogenase	[EC:1.1.1.14]	-	GO:0003824//catalytic activity;GO:0046914//transition metal ion binding;GO:0003824//catalytic activity;GO:0046914//transition metal ion binding;GO:0003824//catalytic activity;GO:0046914//transition metal ion binding;GO:0003824//catalytic activity;GO:0046914//transition metal ion binding;GO:0003824//catalytic activity;GO:0046914//transition metal ion binding	GO:0008152//metabolic process;GO:0008152//metabolic process;GO:0008152//metabolic process;GO:0008152//metabolic process;GO:0008152//metabolic process
8674076	396.00	94.91	0.235	-8.65775553488151	Down	0.97520075578649	Sfp87B	seminal fluid protein 87B	-	-	-	-
49807	1213.00	18.98	0.04	-8.89026427702111	Down	0.920372494770227	Spn28F	serpin 28F	K13963|1|0.0|707|dme:Dmel_CG8137|serpin	B	-	GO:0004866//endopeptidase inhibitor activity	-
37688	1179.00	8.82	0.075	-6.877744249949	Down	0.832849719954113	CG3124	CG3124, isoform B	-	-	-	-
36629	1177.00	10.07	0.01	-9.97584796800678	Down	0.871212632431338	CG12860	CG12860	-	-	-	-
44921	2324.00	125.43	1.225	-6.67795688976272	Down	0.955732505567177	Hsp70Ba	Heat-shock-protein-70Ba	K03283|1|0.0|1147|dme:Dmel_CG31449|heat	shock	70kDa	protein	1/8	GO:0015630//microtubule cytoskeleton	GO:0032559	GO:0034605//cellular response to heat
261618	606.00	14.465	0.075	-7.59146001232108	Down	0.89054592077738	CG31740	CG31740	-	-	-	-
36944	766.00	18.185	0.57	-4.99564319629088	Down	0.853667588906134	CG12699	CG12699	-	-	-	-
12798279	169.00	15.69	0.34	-5.52816679571776	Down	0.857210338079493	Acp98AB	accessory gland protein 98AB	-	-	-	-
36873	499.00	37.17	0.01	-11.8599229728618	Down	0.958904109589041	Acp53C14b	accessory gland protein 53C14b, isoform B	-	-	-	-
4379909	503.00	12.45	0.18	-6.11200502551313	Down	0.851913084553614	BG642312	BG642312, isoform B	-	-	-	-
12798457	318.00	13.485	0.01	-10.3971398062356	Down	0.898070045212228	CG43392	CG43392	-	-	-	-
34461	3392.00	11.495	0.015	-9.58182824999702	Down	0.883123017747486	CG17097	CG17097	K01046|1|1e-70|268|dpo:Dpse_GA20265|triacylglycerol	lipase	[EC:3.1.1.3];K01066|3|3e-67|257|dme:Dmel_CG7279|esterase	/	lipase	[EC:3.1.1.-]	-	GO:0016788//hydrolase activity, acting on ester bonds	GO:0044238//primary metabolic process
2768682	1152.00	11.065	0.01	-10.111787735801	Down	0.880390039813753	CG33340	CG33340	-	-	-	-
38683	875.00	30.21	0.1	-8.23888237384058	Down	0.942708684796545	Jon65Aiii	jonah 65Aiii	K01310|1|2e-82|305|dpo:Dpse_GA19618|chymotrypsin	[EC:3.4.21.1];K01362|4|3e-69|261|dme:Dmel_CG31034|	[EC:3.4.21.-]	-	GO:0004175//endopeptidase activity	GO:0019538//protein metabolic process
36471	817.36	852.655	265.71	-1.6821095937822	Down	0.806565895134625	CG4716	CG4716, isoform C	-	-	-	-
47954	325.00	38.885	0.15	-8.01810742783818	Down	0.949895404548215	Mst57Da	Male-specific RNA 57Da	-	-	-	-
49080	830.00	10.39	0.105	-6.62866251612545	Down	0.845974762129698	epsilonTry	epsilonTrypsin	K01312|1|6e-132|469|dme:Dmel_CG18681|trypsin	[EC:3.4.21.4]	GO:0044421//extracellular region part	GO:0004175//endopeptidase activity	GO:0019538//protein metabolic process
36101	848.00	38.505	0.01	-11.9108300812966	Down	0.960186247385114	CG12896	CG12896	K00430|1|1e-127|455|dme:Dmel_CG12405|peroxidase	[EC:1.11.1.7]	GO:0044444//cytoplasmic part	GO:0004601//peroxidase activity	GO:0042743//hydrogen peroxide metabolic process;GO:0019725//cellular homeostasis
41574	1667.00	3.635	35.59	3.29144466359019	Up	0.82525811458263	CG5999	CG5999	K00699|1|0.0|908|dme:Dmel_CG5999|glucuronosyltransferase	[EC:2.4.1.17]	-	-	-
40825	765.00	4.3	60.1	3.80495642600909	Up	0.858357514002294	Ccp84Aa	Ccp84Aa	-	-	GO:0042302//structural constituent of cuticle	-
50022	2347.00	335.76	103.085	-1.70359594833652	Down	0.803394291112761	Hsp70Bbb	Hsp70Bbb	K03283|1|0.0|1147|dme:Dmel_CG5834|heat	shock	70kDa	protein	1/8	GO:0015630//microtubule cytoskeleton	GO:0032559	GO:0034605//cellular response to heat
317900	421.00	28.175	2.81	-3.32577357483866	Down	0.817970173426007	edin	elevated during infection	-	-	-	-
38682	904.00	41.97	0.56	-6.22778782582831	Down	0.924691274714893	Jon65Aiv	jonah 65Aiv	K01310|1|2e-105|382|dpo:Dpse_GA19618|chymotrypsin	[EC:3.4.21.1];K01362|4|3e-60|231|dme:Dmel_CG31034|	[EC:3.4.21.-]	-	GO:0004175//endopeptidase activity	GO:0019538//protein metabolic process
12798240	256.00	70.07	0.2	-8.45265308600623	Down	0.968250219313044	CG43147	CG43147, isoform C	-	-	-	-
37099	468.00	27.45	235.835	3.1028997885689	Up	0.856603009649774	IM23	immune induced molecule 23	-	-	-	-
19835362	300.00	11.215	0.165	-6.08681978572782	Down	0.842533234361293
12798136	882.26	6.08	0.01	-9.24792751344359	Down	0.805486200148458
39125	901.00	47.965	0.915	-5.71206650336236	Down	0.916694783723598	CG18180	CG18180	K01310|1|7e-126|449|dme:Dmel_CG18179|chymotrypsin	[EC:3.4.21.1];K01362|3|1e-57|223|dpo:Dpse_GA15953|	[EC:3.4.21.-]	-	GO:0004175//endopeptidase activity	GO:0019538//protein metabolic process
59227	499.69	16.19	0.01	-10.6608872703026	Down	0.913017072676969	CG17376	CG17376, isoform C	-	-	-	-
246582	945.23	108.125	372.575	1.78483073909845	Up	0.807139483096025	CG30382	CG30382, isoform B	K02730|1|2e-136|484|dme:Dmel_CG30382|20S	proteasome	subunit	alpha	1	[EC:3.4.25.1]	GO:0005839//proteasome core complex;GO:0043231//intracellular membrane-bounded organelle;GO:0005839//proteasome core complex;GO:0043231//intracellular membrane-bounded organelle	GO:0004175//endopeptidase activity;GO:0004175//endopeptidase activity	GO:0019941//modification-dependent protein catabolic process;GO:0033554//cellular response to stress;GO:0019941//modification-dependent protein catabolic process;GO:0033554//cellular response to stress
35498	746.00	19.77	1.235	-4.00072992414453	Down	0.823638572103381	TpnC4	troponin C isoform 4, isoform B	K02183|1|2e-24|112|dre:368217|calmodulin	GO:0043231//intracellular membrane-bounded organelle;GO:0043231//intracellular membrane-bounded organelle	GO:0046872//metal ion binding;GO:0003677//DNA binding;GO:0001071//nucleic acid binding transcription factor activity;GO:0046872//metal ion binding;GO:0003677//DNA binding;GO:0001071//nucleic acid binding transcription factor activity	GO:0006351//transcription, DNA-dependent;GO:0006351//transcription, DNA-dependent
34458	3354.00	8.505	0.03	-8.14720492494223	Down	0.843882853094001	CG31872	CG31872, isoform B	K01046|1|5e-68|259|dme:Dmel_CG7329|triacylglycerol	lipase	[EC:3.1.1.3];K01066|3|8e-66|252|dme:Dmel_CG7279|esterase	/	lipase	[EC:3.1.1.-];K01052|4|1e-58|229|ssc:100142668|lysosomal	acid	lipase/cholesteryl	ester	hydrolase	[EC:3.1.1.13]	-	GO:0016788//hydrolase activity, acting on ester bonds	GO:0044238//primary metabolic process
318954	1265.41	6.61	0.01	-9.36850646150769	Down	0.816080707200216	CG31809	CG31809, isoform C	K10251|1|9e-59|227|mcc:714962|beta-keto	reductase	[EC:1.1.1.-];K00100|2|9e-51|200|dme:Dmel_CG1444|	[EC:1.1.1.-];K00044|3|3e-50|198|cin:445663|estradiol	17beta-dehydrogenase	[EC:1.1.1.62]	-	GO:0016491//oxidoreductase activity	GO:0008152//metabolic process;GO:0006909//phagocytosis
36859	1664.00	9.885	0.08	-6.94909715572921	Down	0.847020716647547	CG5089	CG5089	-	-	-	-
43544	862.00	5.915	0.01	-9.20823435833979	Down	0.800627572710709	Jon99Cii	jonah 99Cii	K01310|1|3e-129|461|dme:Dmel_CG31362|chymotrypsin	[EC:3.4.21.1];K01362|2|3e-129|461|dme:Dmel_CG31034|	[EC:3.4.21.-]	-	GO:0004175//endopeptidase activity	GO:0032501//multicellular organismal process;GO:0019538//protein metabolic process
44121	579.00	151.945	22.43	-2.76004767585258	Down	0.834772926648222	TotA	turandot A	-	GO:0044421//extracellular region part	-	GO:0051707//response to other organism;GO:0009416//response to light stimulus;GO:0006952//defense response;GO:0009605//response to external stimulus
326108	379.00	100.96	0.49	-7.68678635086734	Down	0.968047776503138	PebII	protein ejaculatory bulb II, isoform B	-	-	-	-
8674115	418.00	13.285	0.115	-6.85202055643349	Down	0.872461029759093	Sfp33A3	seminal fluid protein 33A3	-	-	-	-
317954	323.00	259.56	26.475	-3.29336548180344	Down	0.864194615021256	Drsl4	Drosomycin-like 4	-	-	-	GO:0006952//defense response
38680	904.00	24.07	0.57	-5.40013041230976	Down	0.882178284634591	yip7	yippee interacting protein 7	K01310|1|4e-63|241|dpo:Dpse_GA19618|chymotrypsin	[EC:3.4.21.1];K01362|4|5e-51|201|dme:Dmel_CG31034|	[EC:3.4.21.-]	-	GO:0004175//endopeptidase activity	GO:0019538//protein metabolic process
19835920	2517.00	67.985	13.38	-2.34513835372513	Down	0.808961468385181
50267	402.00	107.71	432.91	2.00691492781921	Up	0.819589715905257	CG13056	CG13056	-	-	-	-
36410	1464.00	30.69	0.17	-7.49609008921615	Down	0.93558944598151	CG12374	CG12374	K01290|1|1e-77|290|dan:Dana_GF14014|carboxypeptidase	A,	invertebrate	[EC:3.4.17.-]	-	GO:0046914//transition metal ion binding;GO:0008235//metalloexopeptidase activity	GO:0019538//protein metabolic process
41712	714.00	9.57	0.065	-7.20193539634493	Down	0.847054457115865	CG9920	CG9920	K04078|1|1e-47|189|dmo:Dmoj_GI24558|chaperonin	GroES	-	-	-
38448	401.00	16.89	0.01	-10.7219536128014	Down	0.916188676698833	Acp63F	accessory gland protein 63F	-	-	-	-
35735	1737.00	1.965	33.235	4.08010213629909	Up	0.852419191578379	phr	photorepair, isoform B	K01669|1|0.0|1085|dme:Dmel_CG11205|deoxyribodipyrimidine	photo-lyase	[EC:4.1.99.3]	-	GO:0003913//DNA photolyase activity;GO:0003913//DNA photolyase activity	GO:0006259//DNA metabolic process;GO:0006259//DNA metabolic process
10178787	165.00	27.655	0.01	-11.4333246267159	Down	0.94645387677981	CG42852	CG42852	-	-	-	-
41333	1672.00	128.96	1.57	-6.36001527963634	Down	0.950131587826439	Ugt35b	UDP-glycosyltransferase 35b	K00699|1|0.0|961|dme:Dmel_CG6649|glucuronosyltransferase	[EC:2.4.1.17]	-	GO:0008194//UDP-glycosyltransferase activity	-
50160	409.00	20.735	0.56	-5.21049740984836	Down	0.869221944800594	CG14645	CG14645	-	-	GO:0030247//polysaccharide binding	GO:0006022
43595	278.40	11.96	0.01	-10.2240016741981	Down	0.887644240502058	Anp	andropin, isoform B	-	-	-	GO:0050831//male-specific defense response to bacterium;GO:0002815
45780	946.65	0.01	6.905	9.43149760425805	Up	0.821782846345907	Prosalpha1	proteasome alpha1 subunit, isoform B	K02730|1|2e-136|484|dme:Dmel_CG30382|20S	proteasome	subunit	alpha	1	[EC:3.4.25.1]	GO:0005839//proteasome core complex;GO:0043231//intracellular membrane-bounded organelle;GO:0005839//proteasome core complex;GO:0043231//intracellular membrane-bounded organelle	GO:0004175//endopeptidase activity;GO:0004175//endopeptidase activity	GO:0019941//modification-dependent protein catabolic process;GO:0033554//cellular response to stress;GO:0019941//modification-dependent protein catabolic process;GO:0033554//cellular response to stress
2768875	1060.00	31.2	0.26	-6.90689059560852	Down	0.927660435926851	CG33502	CG33502	-	GO:0043231//intracellular membrane-bounded organelle	GO:0046914//transition metal ion binding;GO:0051540;GO:0042623//ATPase activity, coupled;GO:0032559	GO:0031163
31271	2352.00	15.385	166.545	3.43631569340899	Up	0.863722248464809	w	white	K05679|1|5e-74|279|tgu:100222171|ATP-binding	cassette,	subfamily	G	(WHITE),	member	1	-	-	-
33706	827.00	6.09	0.01	-9.25029841790633	Down	0.805756123895	Jon25Biii	jonah 25Biii	K01310|1|1e-77|289|dpo:Dpse_GA21380|chymotrypsin	[EC:3.4.21.1];K01362|3|2e-77|288|dme:Dmel_CG31034|	[EC:3.4.21.-]	-	GO:0004175//endopeptidase activity	GO:0019538//protein metabolic process
40888	415.00	13.11	0.33	-5.3120578508633	Down	0.836594911937378	Mst84Db	Male-specific RNA 84Db	-	-	-	-
48316	860.00	57.49	0.64	-6.4890953154135	Down	0.937782576422161	alphaTry	alphaTrypsin	K01312|1|2e-100|365|dme:Dmel_CG18444|trypsin	[EC:3.4.21.4]	GO:0005576//extracellular region	GO:0004175//endopeptidase activity	GO:0019538//protein metabolic process
35811	1640.00	8.655	0.08	-6.75739000936664	Down	0.827923611579729	CG2127	CG2127, isoform B	-	-	-	-
3772597	1357.00	55.63	4.705	-3.56359647752508	Down	0.848876442405021
43122	195.00	168.805	0.01	-14.0430700168195	Down	0.990721371212632	Mst57Db	Male-specific RNA 57Db	-	-	-	GO:0019098//reproductive behavior
39781	434.00	63.085	218.525	1.79242942326215	Up	0.802044672380053	CG13071	CG13071	-	-	-	-
36353	650.00	38.365	261.12	2.76685030240883	Up	0.841622241716715	Cpr49Ag	cuticular protein 49Ag	-	-	GO:0005198//structural molecule activity	-
8674094	456.00	24.745	0.105	-7.88060390408824	Down	0.929313718874418	Sfp24Bb	seminal fluid protein 24Bb	-	-	-	-
49992	521.00	11.475	0.01	-10.1642784383012	Down	0.884135231797017	CG15219	CG15219, isoform C	-	-	-	-
43567	619.00	12.005	0.215	-5.80315493352832	Down	0.841959646399892	ocn	ocnus	K01112|1|3e-09|61.6|gga:424401|	[EC:3.1.3.-]	-	-	GO:0003006//developmental process involved in reproduction
34567	738.00	7.47	0.06	-6.96000193206808	Down	0.811829408192186	CG14926	CG14926, isoform C	-	-	-	-
35521	2084.00	32.695	1.305	-4.64694831137674	Down	0.874924083946285	CG7881	CG7881, isoform B	K08193|1|2e-73|277|ame:410278|MFS	transporter,	ACS	family,	solute	carrier	family	17	(sodium-dependent	inorganic	phosphate	cotransporter),	other	-	-	GO:0006810//transport
33815	543.00	16.635	0.085	-7.61254330963253	Down	0.901680275322222	CG9029	CG9029, isoform B	-	-	-	-
5740321	214.00	142.805	0.265	-9.07383841800117	Down	0.983467170524327
36047	399.00	34.73	139.9	2.01014164667002	Up	0.80751062824752	Def	defensin	-	GO:0044421//extracellular region part	-	GO:0002815
246610	362.67	9.665	0.01	-9.91662592221124	Down	0.866320264525272	CG30430	CG30430, isoform B	-	-	-	-
53507	1671.00	37.345	3.96	-3.23734276280242	Down	0.826270328632161	Ugt86Dd	Ugt86Dd	K00699|1|0.0|883|dme:Dmel_CG6633|glucuronosyltransferase	[EC:2.4.1.17]	-	GO:0016757//transferase activity, transferring glycosyl groups	-
36628	1111.00	11.875	0.08	-7.21371179810567	Down	0.868918280585735	CG12861	CG12861	-	-	-	-
246666	398.00	14.605	0.01	-10.5122466428292	Down	0.904548215129226	Obp51a	Odorant-binding protein 51a	-	-	GO:0005488//binding	GO:0007600//sensory perception;GO:0051234//establishment of localization
33708	866.00	21.65	0.55	-5.29879159608943	Down	0.873641946150213	Jon25Bi	jonah 25Bi	K01310|1|1e-81|302|dpo:Dpse_GA21380|chymotrypsin	[EC:3.4.21.1];K01362|3|1e-80|299|dme:Dmel_CG31034|	[EC:3.4.21.-]	-	GO:0004175//endopeptidase activity	GO:0019538//protein metabolic process
40889	358.00	6.705	0.01	-9.38909352190447	Down	0.817868952021054	Mst84Da	Male-specific RNA 84Da	-	-	-	-
41357	898.00	7.44	0.06	-6.95419631038687	Down	0.811255820230785	scpr-B	SCP-containing protein B	K00747|1|9e-09|60.8|tca:656110|chondroitin	polymerizing	factor	[EC:2.4.1.175	2.4.1.226]	-	-	-
33894	1397.00	73.275	7.855	-3.22163788228271	Down	0.844321479182131	CG42369	CG42369	-	-	-	-
35543	1652.35	209.2	43.525	-2.26496664859584	Down	0.82218773196572	Cyp6w1	Cyp6w1, isoform B	K00517|1|0.0|1022|dme:Dmel_CG8345|	[EC:1.14.-.-]	GO:0044464//cell part	GO:0016491//oxidoreductase activity;GO:0005506//iron ion binding	GO:0008152//metabolic process
246417	670.00	3.16	39.38	3.63946664772445	Up	0.842263310614751	CG30050	CG30050	-	-	-	-
318890	1653.12	29.93	0.01	-11.5473765634981	Down	0.950671435319522	p24-2	p24-related-2, isoform B	K07520|1|0.0|1450|dme:Dmel_CG31352|actin-binding	LIM	protein	GO:0031090//organelle membrane;GO:0043231//intracellular membrane-bounded organelle;GO:0031224//intrinsic to membrane;GO:0031224//intrinsic to membrane	GO:0046914//transition metal ion binding;GO:0008092//cytoskeletal protein binding	GO:0003002//regionalization;GO:0051234//establishment of localization;GO:0002118//aggressive behavior;GO:0051234//establishment of localization;GO:0006996//organelle organization
246511	1157.00	0.01	44.07	12.1055811812774	Up	0.964842432012956	CG18853	CG18853	K01669|1|0.0|654|dme:Dmel_CG18853|deoxyribodipyrimidine	photo-lyase	[EC:4.1.99.3]	-	GO:0003913//DNA photolyase activity	GO:0006259//DNA metabolic process
34856	1158.00	6.91	0.01	-9.43254190038826	Down	0.821782846345907	CG4691	CG4691	-	-	-	-
50457	492.00	12.645	0.185	-6.09489795603429	Down	0.852959039071462	CG34168	CG34168	-	-	-	-
31289	1018.00	21.39	2.005	-3.41526234071012	Down	0.803562993454349	CG3603	CG3603, isoform B	K00044|1|4e-100|363|dpo:Dpse_GA17551|estradiol	17beta-dehydrogenase	[EC:1.1.1.62];K13370|2|1e-58|226|mmu:14979|estradiol	17beta-dehydrogenase	/	testosterone	17beta-dehydrogenase	/	[EC:1.1.1.62	1.1.1.63]	-	-	-
36874	468.00	33.7	0.01	-11.7185328760692	Down	0.955597543693906	Acp53Ea	accessory gland protein 53Ea	-	-	-	-
31252	1013.00	325.98	37.545	-3.11809075598299	Down	0.859268506646872	CG2650	CG2650	-	-	-	-
35320	582.00	10.29	0.01	-10.007027266894	Down	0.873372022403671	CG17472	CG17472	-	-	-	-
37106	831.00	108.635	348.03	1.67972268577601	Up	0.802786962683042	GstE1	glutathione S transferase E1	K00799|1|1e-126|452|dme:Dmel_CG5164|glutathione	S-transferase	[EC:2.5.1.18]	-	-	-
326182	1014.00	10.055	0.17	-5.88623452505501	Down	0.826810176125245	CG31988	CG31988, isoform B	K05760|1|4e-42|171|tca:658324|paxillin	-	GO:0046914//transition metal ion binding	-
45962	648.00	26.005	0.01	-11.3445733225962	Down	0.943450975099534	msopa	male-specific opa containing gene, isoform B	-	-	-	-
33817	958.00	11.14	0.01	-10.12153351734	Down	0.881267291990013	Acp26Aa	accessory gland protein 26Aa	-	-	GO:0005515//protein binding	GO:0007292//female gamete generation;GO:0046662//regulation of oviposition
47854	1319.00	7.285	0.01	-9.50878516206451	Down	0.829610634995614	Mst98Ca	Male-specific RNA 98Ca	-	-	-	-
40824	834.00	18.85	290.175	3.94428680089571	Up	0.889027599703084	Ccp84Ab	Ccp84Ab	-	-	GO:0042302//structural constituent of cuticle	-
38127	480.00	26.295	0.78	-5.07517056261845	Down	0.877589580943383	LysD	lysozyme D	K01183|1|2e-80|296|dme:Dmel_CG9118|chitinase	[EC:3.2.1.14];K01185|1|2e-80|296|dme:Dmel_CG9118|lysozyme	[EC:3.2.1.17];K13915|5|1e-73|274|dpe:Dper_GL16156|lysozyme	C	[EC:3.2.1.17]	-	GO:0004553//hydrolase activity, hydrolyzing O-glycosyl compounds	GO:0006959//humoral immune response;GO:0009056//catabolic process
34182	1415.00	13.98	0.09	-7.27922364393312	Down	0.883460422430663	Bace	beta-site APP-cleaving enzyme, isoform B	K01379|1|8e-99|360|dme:Dmel_CG6508|cathepsin	D	[EC:3.4.23.5];K06002|1|8e-99|360|dme:Dmel_CG6508|pepsin	A	[EC:3.4.23.1]	-	GO:0004175//endopeptidase activity	GO:0019538//protein metabolic process
47852	243.00	125.13	1.455	-6.4262647547021	Down	0.950941359066064	Acp95EF	accessory gland protein 95EF	-	-	-	-
38409	364.00	93.155	11.805	-2.98023516486942	Down	0.834435521965045	Drsl5	Drosomycin-like 5	-	-	-	GO:0050832//defense response to fungus;GO:0042742//defense response to bacterium
12798278	224.00	8.91	0.01	-9.79928162152192	Down	0.856737971523045	CG43319	CG43319	-	-	-	-
38340	479.00	39.63	0.01	-11.952377251968	Down	0.960962278156421	Acp62F	accessory gland protein 62F	-	-	GO:0004866//endopeptidase inhibitor activity	GO:0010259//multicellular organismal aging;GO:0030162//regulation of proteolysis
37058	1221.00	11.415	0.105	-6.76439772144594	Down	0.85754774276267	CG10911	CG10911	-	-	-	-
35096	2843.00	19.075	0.035	-9.09011241966429	Down	0.921283487414805	Acp36DE	accessory gland protein 36DE, isoform B	-	-	-	GO:0019098//reproductive behavior;GO:0046692//sperm competition
35859	588.00	13.025	0.01	-10.3470676571659	Down	0.894932181658681	PGRP-SC1a	PGRP-SC1a	K01446|1|1e-105|381|dme:Dmel_CG8577|N-acetylmuramoyl-L-alanine	amidase	[EC:3.5.1.28]	GO:0016021//integral to membrane	GO:0016811//hydrolase activity, acting on carbon-nitrogen (but not peptide) bonds, in linear amides;GO:0043169//cation binding;GO:0005539//glycosaminoglycan binding	GO:0000270//peptidoglycan metabolic process;GO:0006952//defense response;GO:0009581//detection of external stimulus
36872	492.68	34.96	0.01	-11.7714894695006	Down	0.956913421958297	Acp53C14a	accessory gland protein 53C14a, isoform B	-	-	-	-
5740596	390.59	283.585	71.825	-1.98122323153376	Down	0.81206559147041	CG34166	CG34166, isoform D	-	-	-	-
251937	447.00	7.23	0.01	-9.49785183695112	Down	0.828463459072812	CG31468	CG31468, isoform B	-	-	-	-
34460	1470.74	6.8	0.01	-9.4093909361377	Down	0.819623456373574	CG18284	CG18284, isoform C	K01046|1|2e-67|256|dme:Dmel_CG7329|triacylglycerol	lipase	[EC:3.1.1.3];K01066|3|2e-66|253|dme:Dmel_CG7279|esterase	/	lipase	[EC:3.1.1.-];K01052|4|8e-59|228|ssc:100142668|lysosomal	acid	lipase/cholesteryl	ester	hydrolase	[EC:3.1.1.13]	-	GO:0016788//hydrolase activity, acting on ester bonds	GO:0044238//primary metabolic process
